# Supplementary material for: Evolutionary history and stress regulation of the lectin superfamily in higher plants
Source: BMC Evol Biol. 2010 Mar 18;10:79. doi: 10.1186/1471-2148-10-79 (PMC2846932; doi:10.1186/1471-2148-10-79)
Supplement: Additional file 1 — The lectin superfamily in soybean. This file lists all annotated soybean lectin members. [file 1471-2148-10-79-S1.XLS]

## Sheet: Lectin superfamily in soybean
Additional file 1. The lectin superfamily in soybean
Family	Locus	Seqf	Seqt	Protein Seq
B-lectin	Glyma01g29170	39261009	39265108	MKFILFLISMIVYILFFPFLIVFTAAETSSITQSQSLSYRKTLVSPSGIFELGFFNLGNPNKIYLGIWYKNIPLQNIVWVANGGSPIKDSSSILKLDSSGNLVLTHNNTVVWSTSSPEKAQNPVAELLDSGNLVIRDENGGNEDAYMWQSFDYPSNTMLQGMKVGWDLKRNFSTRLIAWKSDDDPTQGDLSWGIILHPYPEIYMMKGTKKYHRLGPWNGLRFSGFPLMKPNNHIYYSEFVCNQEEVYFRWSLKQTSSISKVVLNQTTLERQRYVWSGKSWILYAALPEDYCDHYGVCGANTYCTTSALPMCQCLKGFKPKSPEEWNSMNWSEGCVRKHPLSCKNKLSDGFVLVEGLKVPDTKDTFVDETIDLKQCRTKCLNKCSCMAYTNSNISGAGSG…
B-lectin	Glyma03g00520	271238	274413	NFHHSHSFSLSVENHNEDVIVSSPNATFTAGFYPVGENAFCFAIWYTRPPRTVVWMANRDQPVNGKRSTLSLLGTGNLELTDAGQFIVWSTNTATPSKQNPRLHLYDTGNLVLIAILDNSEDHVLWQSFDFPTDTLLPNQPLSKSTNLVSSRSGTNYSSGHYKLFFDFENVLRLMYQGPRVSSVYWPYAWLQSNNFGNGNGRSTFNDSRVVVLDDFGKLVSSDNFTFTTIDSGTVVLRRRLTLDHDGNARVYSIRDGEDNWKVTGIFRPQPCFIHGICGPNSYCSNKPTTGRTCSCLPVHNEKIMETGYRWVDSQDWSQGCESSFQLWCNNTEKESHFLRLPEFDFYGYDYGYYPNHTYEQCVNLCLELCECKGFQHSFSEKKNGSVKFMLWFATALGG…
B-lectin	Glyma03g00530	282719	285381	FYPVGENAYCFAIWYTQQPHTLVWMANRDQPVNGKLSTLSLLKTGNLALTDAGQSIVWSTNTITSSKQVQLHLYDTGNLVLLDNQQNRSSNIVVLWQSFDFPTNTLLPGQILTKNTNLVSSRSETNYSSGFYKLFFDFENVLRLMYQGPRVSSVYWPDPWLQNNNFGNGGTGNGRSTYNDSRVAVLDDFGYFVSSDNFTFRTSDYGTLLQRRLTLDHDGSVRVFSFNDGHDKWTMSGEFHLHPCYVHGICGPNSYCSYEPSSGRKCSCLPGHTWVDSQDWSQGCTPNFQHLCNSNTKYESRFLRIPDIDFYGYDYGYFGNYTYQQCENLCSQLCECKGFQHSFSEANAFFQCYPKTHLLNGNSQPGFMGSFFLRLPLSSHDEYENPVQNNRSGLVCGGD…
B-lectin	Glyma03g00560	302124	304370	DNAYGFAIWYTTTPHTLVWMANRDRPVNGKRSMLSLLKTGNLVLTDAGQSIVWSTNTITSSKQVQLHFYDTGNLVLLDNSNAVVLWQSFDFPTDTLLPGQTLSKNTNLVSSRSQTNYSSGFYKLFFDSENVLRLMYQGPRVSSLYWPDPWLQSNDFGSGNGRLSYNDTRVAVLDHLGYMVSSDNFTFRTSDYGTVLQRRLTLDHDGNVRVYSKKDLEEKWSMSGQFKSQPCFIHGICGPNSICSYDPKSGRKCSCIKGYSWVDSEDWSQGCVPNFQLRYNNNTEKESRFLHLPGVDFYGYDYSIFRNRTYKECENLCLGLSQCKGFQHKFWQPDGVFICFPKTQLLNGHHTPGFTGSIFLRLPRNSPLSLSDSENPINYNNGFVCGGSNGGPKLLDRPY…
B-lectin	Glyma03g07260	7616905	7620723	ETSSITQSQSLSYGKTLVSPSGIFELGFFNLGNPNKIYLGIWYKNIPLQNMVWVANSSIPIKDSSPILKLDSSGNLVLTHNNTIVWSTSSPERVWNPVAELLDSGNLVIRDENGAKEDAYLWQSFDYPSNTMLPGMKIGWDLKRNLSTCLVAWKSDDDPTQGDLSLGITLHPYPEVYMMNGTKKYHRLGPWNGLRFSGMPLMKPNNPIYHYEFVSNQEEVYYRWSLKQTGSISKVVLNQATLERRLYVWSGKSWILYSTMPQDNCDHYGFCGANTYCTTSALPMCQCLNGFKPKSPEEWNSMDWSEGCVQKHPLSCRDKLSDGFVPVDGLKVPDTKDTFVDETIDLKQCRTKCLNNCSCMAYTNSNISGAGSGCVMWFGDLFDIKLYPVPENGQSLYIR…
B-lectin	Glyma03g07280	7647421	7652110	MIFILFLMSIIVYILFSPSLIVFIAAETSSITLSQSLSYGKTLVSPSGIFELGFCNLGNPTKIYLGIWYKNIPLQNIVWVANGGNPIKDSFSILKLDSSGNLVLTHNNTVVWSTSSPEKAQNPVAELLDSGNLVIRDENEDKEDTYLWQSFDYPSNTMLSGMKVGWDIKRNLSTCLIAWKSDNDPTQGDLSWGITLHPYPDIYMMKGTKKYHRFGPWNGLRFSGMPLMKPNNPIYHYEFVSNQEVVYYRWSVKQTSSISKVVLNQSTLERQRHVWSGNLGFILNGAGSGCVMWFGDLFDIKLYPVPENGQSLYIRLPASEIVYQAQEVKNNIYNLRCCNFRSGACYLFRLQKEHCCEVKCSKKLQNYVDDLSLHEFVNNCCSQAATNNKIVFFYKPKKN…
B-lectin	Glyma03g13820	17545099	17547191	FYFGIISVNDTITSTRFIRDPEAIISSNGDFKLGFFSPEKSTNRYVAIWYLSETYIIWIANRDQPLNDSSGVFQIHKDGNLVVMNPQNRIIWSTNVSIIATNTSAQLDDSGNLILRDVSDGKILWDSFTHPADVAVPSMKIAANRLTGEKIAYVSWKSSSDPSSGYFTGSLERLDAPEVFFWFNKTKPYWRTGPWNGRVFLGSPRMLTEYLYGWRFEPNDNGTAYLTYNFENPSMFGVLTITPHGTLKLVEFLNKKIFLELEVDQNKCDFYGTCGPYGSCDNSTLPICSCFEGFKPSNLDEWNRENWTSGCVRNMQLNCDKLNNGSDVQQDGFLEYHNMKVPDFAERSINGDQDKCRADCLANCSCLAYAYDSYIGCMFWSRDLIDLQKFPNGGVDLFIR
B-lectin	Glyma04g04500	3366553	3369087	MHLSTSREVPNQPQLIVHVSLYLFIPVLYAMRMVLLFLLLLFVPTSFGTIERLPEGSSLSVEKQNDTIVSSNGDFSAGFFQVGDNAFCFSVWFTRSERPTVLWMANRDKPVNGRGSHLSLWKDGNVVLTDAGGTIIWATATLSSSQQLHLKLRNNGNLVLLASKSTNTTIIWQSFDSPTDTLLTLQPLTEQASLVSSRSTTNHSSGFYKLYFDNDNVLRLLYKGPTLSSVYFPEPWRLPMDIGRSTYNVTKTAVLDSFGRFTSSDGFQFRSTDHPKKLFRRLTMDPDGNLRLYSFDEKLKTWQVTWQLIPQPCTVHGICGANSACNYDRVVGRTCYCLKGFKVKDPNDWTQGSVQFKFNDVAKYNCYPKTMVFNGRTSKNSETVDQQRHLLSATGFQRF…
B-lectin	Glyma04g04510	3372653	3374983	MHQGSSLSVEEPKDVMLSPNAMFSAGFYAVGENAYSFAVWYSEPNGRPPNPTFVWMANRDQPVNGKRSKFSLLGNGNLVLNDADGSVVWSTDIVSSSSAVHLSLDNTGNLVLREANDRRDVVLWQSFDSPTDTLLPQQVFTRHSKLVSSRSETNMSSGFYTLFFDNDNVLRLLYDGPDVSGPYWPDPWLAPWDAGRSSYNNSRVAVMDTLGSFNSSDDFHFMTSDYGKVVQRRLIMDHDGNIRVYSRRHGGEKWSVTWQAKSTPCSIHGICGPNSLCSYHQNSGLKCSCLPGYKRKNDSDWSYGCEPKVHPSCKKTESRFLYVPNVKLFGFDYGVKENYTLKECKELCLQLCNCKGIQYTFYDTKGTYTCYPKLQLRHASSIQYFTDDLYLKLPASSSY…
B-lectin	Glyma04g28420	32424458	32428246	MATFSSQDTVTITLNQSLQFSDTLVSLDGTFEAGFFNFENSRHQYFGIWYKRISARTVVWVANRDVPVQNSTAVLKLTDQGNIVILDGSRGRVWSSNSSRIAVKPVMQLLKTGNLVVKDGEGTKNILWQSFDYPGNTFLPGMKLKSNLVTGPYNYLTSWRDTEDPAQGEFSYRIDIRGLPQLVTAKGATIWYRAGSWNGYLFTGVSWQRMHRFLNFSFESTDKEVSYEYETWNSSILTRTVLYPTGSSERSLWSDEKQRWLTIATRPVDECEYYAVCGVNSNCNINDFPICKCLQGFIPKFQAKWDSSDWSGGCVRRIKLSCHGGDGFVKYSGMKLPDTSSSWFNKSLSLEECKTLCLRNCSCTAYANLDIRDGGSGCLLWFDNIVDMRNHTDRGQEIY…
B-lectin	Glyma06g04610	3268611	3271941	MAAVYTLLLILLISLVISSSAVDTMHQGSSLSVEEPKDFMLSPNGMFSSGFFAVGENAYSFAVWYSEPYGQTRNATVVWMANRDQPVNGKGSKFSLLHNGNLALNDADESHVWSTNTVSLSSSVLLFLDNTGNLVLRQTESTGVVLWQSFDFPTDTLLPQQVFTRHAKLVSSRSKTNKSSGFYTLFFDNDNILRLLYDGPEVSGLYWPDPWLASWNAGRSTYNNSRVAVMDTLGNFSSSDDLHFLTSDYGKVVQRRLTMDNDGNIRVYSRRHGGEKWSITWQAKARPCNIHGICGPNSLCSYHQNSGIECSCLPGYKWKNVADWSSGCEPKFSMLCNKTVSRFLYISNVELYGYDYAIMTNFTLNQCQELCLQLCNCKGIQYTYVFESGTYTCYPKLQL…
B-lectin	Glyma06g39930	42975879	42979503	MFCVNATTHKEILQTGQSLGTSDTLLSYGGNFELGFFSKDNSTKYYVGIWYKRVPNDKIVWVANRDSPVQTSSAVLIIQPDGNFMIIDGQTTYRVNKASNNFNTYATLLDSGNLVLLNTSNRAILWQSFDDPTDTLIPGMNLGYNSGNFRSLRSWTSADDPAPGEFSLNYGSGAASLIIYNGTDVLVLEVSGELIKESWSEEAKRWVSIRSSKCGTENSCGVFSICNPQAHDPCDCLHGFQPLHADSWRNGNTSAGCVRKIELSCSNRSSNNVKSNDGFFQFNKVQLPQTSNGYIKLKIDRARECESACSRNCSCVAYAYYLNSSICQLWHGQVLSLKNISTYLDNSDNTNPIFYLRLDASELVTADSNPTNATELATDFRKHENLLRNLLLIFIGLEG…
B-lectin	Glyma06g40000	43062430	43066156	MPEFYDELCQWSSSDTNERFLGINPHSLAVSQSIRDGETLVSAGGITELGFFIPGNSARRYLGIWFRNVSPFTVVWVANRNTPLDNKSGVLKLNENGILVLLNATNSTIWSSSNISSKTENDPIARLLDSGNFVVKNGEQTNENGVLWQSFDHPCDISMPEMKIGWNLETGVERYVSSWTSDDDPAEGEYALKMDLRGYPQLIVFKGPDIKSRAGPFNGFSLVANPVPSHDTLPKFVFNEKEVYYEFELLDKSAFFLYKLSPSGTGQSLFWTSQLRTRQVASIGDQDQCETYAFCGANSLCNYDGNHPTCECLRGYVPKSPDQWNISIWVNGCVPMNKSNCENNDTDGFFKYTHMKLPDTSSSWFNATMNLDECHKSCLKNCSCTAYANLDVRDGGSGC…
B-lectin	Glyma06g40030	43102585	43105964	SQSIHDGETLVSEEGTFEVGFFSPGTSTRRYVGIWYRNLSPLTVVWVANRENALQNNAGVLKLDERGLLVILNGTNSTIWWSNNTSSKVVKNPIAQLLDSGNLVVRNERDINEDNFLWQSFDYPCDKFLPGMKLGWNLVTGLDRTITSWKNEDDPSKGEYSMKLDLRGYPQVIGYKGDVVRFRSGSWNGQALVGYPIRPFTQYVHELVFNEKEVYYEYKTLDRSTFFIVALTPSGIGNYLLWTNQTRRIKVLLFGESEPCEKYAMCGANSICNMDNSSRTCDCIKGHVPKFPEQWNVSHWYNGCVPRNKSDCKTNNTDGFLRYTDMKIPDTSSSWFDKTMNLDECQKYCLKNCSCKAYANLDIRDGGSGCLLWFDDLIDMRHFSNGGQDLYLRVVSLEI…
B-lectin	Glyma06g40050	43129960	43135867	MADNFRMLFIWLFLLLSYLRNSTSLDSLLPGQSIRDGETLVSEEETFEVGFFSPGTSTGRYLGIWYRNVSPLIVVWVANRETPLQNKSGVLKLDERGVLVILNGTNSTIWWSYNTSSKVIKNPIAQLLDSGNIVVRNEHDINEDNFLWQSFDYPCDKLLPGMKIGWNLVTGLDRTISSWKKEDDPAKGEYSLKLDPKGFPQLFGYKGNAIRFRVGSWNGQALVGYPIRPLTEYVHELVFNEKEVYYEYKTLDRSIFFIVTLNSSGIGNVLLWTNQTRGIQVFSLWSDLCENYAMCGANSICSMDGNSQTCDCIKGYVPKFPEQWNVSKWYNGCVPRTTPDCRNSNTDGFLRYTDLKLPDTSSSWFNTTINLEECKKYCLKNCSCKAYANLDIRNGGSGC…
B-lectin	Glyma06g40110	43180554	43183826	MTRTSTSLDRLEVNQSIRDGETLVSAGGIIEVGFFSPGNSTRRYFGVWYKNVSPLTVVWVANRNTPLENKSGVLKLNEKGIIVLLNATNSTLWSSSNISSKARNNATAHLLDSGNFVVKHGHKTNSVLWQSFDYPGNTLMQGMKLGWDLETGLERSISSWKSVEDPAEGEYVIRIDLRGYPQMIEFKGFDIIFRSGSWNGLSTVGYPAPVNLSLPKFVFNEKEVYYEFEILDSSVFAIFTLAPSGAGQRIFWTTQTTTRQVISTQAQDQCEIYAFCGANSICSYVDNQATCECLRGYVPKSPDQWNIAIWLGGCVQKNISNCEIRYTDGFLKYRHMKLPDTSSSWFNKTMNLGECQKSCLKNCSCTAYANLDIRNGGSGCLLWFNILVDMRNFSLWGQD…
B-lectin	Glyma06g40130	43235000	43242953	MLCIWFFLFSYMLGKCTLLDRLEMSQYIPDDGETLVSAGEITEMGFFSPGNSTRRYLGIWYKNVSPFTVVWVANQNTPLENNFGVLKLNEKGILELLNPTNNTIWSSSNNISSKARTNPIVRLLNSENLVKNGQGTKDDSFLWQSFDHPCDTYMPGMKVGWNLDTDLEWFLSSWKSVDDHAKGEYALKIDLRGYLQIIKFKGIVIITRAGSWNGLSAVGYPGPTLGISPIFVFNKKEMSYRYNSLDKSMFRHLAPETLHFVATISGRDVMLLVDGGSMHNFIQHQLVMQLGLPTRPTSPLRVMVGNGQQLDCHLVCEAISIYIQSTHFRVDLYVLPISGANIVLGVQWLKSLGSVLIDYNMLVMKFFYEGNLVTLQGDRDTSISSLSAICRLGQTYRDV…
B-lectin	Glyma06g40150	43271855	43273041	MLFICFFIFFYMTTTSTSVDRLAVTQSIRDGETLASAGGIIEAGFFSPGNSIRRYLGIWYRNVSPFIVVWVANRNTPLENKSGVLKLNEKGVLELLNATNNTIWSSNIVSSNAVNNPIACLFDSGNFVVKNSEDGVLWQSFDYPGDTLMPGIKLGWNLETGLERSISSWKSDDDPAEGEYAIKIDLRGLPQMIEFKGSDIRMRTGSWNGLTTVGYPSPTPLLIRKFVVNEKEVYYEYEIIKKSMFIVSKLTPSGITQSFSWTNQTSTPQVVQNGEKDQCENYAFCGANSICIYDDNYLTCECLRGYVPKSPDEWNIRIWFDGCIRRNKSDCKISYTDGFLKYSHLKLPDTSSSWFSNTMNLDECQKSCLENCSCKAYANLDIRNGGSGCLLWFNTX
B-lectin	Glyma06g40170	43291716	43294988	SQSIRDGETLVSAGGITELGFFSPGNSTRRYLAIWYTNVSPYTVVWVANRNTPLQNNSGVLKLNEKGILELLSPTNGTIWSSNISSKAVNNPVAYLLDSGNFVVKNGHETNENSFLWQSFDYPTDTLMSGMKLGWNIETGLERYLTSWKSVEDPAEGEYTSKIELTGYPQLVRFKGPDIRTRIGSWNGLYLVGYPGPIHETSQKFVINEKEVYYEYDVVARWAFSVYKLTPSGTGQSLYWSSERTTRKIASTGEEDQCENYAFCGANSICNFDGNRPTCECLRGYVPKSPDQWNMSVWSDGCVPRNKSNCKNSYTDGFFTYKHLKLPDTSASRYNKTMNLDECQRSCLTTCSCTAYTNLDIRDGGSGCLLWSNDLVDMRKFSDWGQDLFVRVPASELAQ…
B-lectin	Glyma06g40240	43401734	43405341	MLSLLCICLLLFSYFSGNCTSLDSLAVNQSIQDGGNETLVSAGGITEVGFFSPAKTTRRYLGIWFRNVTPLIVVWVANRNTPLENNSGVLKLNQKGILVLLNDKSSTIWSSKISSKAGNNPIAHPLDSGNFVVKIGQQPNKGTVLWQSFDYPGDTHIPGMKIGWNIETGLERSISSWKSDEDPAKGEYVVKVDLRGYPQGHGMASLWLEFISIFKLTPSGTAQRSFWRAQTNTRQVLTIEDQDQCENYAFCGENSICSYDGNRPTCECLRGYFPKSPDQWNMSISPNGCVPRNKSNCQNSYTDGFFKYAHTKMPDTSSSWFNTTMNLDECRKSCLKNCSCTAYANLDIRGGGSGCLLWFNNTVDMRYFPKFGQDIYIRVPASELDSLFKLQWLDLFILK…
B-lectin	Glyma06g40320	43443287	43454873	FFNLANSNNRYLGVWYKNIFPRTTVWVANKETPLKDNTGILEVGTNQGILSIKDGGGAKIWSSSASHTPNKSIVVKLLESGNMVMKDGHNNLLWQSFDYPSDTLLPGMKIGVNFKTGQHRALRSWKSLSDLTLVIIKENANSSNDIAYRQGSWNGLSVTELPGEINDQLTKSLFVMNENDVFYEILLLNSSTILRRNLLPEKGYQVRFIWLNKNKRWTYSLCGANTICNFNGKDKHCECLSGFKANSAHLTYIDKFQKYDGMKLSDTSSSWYDKTISLQECEKYTLSNCSCTAYAQLNISGNGSGCLHWFYDIVDIRTLPMGGQDFYLRMAIKLAGIVVGCTIFIIGITIFGFFCIRRKKLKHKKDDIDLPIFHFLTISNATNHFSKSNNLGQGGFGPM…
B-lectin	Glyma06g40350	43472661	43475952	MLHIWFFLFFDMLGTCTSLDSLAVSQSIQDGETLVSTGGITELGFFSPGNSTRRYLGIWFRNASPLTIVWVANRNIPLKNNSGVLKLSEKGILQLLSATNSTIWSSNILSKAANNPIAYLLDSGNFVVKYGQGTNEDAILWQSFDYPCDTLMAGMKLGWNLKTGLERSLSSWRGVDDPAEGEYTIKIDLRGYPQIIKFKGPDTISRYGSWNGLTTVGNPDQTRSQNFVLNEKEVFYEFDLPDISTFGVLKLTPSGMPQTMFWTTQRSTLQVVLLNADDQCENYAFCGANSVCTYDGYLLPTCECLRGYIPKNPDQWNIAIWSDGCVPRNKSDCENSYTDGFLKYTRMKLPDTSSSWFSKIMNLHECQNSCLKNCSCSAYANLDIRDGGSGCLLWFNTLV…
B-lectin	Glyma06g40370	43518971	43522438	SLAAGQSIRDGETLVSAGGITKVGFFSPGNSTRRYLGIWYTNVSPITVVWVANRNSPLENNSGVLKLNEKGILELLNGKNSTIWSSNISSKAVNYPIAQLLDSGNFVVKYGQEITNEDSVLWQSFDYPCDSLMPGMKLGWNLETGLERYLSSWRSVDDPALGEYTVKIDLRGYPQIIKFKGPDIISRAGSWNGLSTVGNPGSTRSQKMVINEKEVYFEFELPDRSEFGISSLTPSGTSLILYWTTQRSTRQAVLSNADKDQCGSYAFCGANSICIYDGNVPTCECLRGYAPKHPDQWNIAIWSDGCVPRNKSNCTNSYTDGFLKYTNMKLPDTSSSWFSKTMNLDECQKSCLKNCSCTAYANLDIRDGGSGCLLWFNTLVDLRNFSELGQDFYIRLSAS…
B-lectin	Glyma06g40400	43557150	43560515	MINQFQSLEDNTTLVSNDGTFELGFFTPGSTSPNRYLGIWYKNIPIRTVVWVANRDNPIKDNSSKLSINTAGNFILLNQNNNTVIWSTNTTTKASLVVAQLLDSGNLVLRDEKDNNPENYSWQSFDYPSDTFLPGMKAGWDLKKGLNRVLTAWKNWDDPSSGDFTANSSRTNFPEEVMWKGTSEYYRSGPWDGRKFSGSPSVPTNSIVNYSVVSNKDEFYATYSMIDKSLISRVVVNQTLYVRQRLTWNEDSQTWRVSSELPGDLCDNYSTCGAFGICVAGQAPVCNCLDGFKPKSTRNWTQMNWNQGCVHNQTWSCMEKNKDGFKKFSNLKAPDTERSWVNASMTLDECKNKCRENCSCTAYANFDMRGEGSGCAIWFGDLLDIRLIPNAGQDLYIRL…
B-lectin	Glyma06g40430	43565595	43566067	ATDTINQFESHEDNTTLVSNDGTFELGFFTPGSTSPNHYLGIRYKHIPIRTMVWVPNRDTPIKDNSSKLSINKQGNLAPLNQNKNTVIWSRNMTTKESLVVLSYDKDTDPKIYLWHCFGYPSDTFLPGMKVGWDLKKGLNRVLTAW*
B-lectin	Glyma06g40480	43603841	43607957	MIDTISNTYFLRFYILATSKRMIKTKEGNKLLLFFPKFSAATDTITQFEPLEDNTTLVSKGGTFELGFFTPASSSSNRYLGIWYKSIPIRTVVWVANRDNPIKDNSTELAITTEGNLVLLNPNNNIVIWSTNTTTKASVVVAQLLDSGNLVLRDEKDTDPENYLWQSFDYPSDTFLPGMKAGWDLKKGLNRVLTAWKNWDDPSSGDFRDIALHTNYPEEVMLKGTTKYWRSGPWDGTKFSGNPSVPSNAIVNYTVVSNNDEFYAMYSMTDKSVISRIIMNQTLYVRQRLTWNTDSQMWRVSSELPGDLCDRYNTCGAFGICDLSEAPVCKCLDGFKPKSPRNWTQMNWNQGCVHNQTWSCREKNKDGFKKFSNVKAPDTERSWVNASMTLEECKHKCTE…
B-lectin	Glyma06g40490	43616427	43621771	MGTTLTITQFQPLSDGTTLVSKDGTFEVGFFSPGSSTNRYLGIWFKNIPIKTVVWVANHDNPINTTTTPTKLTITKEGNLALLNKNNSVIWSANTTTAKATNVVAQLLDTGNLVLQDEKEINSQNYLWQSFDHPSDTILPGMKIGWKVTTKGLHLNRYITAWNNWEDPSSANFTYSVSRSNIPELQQWNGSTMLYRSGPWNGIRFSATPSLKHHPLFTYNFVYDTEECYFQFYPRNSSLISRIVLNRTLYALQRFIWAEESNKWELSLTVPRDGCDGYNHCGSFGYCGSATVSSMCECLRGFEPKSPQNWGAKNWSEGCVPNSKSWRCKEKNKDGFVKFSNMKVPDTNTSWINRSMTLEECKEKCWENCSCTAYGSSDILGKGNGCILWFGDLLDLRLL…
B-lectin	Glyma06g40560	43723700	43727215	MRTVVWVANRDNPAKDKSNMLSLSKDGNLILLGKNRSLIWSTNATIAVSNPVVQLLDNGNLVIREEKDDNMDNEENFVWQSFDYPCDTQLQGMKLGWNLKTGLNRYLTAWKNWEDPSSGDFTSGLKLGTNPELVISKGSNEYYRSGPWNGIFSSGVFGFSPNPLFEYKYVQNEDEVYVRYTLKNSSVISIIVLNQTLFLRQRITWIPHTRTWSVYQSLPQDSCDVYNVCGAYGNCMINASPVCQCLEGFKPKSPQDWNQMDWTKGCVRSEPWSCGVKNKDGFRLIAGMKMPDTTHSWINRSMTLEDCKAKCLKNCSCTAFANMDTGGGGSGCSIWFGDLVDLRISESGQDLYVRMAISGTVNADAKHKHLKKVVLVVAITVSLVLLMLLAFSYIYMTKT…
B-lectin	Glyma06g40610	43786040	43789641	MAIPLSLMLVIAMLFLFSSKISSESDTLTQLQPLHDGATLVSKEGTFELGFFSPGSSTNRYLGIWFKNIPLKTVIWVANRNYPIINKNTSTYTNTNTKLTITKDGNLTLLTANNTHHWSTNATTKSVNAVAQLLDSGNLILREEKDNTNSQNYLWQSFDYPSDTLLPGMKLGWEVTTEALNLNRYLTAWNNWEDPSSGQFAYGVARSSIPEMQLWNGSSVFYRSGPWNGFRFSATPIPKHRSLVNLNFVDTTKESYYQIFPRNRSLLIRTVVNQTVSTLQRFFWDEESQNWKLELVIPRDDFCSYNHCGSFGYCAVKDNSSVCECLPGFEPKSPWTQGCVHSRKTWMCKEKNNDGFIKISNMKVPDTKTSCMNRSMTIEECKAKCWENCSCTAYANSDI…
B-lectin	Glyma06g40620	43795221	43800663	MAIQLPLMLLIAILLLLFSSKISSETDTLTQFQPLSDGTTLVSKEGTFELGFFSPGSSTNRYLGIWFKNIPVKTIVWVANRDNPIKSNTNNTNTKLTITKDGNLVLLTVNDTVHWTTNATEKSFNAVAQLLDTGNLVLIDEKDNNSQNYLWQSFDYPTDTLLPGMKIGWEVATGLNRYLTSWNNWEDPSSGHFAYGVARSNIPEMQIWNGSSVFYRSGPWSGFRFSATPTLKRRSLVNINFVDTTEESYYQLFPRNRSLVIRTVVNQTVFALQRFIWDEVTQNWKLDLLIPRDDFCGYNQCGSFGFCTEKDNSSVCGCLRGFEPKSPQNRGAKNSTHQGCVQSSKSWMCREKNIDGFVKMSNMKVADTNTSWMNRSMTIEECKEKCWENCSCTAYANSD…
B-lectin	Glyma06g40670	43829529	43833426	MTIFTLILAIANLLLFLSKASSIDTLTLSQSLPDGTTLVSKDETFELGFFSLRNSTNRYLGIWFKNIPVKTVVWVANRDYPLKDNSTKLIITNDGNLVLLTKNNKVQWSTNTTTKASRPILQLLNTGNLVLRNDNEDNKNNNKSSNNNNEDRFLWQSFDYPSDTLLPGMKLGWYRKTGLNRRVIAWKNWDDPSPGNFSWGITFDSNPEMVLWKGSFKYHRSGPWNGIRFSGAFGGSNRLSTHPLFVYKLINNDDEVYYSYSLTNKSVISIVVMNQTLLRRQRNIWIPENGTWRLFQTAPRDICDTYNPCGSYANCMVDSSPVCQCLEGFKPKSLDTMEQGCVRSEPWSCKVEGRDGFRKFVGLKFPDTTHSWINKSMTLEECKVKCWENCSCTAYANLD…
B-lectin	Glyma06g40880	44109664	44112899	MLVICIVVPSLRICVANDSVNVLQSMSDGERLVSKGGNFELGFFSPGSSQKRYVGIWYKNIPTQTVVWVANGANPINDSSGILTLNTTGNLVLTQNGSIVWYTNNSHKQVQNPVVELLDSGNLVIRNDGEPNPEAYLWQSFDYPSHALLPGMKFGRDLRTGLERRYTAWKSPEDPSPGDVYGVLKPYNYPEFYMMKGEKKLLRQGPWNGLYFSGFPDLQNNTIFGINFVSNKDEIYYTFSLVKSSVVTINVINQTGRTYRYVWVEGDQNWRIYISQPKDFCDTYGLCGAYGSCMISQTQVCQCLKGFSPKSPQAWASSDWTQGCVRNNPLSCHGEDKDGFVKFEGFKVPDSTHTWVDESIGLEECRVKCLSNCSCMAYTNSDIRGEGSGSSNWWTRSIY…
B-lectin	Glyma06g40900	44127488	44132338	MIIFACIFVPSLKISLAIDSINLLQSVRDGETLVSKGGKFELGFFSPGSSQKRYLGIWYKNIPNKTVVWVANGANPINDSSGIITLNNTGNLVLTQKTSLVWYTNNSHKQAQNPVLALLDSGNLVIKNEEETDPEAYLWQSFDYPSDTLLPGMKLGWDLRTGLDRRYTSWKSPDDPSPGDVYRALVLHNYPELYMMKGTQKLYRYGPWNGLYFSGQPDLSNNTLFNLHFVSNKDEIYYTYTLLNDSDITRTITNQTGQIDRYVWDENGQTWRLYRYYPKEFCDSYGLCGPNGNCVITQTQACQCLKGFSPKSPQAWFSSSDWTGGCVRNKGLSCNGTDKDKFFKFKSLKVPDTTYTFVDESIGLEECRVKCLNNCSCMAFTNSDINGEGSGCVMWFHDL…
B-lectin	Glyma06g40920	44170832	44174582	MHILSFIILFTCILVPFPKISVANDSINLRQSMRDGDTLVSKTRKFELGFFSPGSSQKRYLGIWYKNIPIQTVVWVANRENPINDSSGILTLNNTGNFVLAQNESLVWYTNNSHKQAQNPVAVLLDSGNLVIRNDGETNPEAYLWQSFDYPSDTLLPGMKLGWDLRTGLDRRLTAWKSPDDPSPGDVYRDLELYSYPEFYIMKGTKKVYRFGPWNGLYFSGVPDLRNNTIFGFNFFSNKEESYYIFSPTNDVMSRIVMNESTTIYRYVWVEDDQNWRIYTSLPKDFCDTYGLCGVYGNCMTTQTQVCQCLKGFSPKSPEAWVSSGWSQGCVRNKPLSCKDKLTDGFVKYEGLKVPDTRHTWLDESIGLEECKVKCLNNCSCMAYTNSDIRGAGSGCVMW…
B-lectin	Glyma06g40930	44198244	44203297	ISVANDSINVSKSMTDGESLVSKGGKFELGFFSPGNSQKRYLGIWYKNVPNQTVVWVANREDPINDSSGILTLNTTGNLVLTQNKSLVWYTNNSHKQAPNPVAVLLDSGNLVIRNEGETNPEAYLWQSFDYPSDTFLPGMKLGWNLRTGHEWKLTAWKSPDDPSPGDVYRVFKLYNYPELYVMKKTKKLYRFGPWNGLYFSGMSDLQNNTVHSFYYVSNKDEIYYAYSLANDSVIVRSVTDQTTSTVYRYKWVVGEQNWRLSRSFPTEFCDTYSVCGAYGNCVSSTQPQACNCLKGFSPNSPQAWKSSYWSGGCVRNKPLICEEKLSDGFVKFKGLKVPDTTHTWLNESIGLEECRVKCLSNCSCMAFANSDIRGEGSGCVMWFGDLIDMKQLQTDGQD…
B-lectin	Glyma06g41010	44303071	44306253	ILSVSQFITESQTLVSHRGVFELGFFSPGNSKNRYLGIWYKTITIDRVVWVANWANPINDSAGILTFSSTGNLELRQHDSVAWSTTYRKQAQNPVAELLDNGNLVVRNEGDTDPEAYLWQSFDYPSDTLLPGMKLGWDLRTALEWKITAWKSPEDPSPGDFSFRLNLYNYPEFYLMKGRVKYHRLGPWNGLYFSGATNQNPNQLYEIKYVVKNDSMYVMNEVEKFCFLTVKNSSAAAIVRVKITETSLQIQVWEEERQYWSIYTTIPGDRCDEYAVCGAYGNCRISQSPVCQCLEGFTPRSQQEWSTMDWSQGCVVNKSSSCEGDRFVKHPGLKVPETDHVDLYENIDLEECREKCLNNCYCVAYTNSDIRGGGKGCVHWYFELNDIRQFETGGQDLYI…
B-lectin	Glyma06g41030	44315538	44319138	MKFILSLKSFIYILFFPSLVVSIVPDRSSISQFQSLSYGKTIVSSPHGMFELGFFNLGYPNRIYLGIRYKNIPVDNVVWVANGGNPINDSSADLKLHSSGNLVLTHNNMVAWCTRSSKAAQNPVAELLDSGNLVIRDLNSANQESYLWQSFDYPSNTMLSGMKVGWDLKRNLNIRLIAWKSGDDPTPGDLSWSIVRHPYPEIYMMKGNKKYHRLGPWNGLRFTGMPEMKPNPVYHYEFVSNKEEVYYTWTLKQTSLITKAVLNQTALARPRYVWSELDESWMFYSTLPSDYCDHYGVCGANAYCSTSASPMCECLKGFKPKYLEKWNSMDWSQGCVLQHPLNCKHDGFVLLEGLKVPDTKATFVNDSIDIEKCRTKCLNNCSCMAYTNSNISGAGSGCV…
B-lectin	Glyma06g41040	44328281	44332102	MNIIIYTLFDTFLLVFEAAGTSSFIAQYQSLSYGKSIVSSPRGTYELCFFNLGNPNKIYLGIRYKNIPTQNVVWVANGGNPINDSSTILELNSSGNLVLTHNNMVVWSTSYRKAAQNPVAELLDSGNLVIREKNEAKPEEEEYLWQSFDYPSNTMLAGMKVGWDLKRNFSIRLVAWKSFDDPTPGDLSWGVTLHPYPEFYMMKGTKKYHRLGPWNGLRFSGRPEMAGSDPIYHFDFVSNKEEVYYTWTLKQTNLLSKLVLNQTTQERPRYVWSETEKSWMFYTTMPEDYCDHYGVCGANSYCSTSAYPMCECLKGFKPKSPEKWNSMGWTEGCVLKHPLSCMNDGFFLVEGLKVPDTKHTFVDESIDLEQCKTKCLNDCSCMAYTNSNISGAGSGCVMW…
B-lectin	Glyma06g41050	44353239	44359653	MKFILTLTSFILYILFVSSLVVSIAADTSSISQSQSLSFGRTIVSPNGVFELGFFNLGNPNKSYLGIWFKNIPSQNIVWVANGGNPINDSFAILSLNSSGHLVLTHNNTVVWSTSSLRETQNPVAKLLDSGNLVIRDENEVIQEAYLWQSFDYPSNTGLSGMKIGWYLKRNLSIHLTAWKSDDDPTPGDFTWGIVLHPYPEIYLMKGTKKYYRVGPWNGLSFGNGSPELNNSIYYHEFVSDEEEVSYTWNLKNASFLSKVVVNQTTEERPRYVWSETESWMLYSTRPEDYCDHYGVCGANAYCSTTASPICECLKGYTPKSPEKWKSMDRTQGCVLKHPLSCKYDGFAQVDDLKVPDTKRTHVDQTLDIEQCRTKCLNDCSCMAYTNSNISGAGSGCVM…
B-lectin	Glyma06g41100	44399765	44401478	MKFILTVTSFILYILFVSSLVVSIAADTSSISQSQSLSFGRTIVSPNGVFELGFFNLGNPNKSYLGIWFKNIPSQNIVWVANGGNPINDSFALLSLNSSGHLVLTHNNTVVWSTSSLRETQNPVAKLLDSGNLVIRDENEVIQEAYLWQSFDYPSNTGLSGMKIGWYLKRNLSIHLTAWKSDDDPTPGDFTWGIILHPYPEIYLMKGTKKYYRVGPWNGSPGLINSIYYHEFVSDEEELSFTWNLKNASFLSKVVVNQTTQERPRYVWSETESWMLYSTRPEDYCDHYGVCGANAYCSSTASPICECLKGYTPKSPEKWKSMDRTQGCVLKHPLSCKYDGFAQVDGLKVPDTKRTHVDQTLDIEKCRTKCLNDCSCMAYTNYNISGAGSGCVMWFGDLL…
B-lectin	Glyma06g41150	44433976	44437687	MKFILSLMSIILYTLFISSLVVSIAADKSSNSQFQSLSHEETIVSPNGVFELGFFPLGNSNKSYLAIRYKNYSDETFVWVANGSYPINDSSAKLTLHSSGSFVLTHNSNQVWSTSSLKVAQNPLAELLDSGNLVIREKSEANSEDKEEYLWQSFDYPSNTMLAGMKIGWDHKRKLNRRLIAWKSDDDPTPGELSWEVVLHPYPEIYMMRGKEKHHRLGPWNGLRFSGMPEMKPNPVFHYKFVSNEEEVTYMWTLQTSLITKVVLNQTSLERPRFVWSEATASWNFYSTMPGEYCDYYGVCGGNSFCSSTASPMCECLKGFTPKSPEKWNSMVRTQGCGLKSPLTCKSDGFAQVDGLKVPDTTNTSVYESIDLEKCRTKCLKDCSCMAYTNSNISGAGSG…
B-lectin	Glyma06g45590	48341587	48344548	MRNNKPQLWLSLSLFITCFSFHTSLAALTTISANQSLSGDETLVSQGGEFELGFFNTGNNSNKFYIGMWYKKISQRTYVWVANRDQPVSDKNSAKLTILDGDLVLLDQYQNLVWSTNLNSPSSGSVVAVLLDSGNLVLSNRANASASDAMWQSFDHPTDTWLPGGKIKLDNKTKKPQYLTSWKNREDPAQGLFSLELDPAGRNAYLILWNKSEQYWTSGAWNGHIFSLVPEMRLNYIYNFTFQSNENESYFTYSVYNSSIITRFVMDGSGQIKQLSWLDNAQQWNLFWSQPRQQCEVYAFCGGFGSCTENAMPYCNCLNGYKPKSQSDWNLNDYSGGCVKKTNFQCENPNSSNKDKDRFLPILNMKLPNHSQSIGAGTSGECEATCLSNCSCTAYAYDN…
B-lectin	Glyma07g14790	14632904	14635727	SSSFSLSVEKFKEDVIVSSPKGKFTAGFYPVGDNAYCFAIWYTQPPHTLVWMANRDQPVNGKRSTLSLLTTGNLVLTDAAQFMVWSTNTATSSKQVQLHFYDTGNLVLLDNSDNVVVLWQSFDYPTDTLLPDQTLTKNSNLISSRSGTNYSSGFYKLFFDSDNVLRLMYQDPWLLNNNLGIGGTGNGRTSYNDSRVAVLDEFGHFVSSDNFTFKTSDYRTVLQRRLTLDPDGSVRIIPWLIIKTGLKVAHQISNICATTTTPSMSLASWACPLLVSMDTTMVTLQITPTNNVRICVRDCANAKGGGAKLLERQYAEEKENGSVKLMLWFASALGGIEVVCIFLVWCFLFRNKNRKLHSGADKQGYVIATAAGFRKFSYSELKQATKGFSEEIGRGGGGT…
B-lectin	Glyma07g14810	14649656	14652022	HSSSFSLSVEKFKEDVIVSSPKGKFTAGFYPVGDNAYCFAIWYTQPPHTLVWMANRDQPVNGKRSTLSLLTTGNLVLTDAAQFMVWSTNTATSSKQVQLHFYDTGNLVLLDNSDNVALLWQSFDFPTDTLLPNQPLRKSTNLISSRSGTNYSSGYYKLFFDFENVLRLMYQGPQVSSVYWPYDWLRSNNIDYGIGNGRYTFNDSRVVVLDDFGYLVSSDNFTSKTSDYGMIIQRRLTLDHDGNVRVYSIKDGQDKWSVSGIFRRQPCFIHGICGPSSICSYEPASGRKCSCLPGYRWLDSEDWSQGCVPKFQLWCRNNNTEQDSRFLQLPEVDFYGYDYGFFLNHTYQQCVNLCLRLCECKGFQHSSSGQGGVNENGSVKLMMWFASALGGIEVVCIFM…
B-lectin	Glyma07g30790	35743550	35752548	MGFFSFDNSSRYVGIWYHEIPVKTFIWVANREKPIKGREGLIQIKTDGNLVVLDGERNEVWSTNMSIPRNNTKAVLRDDGNLVLSEHDKDVWQSFEDPVDTFVPGMALPVSAGTSMFRSWKSATDPSPGNYSMKVDSDGSTKQILILEGEKRRRWRTGYWDGRVFTGVSDVTGSSLFGFGVTTNVEGEEYFTYKWNSPEKVRFQITWDGFEKKFVWDEDGKQWNRTQFEPFNDCEHYNFCGSFAVCDMGNSPVCSCMQGFQPVHWEEWNNRNWSRGCGRKTPLKAETERAANSSSSGAEVSVGEDGFLEQRCTKLPDFARLENFVGYADCQSYCLQNSSCTAYSYTIGIGCMIWYGELVDVQHTKNNLGSLLNIRLADADLGEGEKKTKIWIILAVVVG…
B-lectin	Glyma08g06490	4658741	4663273	MTTKRQHAILLLLLFFCSHTLFSHAADSITEDTVIRDNDGGDNLVSKDLTFEMGFFGLDNNNSSRYVGIWYHEIPVKTFIWVANREKPIKGREGSILIQKSNGNLIVLDGENNEVWSTNMSVPRNNTKAVLRDDGNLVLSEHDKDVWQSFEDPVDTFVPGMALPVSAGTNIFRSWKSETDPSPGNYSMKVDSEGSTKQILILEGEKRRKWRSGYWDGRVFTGVSDVTGSSLFGFTVITDTKGEEYFTYKWNSPEKVRFQITWDGFEKKFVLDADGKQWNRTQFEPFDDCEKYNFCGSFAVCDTGNSPFCSCMEGFEPMHWEEWNNRNWTRGCGRRTPLKAEAERSANNSSSGADREVSVGEDGFLEQRCTKFPDFARLENFVGDADCQRYCLQNTSCTA…
B-lectin	Glyma08g06520	4675209	4684463	MGGSTNPLSLFLLCFTTFLTLFEVSISTDTLTSSQSLRTNQTLLSPNAIFELGFFSYTNSTWYLGIWYKTIHDRDRTVVWVANRDIPLQTSLGFLKINDQGNLVIINQSQKPIWSSNQTTTTPSNLILQLFDSGNLVLKEPNENDPKKILWQSFDYPTDTLLPGMKLGWNFDTGIEKHITSWSATNEDPSSGDFSFKLDPRGLPEIFLWNKNQRIYRSGPWNGERFSGVPEMQPNTDSIKFTFFVDQHEAYYTFSIVNVSLFSRLSVNSIGELQRLTWIQSTQVWNKFWYAPKDQCDNYKECGAYGVCDTNASPVCQCIKGFRPRNPQAWNLRDGSDGCVRNTELKCGSDGFLRMQNVKLPETTLVFVNRSMGIVECGELCKKNCSCSGYANVEIVNGG…
B-lectin	Glyma08g06550	4688123	4692226	MKFFSAIEFLSSFLVLMFFYPFCHSLDNTITINHPIRDGDVLVSNGLGNFALGFFSPRNSTNRYVGIWYNKISEQTVVWVANRDTPLNDTSGVLKISNNGNLVLHDNSTRSLNPVWSSNVSIESTNNISAKLLDTGNLVLIQTNNNNILWQSFDYPGNTMLPFMKLGLNRKTGLDRFLVSWKSPNDPGTGNMTYKIDPTGFPQLFLYKDKIPLWRVGSWTGQRWSGVPEMTPNFIFTVNYVNNESEVSIMYGVKDPSVFSRMVLDESGHVARSTWQAHEHRWFQIWDAPKEECDNFRRCGSNANCDPYHADKFECECLPGFEPKFEREWFLRDGSGGCVRKSNVSTCRSGEGFVEVTRVKVPDTSKARVAATIGMRECKERCLRDCSCVAYTSANESSG…
B-lectin	Glyma08g13260	9694458	9697787	MVICYKQLGEYHFFLVLLLISVQCVIAANNILKPGDTLNTRSQLCSENNIYCMDFSPLNTNPIVNYTHLSISDNRKDDNSAVWVANRNQPVDKHSAVLMLNHSGVLKIESSKDAKPIILFSSPQPLNNNNTEAKLLDTGNFVVQQLHPNGTNTVLWQSFDYPTDTLLPGMKLGVNHKTGHNWSLVSWLAVSDPRIGAFRFEWEPIRRELIIKERGRLSWTSGELRNNNGSIHNTKYTIVSNDDESYFTITTTSIAVMHLKPGKFTDCRDICWENCACNGYRNYYDGGTDLESHLHNYLYWIWITVAVVVPFVICAFILFLALKKRKHLFEEKKRNRMETGMLDSAIKDLEDEFKKRQNLKVFKYTSVLSATNDFSPENKLGQGGFGPVYKGILPTGQEA…
B-lectin	Glyma08g46650	45673630	45677012	MGSSSCVKFFFVFILCCHVLDVGTAIDTITSSQSIKDTETLTSTDGNFTLGFFTPQNSTNRYVGIWWKSQSTVIWVANRNQPLNDSSGIVTISEDGNLVVLNGHKQVIWSTNVSKTSFNTSSQFSDSGKLVLAETTTGNILWDSFQQPSNTLLPGMKLSINKSTGKKVELTSWESPYNPSVGSFSSSLVQRKNIVELFIFNGTQLYWRSGPWNGGIFTGIAYMSTYLNGFKGGDDGEGNINIYYTVSSELGPLGFLIYMLNSQGRLEEKWWDDEKQEMGLMWASRKSDCDIYAICGSFAICNAQSSPICSCLKGFEPRNKEEWNRQHWTSGCVRNTGLLCERVKDQNTSIDTNEDGFLELQMVKVPDFPERSPVDPDKCRSQCLENCSCVAYSHEEMIG…
B-lectin	Glyma08g46670	45681132	45684627	MGFSSRANLFFVLLMLCCCVLDVGIAIDTITSSQSIKDPEVLTSKDGNFTLGFFTPQNSTNRYVGIWWKSQSTIIWVANRNQPLNDSSGIVTIHEDGNLVLLKGQKQVIWTTNLSNSSSNRTSQFSDYGKLVLTEATTGNILWDSFQQPSNTLLPGMKLSTNNSTGKKVELTSWKSPSNPSVGSFSSGVVQGINIVEVFIWNETQPYWRSGPWNGRLFTGIQSMATLYRTGFQGGNDGEGYANIYYTIPSSSEFLIYMLNLQGQLLLTEWDDERKEMEVTWTSQDSDCDVYGICGSFAICNAQSSPICSCLKGFEARNKEEWNRQNWTGGCVRRTQLQCERVKDHNTSTDTKEDGFLKLQMVKVPYFAEGSPVEPDICRSQCLENCSCVAYSHDDGIGC…
B-lectin	Glyma08g46680	45687085	45690257	MCFSSCANLFFVLFILFCYVLDVAIAVDTITSSQPVKDPETLRSKDGNFTLGFFSPQNSKNRYVGIWWKSQSTVVWVANRNQPLNDSSGIITISEDGNLVVLNGQKQVVWSSNVSNTSSNTTSQFSDYGKLVLTETTTGNILWDSFQQPSDTLLPGMKLSSNSTSMRVKLASWKSPSNPSVGSFSSGVVERINILEVFVWNETQPYWRSGPWNGGIFTGIPSMSPYRNGFKGGDDGEANTEIYYTVPSALTFTIYMLNSQGQYEEKWWYDEKKEMQLVWTSQESDCDVYGMCGPFTSCNAQSSPICSCLKGFEPRNKEEWNRQNWTGGCVRRTQLQCERVKDHNTSRDTKEDGFLKLQMVKVPDFPEGSPVEPDICRSQCLENCSCVAYTHDDGIGCMS…
B-lectin	Glyma08g46960	45912087	45914294	MFSAGFLAIGENAYSFAIWFTEPHFHSPNTVTWMANRDQPVNGKGSKLSLTHAGNIVLVDAGFNTAWSSNTASLAPAELHLKDDGNLVLRELQGTILWQSFDFPTDTLVPGQPLTRHTLLVSARSESNHSSGFYKFFFSDDNILRLVYDGPDVSSNYWPNPWQVSWHIGRTLFNSSRIAALNSLGRFRSSDNFTFVTFDYGMVLQRRLKLDSDGNLRVYGRKSAVEKWYVSWKAIRNDCIIHGVCGPNSTCGYDPKSGRTCKCLPGYRLRNHSDWSYGCEPMFDLTCNWNETTFLEMRGVEFYGYDNYYVEVSNYSACENLCLQNCTCQGFQHSYSLRDGLYYRCYTKTKFLNGQRLPRFPGTTYLRIPKSYSLSVKESAIDSVDDHHVCSVQLQRAYI…
B-lectin	Glyma08g46970	45916168	45919741	MHKTFIFSFVIYGSTSLKIHYNKTNTVVWMANREQPVNGKLSKLSLSSGNMVLVDAGASFTFAHKSSRNWFANCTTMAFSISLFLLVLLFSFQSSSSSLLSLNKGSSLSVEKHAEDVIVSPNQMFCAGFFQVGENAFSFAIWFNDPHTHNNNHTVVWMANRETPVNGRLSKLSLLNSGNMVLVGAGQITTWSSNTASDAPVKLHLQDDGNLVLLDLQGTILWQSFDTPTDTLLPGQLLTRYTQLVSSRSQTNHSPGFYKMLFDDDNVLRLIYDGPDVSSTYWPPPWLLSWQAGRFNYNSSRVAVLNSIGNFTSSDNYDFSTDDHGTVMPRRLKLDSDGNARVYSRNEALKKWYVSWQFIFDACTSHGICGANSTCSYDPKRGRRCSCLPGYRVKNHSDW…
B-lectin	Glyma08g46990	45927445	45929684	EKHTQDSIVSPNQMFCAGFFQVGENAFSFAIWFNDPHTHNNNHNNRNVVWIANREQPVNGKLSKLSLLNSGSIVLLDADQITTWSSNTASNAPLELNLQDDGNLVLRELQGTILWQSFDSPTDTLLPGQPLTRYTQLVSSRSKTNHSSGFYKLLFDNDNLLRLIYDGPDVSSSYWPPQWLLSWDAGRFSFNSSRVAVFNSLGIFNSSDNYGFSTNDHGKVMPRRLTLDSDGNVRVYSRNEASKKWYVSWQFIFETCTVHGVCGVNSTCNFDPKRGRICSCLPGHTVKNHSDWSYGCEPMFNLSCNGNDSTFLELQGFEFYGYDSNYIPNSTYMNCVNLCLQDCNCKGFQYRYDGEYSTCFTKRQLLNGRRSTRFEGTIYLRLPKNNNFSKEESVSAYGH…
B-lectin	Glyma08g47000	45932972	45935675	MAFSISLFLLVLLFSFQSSSSSLLSLNKGSSLSVEKHAEDVIVSPNQMFCAGFFQVGENAFSFAIWFNDPHTHNNNHTVVWMANREQPVNGRLSKLSLLNSGNMVLVDAGQITKWSSNTASHAPVKLHLQDDGNLVLLDLQGTILWQSFDTPTDTLLPGQLLTRHTQLVSSRSQTNHSPGFYKMLFDDDNVLRLIYDGPDVSSTYWPPPWLLSWQAGRFNYNSSRVAVLNSIGNFTSSDNYDFSTDDHGTVMPRRLKLDSDGNARVYSRNEALKKWHVSWQFIFDTCTIHGICGANSTCSYDPKRGRRCSCLPGYRVKNHSDWSYGCEPMFDLACSGNESIFLEIQGVELYGYDHKFVQNSTYINCVNLCLQDCNCKGFQYRYDDFPTAITSPRKNLRV…
B-lectin	Glyma09g15080	17269247	17272302	DQQLSDDGSTLVSNGGTFELGFFNPGSSNNRYVGIWYKKISIKTVVWVANRDNPIVRHNSSKLVIRQEGNLVLLSNNNQSLLWTTNVTKKASSSSPIVQLLDTGNLVIKDGINEESVFLWQSFDHPCDTLLSGMKLGWDLRTGLNRRLTSWKSWDDPSSGDIVWEVVIGNNPELVMWKSKVDYFRTGPYTGNMFSGVYAPRNNPLYNWKFVSNKDEVYFQYTLSNSFVVSIIVLNQTLNLRQRLTWIPDTKTWTVYQSLPLDSCDVYNTCGPNGNCIIAGSPICQCLDGFKPKSPQQWNAMDWRQGCVRSEEWSCGVKNKDGFQRLASMKLPNTTFSWVNESITLEECRAKCLENCSCTAYSNLDTRGGGSGCSIWVGELVDMRDVKSGQDLYVRIATS…
B-lectin	Glyma09g15090	17285232	17289714	MAIPLVILLICKLLSLFSQICYATTDTITKGQPLPDDGNTLLSKDGTFELGFFNPGSSNNRYVGIWYKNIVVKTVVWIANRDNPIRNNSSKLVISQDGNLVLLSQNESLIWTTNASSSEVSSSSPIVQLLDTGNLVIKDGNDKESVFLWQSFDYPCDTLLPGMKFGWDLRTGLNRRLTSWKSWDDPSSGDFTWGVEIGSNPDIVMWKGNVEYFRTGPYTGNMFSGVYGPRNNPLYDYKFVNNKDEVYYQYTLKNSSVITMIVMNQTLYLRHRLTWIPEAKSWTVYQSLPRDSCDVYNTCGPNGNCIIAGSPICQCLDGFEPKSPQQWNVMDWRQGCVRSEEWSCGVKNKDGFRRFASMKLPNTTFSWVNESMTLEECRAKCLENCSCKAYSNLDTRGGG…
B-lectin	Glyma11g21250	18198946	18203545	MLIMVRFFFFCFFISTLLIQGTLAIITPNESIQGNRTLVSSAGTFEAGFFNFGNSQGQYFGIWYKNISPKTIVWVANKDAPVKDSTAFLTLTHQGDPVILDGSRSTTVWFSNSSRIAEKPIMQLLDSGNLVVKDGNSKKENFLWESFDYPGNTFLAGMKLRTNLVSGPYRSLTSWKNAEDPGSGEFSYHIDAHGFPQLVTTKGEILFSRAGSWTGFVFSGVSWRRMLSLVTFSLAINDKEVTYQYETLKAGTVTMLVINPSGFVQRLLWSERTGNWEILSTRPMDQCEYYAFCDVNSLCNVTNSPKTCTCLEGFVPKFYEKWSALDWSGGCVRRINLSCEGDVFQKYAGMKLPDTSSSWYDKSLNLEKCEKLCLKNCSCTAYANVDVDGRGCLLWFDNI…
B-lectin	Glyma11g32310	33870684	33876022	MGFFSPGNSTRRYLAIWYTNASSYTVVWVANRNTPLQNNSGVLKLNEKGIRELLSATNGAIWSSNISSKAVNNPVAYLLDLGNFVVKSGHDTNKNSFLWQSFDYPTDTLMSGMKLEWNIETGLERSLTSWKSVEDPAEGEYASKIELRGYPQLVRFKGPDIKTRIGSWNGLYLNSVFLDNSIIFSSHTFCGNQTADESTAFGTVGLQVLMDLQIATPKISGYFAATKTHVAGGAIYAFAQCAETLTPDTCLNCLSNQLSNIQGCLPNTNGRAIDPSGCFMRYSETPYFADNQTTDISLFLKQGTNAITSCNRLENVSENCVRKTCQLFFCLAGPGGSMRKWVTIGGGLAGALLVVILLSLFFWYRRSQSPKRVPRGNKTIWISGTATKNFSEKNKLGEG…
B-lectin	Glyma11g34090	35940365	35943920	MVSFITFTCFLHLTKPSNLREDTLLQGHQLGSTNRLISPSANKFHYYVWVANRDNPIHDDPGVLTIDEFSNLKILSSTTTMMLYSVEAENTNKSVRATLLDTGNFVLHELNPDGISVKRVLWQSFDYPTDTILPGMKLGYDKNTGHTWSITARRSYRTLWSGSFSLSLDPKTNQLVSRWREAIIWSISGYFTMEPLGRLNASGAAYSCVDIEIVPGCTMPRPPKCREDDDLYLPNWNSLGAMSRRGFIFDERENLTISDCWMKCLKNCSCVAYTYAKEDATGCEIWSRDDTSYFVETNSGVGRPIFFFQTETKAKHKKRRIWIAVATVGVLLLIISFMTCFIMLWRKQKERVEKRKKRASLFYDTEISVAYDEGREQWNEKRTGNDAHIFDLITILEAT…
B-lectin	Glyma12g11220	9242839	9247614	MLSIFILYSFFFTFSFKHCSATDTISITINNFLQDGGGDTLVSKGENFELGFFTPNGSSSGKRYLGIWYYKLTPLTVVWVANRDKPLLDSCGAFGIAEDGNLKVLDKSGKFYWGTNLEGSHSQHRIVMLMDNGNLVVSDEVEDQGNHQVKILWQSFANPTDTFLPGMKMDDNLALTSWRSYEDPAPGNFSFEHDQGENQYIIWKRSIRYWKSSVSGKFVGTGEISTAISYFLSNFTLKVSPNNTVPFLTSALYTDTRLVMTHWGQLKYMKMDSEKMWLLVWGEPRDRCSVFNACGNFGSCNSKYDSMCKCLPGFKPNSIESWNAGDFSGGCSRKTNVCSGDAKGDTFLSLKMMKVGNPDAQFNAKDEEECMSECLNNCQCYAYSYEDTEKGRLGDSGDV…
B-lectin	Glyma12g11260	9328883	9331530	MRNNKPQLWLSLSLIITCFSFHTSLAALTTISANQSLSGDETLVSQHGNFELGFFNTGNNSNKFYIGMWYKKISQRTYVWVANRDQPVSDKNSAKLTILEGNLVLLDQSQNLVWSTNLSSPSSGSAVAVLLDTGNLILSNRANASVSDAMWQSFDHPTDTWLPGGKIKLDKKTKKPQYLTSWKNREDPAPGLFSLELDPAGSNAYLILWNKSEQYWTSGAWNGQIFSLVPEMRLNYIYNFTFQSNENESYFTYSMYNSSIISRFVMDGSGQIKQLSWLENAQQWNLFWSQPRQQCEVYAFCGGFGSCTENAMPYCNCLNGYEPKSQSDWNLTDYSGGCVKKTKFQCENPNSSDKEKDRFLPILNMKLPNHSQSIGAGTVGECEAKCLSNCSCTAYAHDN…
B-lectin	Glyma12g17280	17169844	17173415	MSIIVYTLFVSSLVVSIAADTPSNSQFQSLSPGETIVSPRGIFELGFFNLGNPNKSYLAIRYKSYPDQTFVWVANGANPINDSSAILKLNSPGSLVLTHYNNHVWSTSSPKEAMNPVAELLDSGNLVIREKNEAKLEGKEYLWQSFDYPSNTMLAGMKIGWDLKRKINRRLIAWKSDDDPTPGDLSWIIVLHPYPEIYMMSGTKKHHRLGPWNGLRFSGMPEMKPNPVFNYKFVSNKDEVTYMWTLQTSLITKVVLNQTSQQRPRYVWSEATRSWNFYSTMPGEYCDYYGVCGANSFCSSTASPMCDCLKGFKPKSPEKWNSMYRTEGCRLKSPLTCMLDGFVHVDGLKVPDTTNTSVDESIDLEKCRTKCLNNCSCMAYTNSNISGSGSGCVMWFGDL…
B-lectin	Glyma12g17340	17216245	17219948	MATLSVSQYVTDGETLVSNSGVFELGFFSPGKSTKRYLGIWYKNITSDRAVWVANRENPINDSSGILTFSTTGNLELRQNDSVVWSTNYKKQAQNPVAELLDTGNFVVRNEGDTDPETYSWQSFDYPSDTLLPGMKLGWDLRTGLERKLTSWKSPDDPSAGDFSWGLMLHNYPEFYLMIGTHKYYRTGPWNGLHFSGSSNRTLNPLYEFKYVTTNDLIYASNKVRQKLLIYETTPRDYCDVYAVCGAYANCRITDAPACNCLEGFKPKSPQEWSSMDWSQGCVRPKPLSCQEIDYMDHFVKYVGLKVPDTTYTWLDENINLEECRLKCLNNCSCMAFANSDIRGGGSGCVLWFGDLIDIRQYPTGEQDLYIRMPAKDKIQDNCLDLRINFMLLCLIIVN…
B-lectin	Glyma12g17360	17228288	17231577	MEIFSVVIFIVSYMLVPSLKISAATLDVSQYVTDGETLVSNSGVFELGFFSPGKSTKRYLGIWYKNITSDRAVWVANRENPINDSSGILTFSTTGNLELRQNDSVVWSTNYKKQAQNPVAELLDTGNFVVRNEGDTDPETYSWQSFDYPSDTLLPGMKLGWDLRTGLERKLTSWKSPDDPSAGDFSWGLMLHNYPEFYLMIGTHKYYRTGPWNGLHFSGSSNRTLNPLYEFKYVTTNDLIYASNKVEMFYSFSLKNSSIVMIVNINETMSDIRTQVWSEVRQKLLIYETTPGDYCDVYAVCGAYANCRITDAPACNCLEGFKPKSPQEWIPSMDWSQGCVRPKPLSCEEIDYMDHFVKYVGLKVPDTTYTWLDENINLEECRIKCFNNCSCMAFSNSDI…
B-lectin	Glyma12g17450	17415859	17419551	SPGYSHKRYVGIWYKNIPIQTVVWVANKANPINDSSGIITLNNTGNLVLTQNAYLVWYTNNSHKQAQNPVVVLLDSGNLVIKNEEETDPEVCLWQSFDYPSDTLLPGMKLERNIRTGHEWKLTSWKNPNDPSPGDIYRVLELYNYPELYVMKGKKKVYRSGPWNGLYFSGLPYLQNNTIFGYNFVSNKDEIYFTFNLLNNCIVYRYVWLEGDHNWTMHRSYPKEFCDNYGLCGAYGNCIINQAQGCQCLKGFSPKSPQAWASSDWSQGCVRNKPLSCNGEHKDGFVKFEGLKVPDTTQTWLDKTIGLEECRVKCLNNCSCMAYSNSDIRGAGSGCVMWYGDLIDIRQFETGGQGLHIRMSASESVTNYSKDKSEKDIDLPTFDFSFISNATNDFSQSEK…
B-lectin	Glyma12g17690	17931586	17935469	DTILLSQSISDGMTLVSRGETFELGFFSPENSNKRYLGIWYKNIPQTVVWVSNRAINDSSGILTVNSTGNLVLRQHDKVVWYTTSEKQAQNPVAQLLDSGNLVVRDEGEADSEGYLWQSFDYPSDTILPGMKLGLNLRTGIEWRMTSWKNPNDPSPGDFYWGLLLYNYPEFYLMMGTEKFVRVGPWNGLHFSGIPDQKPNPIYAFNYISNKDEKYYTYSLQNAAVISRLVMNQTSSMSIRYVWMENEQYWKVYKSLPKDNCDYYGTCGAYGTCLITGSQICQCLAGFSPKSPQAWNSSDWTQGCTRNQPLNCTNKLNDGFMKVEGVKVPDTTHTWLDETIGLGECRMKCLNNCSCMAYTNSDIRGEGSGCVMWFGDLIDIRQFENDGQDLYIRMDSSEL…
B-lectin	Glyma12g17700	17974397	17975453	ATDTITQSEFLEDNTTLVSNNGTFELGFFTPGSSSSPNRYVGIWYKNIPIRTLVWVANRDNPIKDNSSKLSINTQGNLVLVNQNNTVIWSTNTTAKASLVVAQLLDSGNLVLRDEKDTNPENYLWQSFDYPSDTFLPGMKLGWDLKKGLNWFLTAWKNWDDPSPGDFTRSTLHTNNPEEVMWKGTTQYYRSGPWDGIGFSGIPSVSSDSNTNYTIVSNKDEFYITYSLIDKSLISRVVMNQTRYARQRLAWNIDSQTWRVSSELPTDFCDQYNICGAFGICVIGQAPACKCLDGFKPKSPRNWTQMSWNQGCVHNQTWSCRKKGRDGFNKFSNVKVPDTRRSWVNANMTLDX
B-lectin	Glyma12g20470	21873836	21877357	MAMLTILLLSKLLSLFSKFAVATDTITQSEFLEDNTTLVSNNGTFELGFFTPGSSSSPNLYVGIWYKNIPIRTVVWVANRDNPIKDNSSKLSINTKGYLVLINQNNTVIWSTNTTTKASLVVAQLLDSGNLVLRDEKDTNPENYLWQSFDYPSDTFLPGMKLGWDLKKGLNRVLTAWKNWDDPSPGDFTLSILHTNNPEVVMWKGTTQYYGSGPWDGTVFSGSPSVSSDSNVNYAIVSNKDEFYITYSLIDKSLISRVVINQTKYVRQRLLWNIDSQMWRVSSELPTDFCDQYNTCGAFGICVIGQVPACKCLDGFKPKSPRNWTQMSWNQGCVHNQTWSCRKKGRDGFNKFNSVKAPDTRRSWVNASMTLDECKNKCWENCSCTAYANSDIKGGGSGC…
B-lectin	Glyma12g20800	22292223	22295478	SLAVGQSLRDVENESLVSAGGITELGFFSLGDFSRRYLGVWFRNINPSTKVWVANRNTPLKKNSGVLKLNERGVLELLNDKNSTIWSSNISSIALNNPIAHLLDSGNFVVKYGQETNDDSLLWQSFDYPGNILLPGMKLGWNLETGLERFLSSWTSSNDPAEGDYAAKIDLRGYPQIIKFQRSIVVSRGGSWNGMSTFGNPGPTSEASQKLVLNEKEVYYEYELLDRSVFTILKLTHSGNSMTLVWTTQSSTQQVVSTGEIDPCENYAFCGVNSICNYDGNVTICKCSRGYVPSSPDRWNIGVSSDGCVPKNKSNDSNSYGDSFFKYTNLKLPDTKTSWFNKTMDLDECQKSCLKNRSCTAYANLDIRDGGSGCLLWFHGLFDMRKYSQGGQDLYVRVP…
B-lectin	Glyma12g20840	22315231	22319253	MKENVPKTMENFDILGVCLLFLSLITMSSTLDMVTTIQPIRDGKNENETLVSTNGTFEAGFFSPENFDSRYLGIWYTNIFPRTVVWVANKEKPLKDHSGVLEVDTDQGILSIKDGTGAKIWFSSASHTPNKPVAAELLESGNMVLKDGDNNFLWQSFDYPGDTLLPGMKIGVNFKTGQHRALRSWRSFTDPTPGNFSLGVDTRGLPQLVITNENTNSNDIAYRPGSWNGLSITGLPGEITDQLTKSLFVMNQDEVFYEIQLLNSSTKLMRSRLLPEGYQVRFIWSDEKKIWDSQFPKPFDVCQTYALCGANAICDFNGKAKHCGCLSGFKANSAGSICARTTRLDCNKGGIDKFQKYKGMKLPDTSSSWYDRTITTLLECEKLCLSNCSCTAYAQLNIS…
B-lectin	Glyma12g20890	22381567	22385557	SVDHLAASRSIRDSQILVSAGNITALGFFSPGNSTRRYLGIWFRKVHPFTVVWVANRNTPLENESGVLKLNKRGILELLNGKNSTIWSSSSNKSSKAAKKPIAQLRDLGNLVVINGPKRNTKKHKTNNGDILWQSFDYPGDTLMPGMKLGWTLENGLERSLSSWKNWSDPAEGEYTLKVDRRGYPQIILFRGPDIKRRLGSWNGLPIVGYPTSTHLVSQKFVFHEKEVYYEYKVKEKVNRSVFNLYNLNSFGTVRDLFWSTQNRNRRGFQILEQNQCEDYAFCGVNSICNYIGKKATCKCVKGYSPKSPSWNSSTWSRGCVPPIPMNKSNCKNSYTEEFWKNQHMKFPDTSSSLFIETMDYTACKIRCRDNCSCVAYANISTGGGTGCLLWFNELVDLS…
B-lectin	Glyma12g21030	22760561	22763704	LEVNQSIRDGETLVSARGITEVGFFSPGNSTRRYLGIWYTNVSPFTVVWVANRNTPLENKSGVLKLNEKGVLMIFDAANSTIWSSSIPSKARNNPIAHLLDSANFVVKNGRETNSVLWQSFDYPSDTLIPGMKIGGNLETGEERLITSWKSADDPAVGEYTTKIDLRGYPQYVVLKGSEIMVRAGPWNGESWVGYPLQTPNTSQTFWFNGKEGYSEIQLLDRSVFSIYTLTPSGTTRNLFWTTQTRTRPVLSSGEVDQCGKYAMCGTNSICNFDGNYATCECLKGYVPKSPDQWNIASWSDGCVPRNKSNCENSYTDGFFKYTHLKIPDTSSSWFSKTMNLDECRKSCLENCFCTAYANLDIRDGGSGCLLWFNTLVDMMQFSQWGQDLYIRVPASELD…
B-lectin	Glyma12g21090	22867750	22871316	MLFIWFFLFSYFSGTCTSLHSLAVNQSIRDGKSTRRYLGIWFKNVNPLTVVWVANRNAPLEKNSGVLKLDEKGILVILNHKNSTIWSSNISSKAGNNPIAHPLDSGNFVVKNGQQPGKDAILWQSFDYPGDTHTPGIKFGWNFQIGLERSLSSWKSVDDPAEGEYVAKMDLRGYPQVIVFKGSEIKVRVGPWNGLSLVGYPVEIPYCSQKFVLNEKEVYYEYNLLDSLDFSLFKLSPSGRSQRMYWRTQTNTRQVLTVEERDQCENYGFCGENSICNYDGSRATCECLRGYVPKSPDQWNMPIFQSGCVPGNKSDCKNSYSDGFLKYARMKLPDTSSSWFSKTMNLDECQKSCLKNCSCTAYANLDIRNGGSGCLLWFNNIVDMRCFSKSGQDVYIRVP…
B-lectin	Glyma12g21110	22925023	22928307	MVHIFRMLFIWFLLLSYLRNSTSSDNLAVSQYIRDGETLVSEEGTFEVGFFSPGASTGRYLGIWYRNLSPLTVVWVANRENALQNKSGVLKLDEKGVLVILNGTNNTIWWSNNTSSKAAKNPIAQILDSGNIVVRNERDINEDNFFWQSFDYPCDTFLPGMKIGWKTGLDRTLSSWKNEDDPAKGEYSMKLDLRGYPQFFGYKGDVITFRGGSWNGQALVGYPIRPPTQQYVYDFVFNEKEVYVEYKTPDRSIFIIITLTPSGSGFGNVLLWTKQTRNIEVLRLGESDQCENYAICGANSICNMDGNSQTCDCIKGYVPKFPEQRNVSYLHNGCVPRNKFDCKSSNTNGFLRYTDLKLPDTSSSWLNKTMNLDECQKSCLKNCSCKAYANADIRNGGSG…
B-lectin	Glyma12g21140	22968138	22971377	MVDNFRMLFIWLFILLSYLKNSTSMDSLSPSQSIRDGETLVSDEETFEVGFFSPGTSTRRYLGIWYRNVSPLTVVWVANRENALQNKLGVMKLDENGVIVILSGNNSKIWWSSSTSSKVVKNPIAQLLDYGNLVVRDERDINEDKFLWQSFDNPCDKFLPGMKIGWNLVTGLDRIISSWKNEDDPAKGEYSFKLDLKGYPQLFGYKGNVIRFRVGSWNGQALVGYPIRPVTQYVHELVFNEKEVYYEYKILDRSIFFIVTLNSSGIGNVLLWTNQTRRIKVISLRSDLCENYAMCGINSTCSMDGNSQTCDCIKGYVPKFPEQWNVSKWYNGCVPRNKPDCTNINIDGLLRYTDLKLPDTSSSWFNTTMSLEECKKSCLKNFSCKAYANLDIRNGGSGC…
B-lectin	Glyma12g21160	23030596	23031081	MVWVANREKPIHKKSGILKLDERGLLVIPNDTNNTIWSPITQLLNSGNLVVKNEHDINEGNFLWQSFDYSCDTVLPGMKLGWNLVTGLERFLSSSKNENDPSKVDYSLKFDLRGYPQIFGYEGDTIRFGVDSWNGLALVGHPIIHKLTQE*
B-lectin	Glyma12g21420	23204018	23206867	LAPSQSIRDSERLVSKEGTFEAGFFSPGTSTRRYLGIWYRDVSPLTVVWVANREKPVYNKSGVLKLEERGVLMILNSTNSTIWRSNNISSTVKNPIAQLLDSGNLVVRNERDINEDNFLWQSFDYPCDTFLPGMKLGWNLVTGQDRFLSSWKSEDDPAKGDYSLKLDLRGYPEFFGYEGDAIKFRGGSWNGEALVGYPIHQLVQQLVYEFVFNKKDVYYEYKILDRSIIYIFTLTPSGFGQRFLWTNQTSSKKVLSGGADPCENYAICGANSICNMNGNAQTCDCIKGYVPKFPGQWNVSYWSNGCVPRNKSDCKTSNTDGLLRYTDMKIPDTSSSWFNKTMNLEECQKSCLKNCSCKACANLDIRNGGSGCLLWFDDLVDMRQFSKGGQDLYFRAPAS…
B-lectin	Glyma12g31390	34965143	34966991	MKNKKPQLCLSLSLIITCFSFHTSLAALSTISGNQSLSRDETLVSQGNNSNKFYIGMWYKKISQRTYVWVANRDQPVSDKNSAKLTILDVWSTNLSSPSSSSVVALLLDTGNLILSNRPNASESDAIWQSFDHPTDTWLPGGKIKLDNKTKKTQYLTSWQNREDPAPDFLPCGGRTAYLILWNKSEHPMRTKATSPFSPMRTRATSPTSCITPLLSLVFLWISPGRSNNLLLQLNNHNNPSEQCKTIEAARVNMTYQGHIFPNLTKVCSTKIVNTRIVRQDIITLGKFGITNLHIDLVLGILHIX
B-lectin	Glyma12g32440	35931291	35935666	MLSFFVAFILFSPPSLLSPVVTKLIIYSIPHTRNLVSSNRTFELGFFPLSGSSSVVKSYLGIWYHGLEPQTVVWVANRDKPVLDSSGVFRIAEDGNLVIEGASSESYWSSKIEASSSTNRTVKLLESGNLVLMDDNLGRSNYTWQSFQHPTDTFLPGMKMDASVALISWRNSTDPAPGNFTFTMAPEDERGSFAVQKLSQIYWDLDELDRDVNSQVVSNLLGNTTTRGTGSHNFSDKTIFTSKPYNYKKSRLLMNSSGELQFLKWDEDEGQWEKHWWGPADECDIHDYCGSFGICNRNNHIGCKCLPGFAPIPEQSEGELQGHGCVRKSTSCINTDVTFLNLTNIKVGNADHEIFTETEAECQSFCISKCPLCQAYSYNRSTYSDRSPFTCNIWTQNLS…
B-lectin	Glyma12g32450	35940689	35945448	TLKAGQKITLNSFENLVSSNRTFELGFFPLSGSSSVVKRYLGIWYHGLEPQTVVWVANRDKPVLDSNGVFRIAEDGNLVIEGASSESYWSSKIEAYSSTNRTVKLLESGNLVLMDDNLGRSNYTWQSFQHPTDTFLPGMKMDASVALISWRNSTDPAPGNFTFTMVPEDERGSFAVQKLSQIYWDLDELDRDVNSQVVSNLLGNTTTRGTRSHNFSNKTVYTSKPYNYKKSRLLMNSSGELQFLKWDEDEGQWEKRWWGPADECDIHDSCGSFGICNRNNHIGCKCLPGFAPIPEGELQGHGCVRKSTSCINTDVTFLNLTNIKVGNPDHEIFTETEAECQSFCISKCPLCQAYSYHTSTYGDRSPFTCNIWTQNLSSLVEEYDRGRDLSILVKRSDIG…
B-lectin	Glyma12g32460	35955075	35959264	MRSSDEVLFSFFLLLALVLCFQLCSTGDTLKAGQKITLNSMENLVSSSRTFELGFFSLNDSSRVVKSYYYLGIWYQFNPQTVVWVANRDKPVLDSSGVFRIAEDGNLVVEGASKRHWSSVIEAPSSTNRTLKLLESGNLVLMDDNSGTSNYLWQSFENPTDTFLPDMKMDASLALTSWRNPTDPAPGNFTFRLLQIDERPNYAVLINHSQLYWTADGLDAEMIPKEIQLNAISFGWPQQSRLVMNYSGEIQFLEFNGTEWVKKWWKPDHKCDIRDYCGSFAICNKNNRIHCKCLPGFIPGHEGEFPLQGCKRKSTLSCVDTNVMFLNLTSIKVGNPPEQEISIEKEEECKSFCLNTNKCPESQCQAYSYTAPSYDRGSYTCKIWKQDLSTLVEEYDRGR…
B-lectin	Glyma12g32500	36006931	36010183	MHRNPSTISFLISPYNHMRNPWFCISLLTLFFSLLTHNSLAALTNVSSNQTLTGDQTLLSKGEIFELGFFKPGNTSNYYIGIWYKKVTIQTIVWVANRDNPVSDKNTATLTISGGNLVLLDGSSNQVWSTNITSPRSDSVVVAVLRDSGNLVLTNRPNDASASDSDSLWQSFDHPTDTWLPGGKIKLDNKTKKPQYLTSWKNNEDPATGLFSLELDPKGSTSYLILWNKSEEYWTSGAWNGHIFSLVPEMRANYIYNFSFVTNENESYFTYSMYNSSIISRFVMDVSGQVKQFTWLENAQQWNLFWSQPRQQCEVYAFCGAFGSCTENSMPYCNCLPGFEPKSPSDWNLVDYSGGCERKTMLQCENLNPSNGDKDGFVAIPNIALPKHEQSVGSGNAGE…
B-lectin	Glyma12g32520	36013503	36016303	MRNPWICISLLTLFFSLFTHNSLAALPTVSSNQTLTGDQTLLSKGGIFELGFFKPGNTSNYYIGIWYKKVTIQTIVWVANRDNPVSDKNTATLTISGGNLVLLDGSSNQVWSTNITSPRSDSVVVAVLNDTGNLVLKPNDASASDSDYLWQSFDHQTDTFLPGGKIKLDNKTKKPQYLTSWKNNQDPATGLFSLELDPKGSNSYLILWNKSEEYWTSGAWNGQIFSLVPEMRLNYIYNFSFVMNENESYFTYSMYNSSIMSRFVMDVSGQIKQFSWLEKTQQWNLFWSQPRQQCEVYAFCGVFGSCTENSMPYCNCLPGFEPKSPSDWNLFDYSGGCERKTKLQCENLNSSNGDKDGFVAIPNMALPKHEQSVGSGNVGECESICLNNCSCKAYAFDGN…
B-lectin	Glyma13g23610	26981525	26987296	MKQIQPGASLVPNTTLAWWPSPSGQFAFGFYPQEQGDAFVIAIWLVSGENKIVVWTARRDDPPVTSNAKLQLTKDGKFLLIDEHGEEKSIADIIAKASSASMLDSGNFVLYNNNSSIIWQSFDYPTDTLLGGQSLPNGHQLVSASSNNSHSTGRYRFKMQDDGNLVMYPVSTTDTALDAYWASSTTNSGFKTNLYLNQTGLLQILNDSDGSIMKTLYHHSSFPNDGNRIIYRSTLDFDGYCTFNDTQPLCTCLPDFELIYPTDSTRGCKRSFQNEDCNGQKDSATFYDMKPMEDTFVGTDNPYFKAKMPKEDCSSACLADCSCEAVFYDDTEESCMKQRLPLRYLRRPGQDEFGVNQALLFLKVGNRSLNNGTGNDNPVPEQPSPTPIKTTRNKATIRI…
B-lectin	Glyma13g32190	34428630	34432433	MDFTSLILALVIVCCFCQCLSSGNDTITPGQFIRDPHTLTSANSAFKLGFFSPQNSSNRYLGIWYLSDSNVIWVANRNQPLKKSSSGTVQISEDGNLVVLDSNKRAVWSTNLTHNIATNSTAKLLETGNLVLLDDASGQTTWESFRHPCHALVPKMKFGSNQKTGEKIRITSWRSASDPSVGYYSTTLEHPNTPEMFFWLNETRPYHRSGPWNSQIFIGSTEMSPGYLSGWNIMNDVDDETVYLSYTLPNQSYFGIMTLNPHGQIVCSWWFNEKLVKRMVMQRTSCDLYGYCGAFGSCSMQDSPICSCLNGYKPKNVEEWNRKNWTSGCVRSEPLQCGEHTNGSKVSKDGFLRLENIKVPDFVRRLDYLKDECRAQCLESCSCVAYAYDSGIGCMVWSG…
B-lectin	Glyma13g32210	34439752	34443680	MIMDITSLILALFIVYCFCQCLSSANNTITSGQYITDPHTLISPNSVFKLGFFSPQNSSNRYLGIWYLSDSNVIWVANRNQPLKTSSSGTVQISEDGNLVVLDSNKRVVWSSNVTHNIATNSTAKLLETGNLVLIDDATGESMWESFRHPCHALVPKMKLSITQKTYEKVRITSWRSPSDPSLGYYSATLERPNIPEVFYWINETQPYYRTGPWNGQIFIGSPQMSRGYLYGWNMMNDEDDGTVYLSYNLPSQSYFAVMTLNPQGHPTIEWWRDRKLVWREVLQGNSCDRYGHCGAFGSCNWQSSPICNCLSGYKPKYVEEWNRKNWTSGCVRSEPLQCGEQTNGSEVSKDGFLRLENMKVSDFVQRLDCLEDECRAQCLENCSCVAYAYDNGIGCMVW…
B-lectin	Glyma13g32220	34446058	34459946	MGFLNALLIVFPIIFLGLTSATDTLTSSQSIRDSETVVTSNDSVFKLGFFSPQNSTHRYVGIWYLSDSNVIWIANRNKPLLDSSGVLKISKDGNLVLVDGKNHVIWSSNVSNTATITSTAQLSRSGNLVLKDDSTGQTLWESFKHPCDSAVPTMRISANRITGEKIRFVSRKSASDPSTGYFSASLERLDAPEVFLWINGTRPYWRTGPWNGRIFIGTPLMSTGYLYGWNVGYEGNETVYLTYSFADPSSFGILTLIPQGKLKLVRYYNRKHTLTLDLGISDCDVYGTCGAFGSCNGQNSPICSCLSGYEPRNQEEWSRQNWTSGCVRKVPLKCERFKNGSEDEQEDQFLKLETMKVPDFAERLDVEEGQCGTQCLQNCSCLAYAYDAGIGCLYWTRDL…
B-lectin	Glyma13g32250	34473074	34478127	MPGFLFFLFCFFLASSQHITISFSADTLTSTQILLTNQTLISPSQVFALGFFPGTNSTWYLGTWYNNINDRTIVWVANRDNPLENSNGFLTIAENGNIVLTNPSMKKYPVWSSNATTKANNNNRVLQLLDTGNLVLREANITDPTKYLWQSFDYPTDTLLPGMKMGWNLDTGVEKHLTSWKATGSDPSSGDYSFKIDTRGIPEIFLRDDQNITYRSGPWNGERFSGVPEMQPNTDTITFDFSYDKDGVYYLFSIGSRSILSRLVLTSGGELQRLTWVPSRNTWTKFWYARKDQCDGYRECGPYGLCDSNASPVCTCVGGFRPRNLQAWNLRDGSDGCVRNTDLDCGRDKFLHLENVKLPETTYVFANRTMNLRECEDLCRKNCSCTAYANIEITNGGSG…
B-lectin	Glyma13g32260	34479935	34484643	CQPILQKASYAGAALTQTSSITDGQELISARQIFSLGFFTPRRSSSRYIGIWYKNVKPQTVVWVANRDNPLNDISGNLTIAADGNIVLFDGAGNRIWSTNIYRSIERPIAKLLDSGNLVLMDAKHCDSDTYIWQSFDYPTDTMLPGMKLGWDKTSDLNRCLTSWKTAKDPSPGSFTYSFLHIEFPEFLIRQGMDITFRSGIWDGTRFNSDDWLFNEITAFRPHISVSSNEVVYWDEPGDRLSRFVMRGDGLLQRYIWDNKTLMWIEMYEIRKDFCDNYGVCGVNGVCNIEDVPVYCDCLKGFIPCSQEEWDSFNRSGGCIRRTPLNCTQDDGFQKLSWVKLPMPLQFCTNNSMSIEECRVECLKNCSCTAYANSAMNGGPHGCLLWFGDLIDIRQLINE…
B-lectin	Glyma13g32270	34489814	34493917	MRRRRVRMNKIVIIFACLSMLQKMAYAADALTPTSSINDGQELISAGQNFSLGFFTPGISKSRYVGIWYKNIMPQTVVWVANRDYPLNDSSGNLTIVAGNIVLFDGSGNRIWSTNSSRSSIQEPMAKLLDSGNLVLMDGKSSDSDSYIWQSFDYPTDTTLPGLKLGWDKTSGLNRYLTSWKSANDPSAGSFTYGFHHNEITEFVLRQGMKITFRSGIWDGTRLNSDDWIFNEITAFRPIISVTSTEALYWDEPGDRLSRFVMKDDGMLQRYIWDNKVLKWIEMYEARKDFCDDYGACGVNGICNIKDVPVYCDCLKGFKPKSQEEWNSFNRSGGCIRRTPLNCTQGDRFQKLSAIKLPKLLQFWTNNSMNLEECKVECLKNCSCTAYANSAMNEGPHGC…
B-lectin	Glyma13g32280	34499996	34503410	LLSLFPTALEAEDAITPPQTISGYQTLVSPSQNFELGFFSPGNSTHIYLGIWYKHIPKQTVIWVANRDKPLVNSGGSLTFSNNGKLILLSHTGSVVWSSNSSGPARNPVAHLLDSGNFVLKDYGNEGHLWESFDYPSDTLIPGMKLGWNFKTGLNRHLTSWKSSSNPSSGEYTYGVDPRGIPQLFLHKGNKKVFRSGPWYGQQFKGDPVLSANPVFKPIFVFDSDEVSYSYETKDTIVSRFVLSQSGLIQHFSWNDHHSSWFSEFSVQGDRCDDYGLCGAYGSCNIKSSPVCKCLKGFDPKLPQEWEKNEWSGGCVRKNSQVFSNGDTFKQFTGMKLPDAAEFHTNYTISSDHCEAECSMNCSCVAYAKLDVNASGKGCIVWFGDLFDIREVSVNGEDF…
B-lectin	Glyma13g34520	36063877	36065495	MASVPQPKISLLTLFFFSSFTIIAHAIVPQNETFKFENSGELGPYIVEYGADYRMISIFNSPFQVGFYNTTPNAFTLALRVGLQRSEQLFRWVWEANRANPVGENATFSLGTDGNLVLADADGRIAWQTNTANKGVVAFRLLSNGNMVLLDAQGGFVWQSFDHPTDTLLVGQYLRAKGPSKLVSRLSEKENVDGPYSLVLEPKGLALYYKSKNSPKPILYWFSSDWFTIQRGSLENVTFTSDPETFELGFDYHVANSSSGGNRILGRPVNNSTITYLRLGIDGNIRFYTYFLDVRDGVWQVTYTLFDRDSDESECQLPERCGKFGLCEDNQCVACPLENGLLGWSNNCTAKAVTSCKASDFHYYKIEGVEHYMSKYTTGDRVSESTCGNKCTKDCKCVG…
B-lectin	Glyma13g34540	36068144	36069610	MASLPQPKTSPLTLFFFSSFTIIAHAIVPQNETFKFENSGELGPYIVEYGVDYRMISIFNSPFHRMGLRRSEQLFRWVWEANRGNPVGENATFSLGTDGNLVLAEADGRIAWQTNTANKGVVAFRLLPNGNMVLLDAQGKFLWQSFDHPTDTLLNDQYLRPKGPSKLISRLSEKENVDGPYSLVLEPKRLALYYKSKNSPKPILYWYKLFTQQGSSSSTNEFRTMATGFGNIPVGVMGMPVNNSTLTYLRLGIDGNIRLHTYFLGVRSGVWQVTYTLFNRDSHDEFECQWPEKFEGVRHYLSKYTEGGKVRESTCGNKCTKDCKCWIAYDLQTLTKVANSKQVGYIKVPN*
B-lectin	Glyma13g35920	37290127	37307489	MQNLRTQWFWFFLFCCISRTSTSLDSIAPNQSISDGETLISHEKTFELGFFSPGSSKSRYLGIWYYNINPRTMVWVANREAPLNTTSGVLKLSDQGLVLVNGTNNIVWSSNIDEGNLVVLDGIGASKPIVQLLDSGNLVVKDGGTNSPEKVVWQSFDFPGDTLLPGMKLRSSLVTGAHSSLTSWRDTEDPALGEYSMYIDPRGFPQRVTTKGGTWLYRAGSWNGYQFSGVPWQLLHNFFNYYFVLTPKEVYYEYELLEPSVVTRFVINQEGLGQRFTWSERTQSWELFASGPRDQCENYGLCGANSVCKINSYPICECLEGFLPKFEEKWRSLDWSDGCVRGTKLGCDDGDGFVKYEGMRLPDTSSSWFDTSMSLDECESVCLKNCSCTAYTSLDIRGD…
B-lectin	Glyma13g35930	37312023	37316784	MEGFTLLLFCLALLNSIAAATVRETISTLQSINDDQIIVSPGKTYALGFFSPGNSKNRYVGIWYNEIPTQTVVWVANRDNPLADSSGVLKLNETGALVLLNHNKSVVWSSNASKPARYPVAKLLDSGNLVVQDGNDTSETKDLLWQSFDYPGDTILPGQKFGRNLVTGLNRFMSSWNSTDDPSQGEYSYQIDISGYPQLVLREGAFKRYRFGSWNGIQFSGAPQLKQNNFTRFSFVSDEEELYFRFEQTNKFVFHRMQLSTDGYILGDYWNTEEKVWSLHGKIPVDDCDYYDKCGAYASCNINNVPPCNCLDGFVSKTDDIYGGCVRRTSLSCHGDGFLKLSGLKLPDTERSWFNRSISLEDCRTLCMNNCSCTAYAALDVSKGPTGCLLWFDDLVDIR…
B-lectin	Glyma13g37930	38871357	38873720	MYSMRNQRFCVYLLTLFFNLFTHNFLAALTTISTNQTLTGDQTLVSEAGVFELGFFKPGNSSNYYIGIWYKRVTIQTIVWVANRDNPVSDKSTAKLTISGGNLVLLDASSNQVWSTNITSPMSDSVVVAVLLDSGNLVLTNRPNGASASDSLWQSFDHLTDTFLPGGKIKLDNKTKKPQYLTSWKNNQDPATGLFSLELDPEGSNAYLISWNKSEEYWTSGAWNGHIFSLVPEMRLNYIFNFSFVSNENESYFTYSLYNTSIISRLVMDVSGQIKQLSWLENAQQWNLFWSQPRQQCEVYAFCGAFGSCTENVMPYCNCLTGFEPKSPFDWNLVDYSGGCKRKTKLQCENSNPFNGDKDGFIAIPNLVLPKQEQSVGSGNEGECESICLNNCSCTAYAF…
B-lectin	Glyma15g07070	4922296	4929464	MKKVVIIIFALACLSILQKTSYAADVLTPTSSIKGGQELISAGQNFSLGFFTPGTSKSRYVGIWYKNILPQTIVWVANRDSPLNDTSGNLTVAADGNIVLFDGAGNRIWFTNSSRPIQEPIAKLLDSGNLVLMDGKNSDSDSYIWQSFDYPTDTMLPGLKLGWDKTSGLNRYLTSWKSANDPSPGNFTYRFDQKEFPELVIRQGMNITFRSGIWDGIRFNSDDWLSFNEITAFKPQLSVTRNEAVYWDEPGDRLSRFVMRDDGLLQRYIWDNKILKWTQMYEARKDFCDTYGACGANGICNIKDLPAYCDCLKGFIPNSQEEWDSFNWSGGCIRRTPLNCTEGDRFQKLSWVKLPMLLQFWTNNSMSLEECHVECLKNCSCTAYANSALNEGPHGCLLW…
B-lectin	Glyma15g07080	4930594	4936680	MPGFLFFLFCFFFASSQHIAISFSTDTLSSTQILLTNQTLVSPSHIFALGFFPGTNSTWYLGAWYNNITDDKTVVWVANRDNPLENSSGFLTIGENGNIVLRNPSKKNPVWSSDATKANNPVLQLLDTGNLILREANITDPTKYLWQSFDYPTDTLLPGMKMGWNLDTGAEKHLTSWKNTGSDPSSGDYSFKIDTRGIPEIFLSDDQNIAYRSGPWNGERFSGVPEMQPDTDSITFDFSYDKHGVYYSFSIGNRSILSRLVVTSGGELKRLTWVPSSKTWTTFWYAPKDQCDGYRACGPYGLCDSNASPVCTCVGGFRPRNQQAWNLRDGSDGCERNTDLDCGSDKFLHVKNVKLPETTYVFANGSMNLRECQDLCLRDCSCTAYANIQITNGGSGCVT…
B-lectin	Glyma15g07090	4941019	4944342	MAAATIIYFYFFLFSFVSFHHLLFSFAASSKTRITQGVTIRDKEHETLVSEELNFAMGFFSSDNSSSRYVGIWYDNIPGPEVIWVANRDKPINGTGGAITISNDGNLVVLDGAMNHVWSSNVSNINSNNKNSSASLHDDGNLVLTCEKKVVWQSFENPTDTYMPGMKVPVGGLSTSHVFTSWKSATDPSKGNYTMGVDPEGLPQIVVWEGEKRRWRSGYWDGRMFQGLSIAASYLYGFTLNGDGKGGRYFIYNPLNGTDKVRFQIGWDGYEREFRWNEDEKSWSEIQKGPFHECDVYNKCGSFAACDLLTLSPSSDLVPVCTCIRGFEPKHRDQWEKGNWSGGCTRMTPLKAQRINVTSSGTQVSVGEDGFLDRRSMKLPDFARVVGTNDCERECLSNG…
B-lectin	Glyma15g34810	39361033	39364222	MVTTLFIWFFLFSHMTRASTSVDSLAVDESIRDGETLVSAGGIIEAGFFSPEKSTRRYLGLWYRNVSPLTVVWVANRNTPLENKSGVLKLNEKGILVLLNATNTTIWSSSNNTVSSKARNNPIAQLLDSGNFVVKNGQSNKDDSGDVLWQSFDYPGDTLLPGMKIGWNLETGLERFLTSWKSVDDPAEGEYIVKMDVRGYPQLMKLKGTDIRFRAGSWNGLSLVGYPATASDMSPEIVFNEKEVYYDFKILDSSAFIIDSLTPSGNLQTLFWTTQTRIPKIISTGEQDQCENYASCGVNSICNYVDNRPTCECLRGYVPKSPNQWNIGIRLDGCVPRNKSDCKSSYTDGFWRYTYMKLPDTSSSWFNKTMNLDECRKLCLQNCSCTAYANLDIRDGGSG…
B-lectin	Glyma16g03900	3248956	3251454	SLFFLLILIFSSSTSSSTTIILQGNTTLKSPNNTFQLGLFSFSFSFYLAIRHTSLPFPNTTWVANRLHPSPTQTGSILHLTQTGSLILTHSNTTLWSTAPTFNTSSNLSLKLLDSGNLILSAPNGLVLWQSFDSPTDTWLPGMNLTRFNSLTSWRTQTDPTPGLYSLRLKPPFFGEFELVFNDTVSYWSTGNWTDGKFLNIPEMSIPYLYSFHFLSPFSPAAEFGFSERASETGTQPPTMFRVEPFGQIRQYTWNNQAGSWKMFWSMPEPVCQVRGLCGRFGVCIGETSKLCECVSGFEPLDGDGWGSGDYSKGCYRGDAGCDGSDGFRDLGDVRFGFGNVSLIKGKSRSFCEGECLRDCGCVGLSFDEGSGVCRNFYGLLSDFQNLTGGGESGGFYVR…
B-lectin	Glyma16g14080	15104487	15111771	MGFLTLTNYLIFLLIFSSFYMGVISVNDTITSTRFIRDPETIISSNGDFKLGFFSPEKSTHRYVAIWYLAETYIIWIANRDQPLSDLSGPGVFKIHKDGNLVVLNAQNRVIWSTNVSITATNTTAQLDDSGNLILRDVTNGKTLWDSFTHPADAAVPSMKIAANRLTGKKIEYVSWKSSSDPSSGYFTGSLERLDAPEVYFWYNKTKPYWRTGPWNGRVFLGSPRMSTEYLYGWRFEPNDSGTAYLTYNFENPSMFGVLTISPHGTLKLVEFLNKKIFLELEVDQNKCDLYGTCGPFGSCDNSTLPICSCFEGFEPRNPEEWNRENWTSGCVRNVQLNCGKLNNTSDVQQDRFRVYQNMKVPDFAKRLLGSDQDRCGTSCLGNCSCLAYAYDPYIGCMY…
B-lectin	Glyma18g04220	2989372	2995029	LFTLSFFQLDESEYFYLGIRLSVVNSSYNWVANRDEPIRDPSVALTIDQYGNLKIISNGGNSTIMLYSSSKPESNSNSTIITSAILQDNGNFVLQEINQDGSVKNILWQSFDYPTNMLLPGMKLGFDRKTGQNWSITSWRSGKSPLSGSFSLGLDHKTKEMVMWWREKIVWSSGQWSNGNFANLKSSLYEKDFVFEYYSDEDETYVKYVPVYGYIIMGSLGIIYGSSGASYSCSDNKYFLSGCSMPSAHKCTDVDSLYLGSSESRYGVMAGKGFIFDAKEKLSHFDCWMKCLNNCSCEAYSYVNADATGCEIWSKGTANFSDTNNLITGSRQIYFIRSGKETPSELLKYRSGVSIEEQHLWIKLKERAEKRKKQKELLTDIGRSTAISIAYGERKEQRK…
Lectin_legB	Glyma01g02540	2064700	2066242	MASHAAQNPKSVFLMTFLLLITSAKSDSFSFNLPRFEPDALNILLDGSAKTTGGVLQLTKKDKRGNPTQHSVGLSAFYAALHLSDAKTGRVANFATEFSFVVNTKGAPLHGDGFTFYLASLDFDFPDNSSGGFLGLFNKKTAFNTSLNQVVAVEFDSFANEWDPNFPESDSPHIGIDINSIRSVATAPWPLDIQPQGSIGKARISYQSSTKILSVSVAYPNSPVKLNATVLSYPVNLGAVLPERVLFGFSAATGDLVETHDILSWSFNSFFNVNTSLHVTSNICVCTKPICTRISFMLNVVDLVKFKAFFSSISNASRKNIHILNRLKAQYCIAFKSHSKAFSTSLWLAISIAVITAMSSAKKAF*
Lectin_legB	Glyma01g24670	32221199	32223387	MLLKLLPLLVFLLIPVSSQPNQLFYAGFKGLGSNNMTLDGVAEIEPNGVLKLTNDSSKVMGHAFYPTPFRFKNSSGGKAFSFSSSFALAIVPEFPKLGGHGLAFTIAPSKDLKAHPSQYLGILDSSNIGNFSNHLFAVEFDTAKDFEFGDIDDNHVGIDINSLASNASASAGYYTGDDDSSKQNLTLQSRVPILAWVDYDAAKSVVHVTISASSTKPKRPLLSYHVDLSPILKESMYVGFSASTGLLASSHYILGWSFKINGPAPPLDLSSLPQLPGPKKKHTSLIIGVSVSVVVLALCAVLFGIYMYRRYKNADVIEAWELEIGPHRYSYQELKKATKGFKDKELLGQGGFGSVYKGTLPNSNTQVAVKRISHDSNQGLREFVSEIASIGRLRHRNLV…
Lectin_legB	Glyma01g26940	35863898	35865409	MAPFPTSHYYFRAFTFSILFLKTLAFDPIPLFYYAGFGKDLKFTPNVALFGNAKVLNEGSGIHFSGSGSSGDTGRVMYKKPIKLFQGKPRQLVSFSTYFAFSVSLEDGGGLAFVMAPKGSEGDMFYQSSYGLNSRKFEVVGVEFSASKGGRKGVSSSCHVNMNIGGFVAKKSNTSIGEKLHVWIDYEASSKRLEVRLSQHGKSRPSYPLLWQSIDLSNVLKEKEMLVGFSSVKGNDSQACFLYSWSFVLRNFPHSMHSEPLDPKVFVKNTESPVVKQRSDCFLRVLAAMIFGTGCGALTAFIVLYLWTIFGNNKRAVVPEESVVQPVDVEYRKNVRIVVDKTIEDGKK*
Lectin_legB	Glyma02g01590	1124456	1125471	MATSKLKTQNVVVSLSLTLTLVLVLLTSKANSAETVSFSWNKFVPKQPNMILQGDAIVTSSGKLQLNKVDENGTPKPSSLGRALYSTPIHIWDKETGSVASFAASFNFTFYAPDTKRLADGLAFFLAPIDTKPQTHAGYLGLFNENESGDQVVAVEFDTFRNSWDPPNPHIGINVNSIRSIKTTSWDLANNKVAKVLITYDASTSLLVASLVYPSQRTSNILSDVVDLKTSLPEWVRIGFSAATGLDIPGESHDVLSWSFASNLPHASSNIDPLDLTSFVLHEAI*
Lectin_legB	Glyma02g04860	3964024	3965796	MILRIVQPLSFNITNFSNPESASRIQYTGVAKIENGSIVLNPLINNGVGRAIYGQPLRLKNSSKGNVTDFSTRFSFTIDARNKTNYGDGLAFYMAPLAFDYQTPPNSSDGFRLGLYGGSQDNIVAVEFDTCVNEFDPPMQHVGINNNSVASLEYKKFDIESNIGKMGHALITYNASAKLLAVSWFFEGTSSGFTPNDSLSHQIDLMEILPKWVTVGFSGATGSSKEENVIHSWEFSPNLDLNSTNQEANNENFIIITKYKVQVKVVVVAVICSNIVVLVVISIITWLIIKKRRTEDGFDLDKLAFMPRRFGYKELVAATNGFADDRRLGEGGYGQVYKGFLSDLGRVVAVKRIFSDVEDSEEIFANEVKIISRLIHRNLVQFIGWCHERGESLLVFEYM…
Lectin_legB	Glyma02g18090	16502507	16503546	MATSNFSIVLSVSLAFFLVLLTKAHSTDTVSFTFNKFNPVQPNIMLQKDASISSSGVLQLTKVGSNGVPTSGSLGRALYAAPIQIWDSETGKVASWATSFKFNIFAPNKSNSADGLAFFLAPVGSQPQSDDGFLGLFNSPLKDKSLQTVAIEFDTFSNKKWDPANRHIGIDVNSIKSVKTASWGLSNGQVAEILVTYNAATSLLVASLIHPSKKTSYILSDTVNLKSNLPEWVSVGFSATTGLHEGSVETHDVISWSFASKLSDGSSNDALDLPSFVLNEAI*
Lectin_legB	Glyma02g38650	44009631	44012034	MASLSNILLMFCLLNLLAFPVSVHSAGEVPINVTKHFSFYNFSFSNNPRLVHDMKLLGSAKFSNEKGALQIPNESEEDIRHQAGRGIYSFPIRLLDPSTKTPASFQTTFSFQMNNSTASEQAAYGGSGLTFIIVPDEFTVGRPGPWLGMLNDACENDYKAVAVEFDTRKNPEFGDLNDNHVGINLGTIVSTKVINVSDVGLSLNDGSVHRAWITYDGPQRRMDIRLGRANQEDYDYPPKPLFSESMDLSPFLNEYMFVGFSASTGNHTQIHNILSWNFTSTSQAFLRLPSSETCQGKILLENSTASTEVPPTSHKSSKNEPPRSFLIFVAAVALALALFLGFYFISKHRRNAAKLNTSVEAELHMPRPPNKPRRFAFSQLSSSTRSFSEIELLGSDNRG…
Lectin_legB	Glyma02g40850	46068317	46070386	MLLSIFCFFNSVTAATEFDFGTLTLGSLKLLGDAHLNNNTVSLTRDLAVPTSSAGRALYSRPVRFRQPGNRFSASFTTFFSFSVTNLNPSSIGGGLAFVLSPDDDTIGDAGGFLGLGGGGGFIAVEFDTLMDVEFKDINGNHVGVDLNSVVSSEVGDLANVGVDLKSGDLINAWIEFDGSSKGLSVWVSYSNLKPKDPVLTMNLDVDKYLNDFMYVGFSASTQGSTEIHRIEWWSFGSSFAAAEAAAPPPPPASAPPPSLAPSHSEEKESISKSSCHNGLCKPNLGTVAGVVTAGAFVLALFAGALIWFTLIRRLSVLTSLIRLFSYKELKSATKCFNANRIIGHGAFGTVYKGVLPENGDIVAVKRCSHSSQGKNEFLSELSIIGSLRHRNLVRLQGW…
Lectin_legB	Glyma03g06580	6836312	6838825	MAPKNLFGLLIFLILLVTCTAFSFQFHGFHNSERNLTREGDSNVTPQGILQLTKRENNIVGHAFYNKPIKILEKTNSSVPQTKFSSFSTCFVFSIVSPNSGLGGFGLAFTIAPTTQFPEAEGGHFLGLFNNSNDMNTSNHILVVEFDTVNGYKDNTDTVGNHVGVNINGMQSKIAEPAAYFEEGMDAKKEEFSMEKEDAVCAWIEYDGETEILNVTIAPLKVSKPSKPLISQAIHDIKFVMKETMFFGFSASTGKRKASSHYILGWSVSVNGGIAPPLNFSLLPKPPPKEKDASSFPWVKVAVAMLSALTFTLLCLLFIVTRYKRYMMFETLEDWELDCPHRFRYRDLHIATKGFIESQLIGVGGFGAVYKGVLPSTGTEVAVKRIMRSPMQGMREFAA…
Lectin_legB	Glyma03g12120	15068086	15070275	MLLKFLSLLVFLLIPVSSQQNQLFYAGFKGLKSNNMTLDGVAEIEPNGVLKLTNDSSKVMGHAFYPTPFRFKNSSGGGNKAFSFSSSFALAIVPEFPKLGGHGLAFAIAPTKELKAHPSQYLGLLDSTGIGNFSNHLFAVEFDTAKDFEFGDIDDNHVGIDINSLSSIASASAGYYSGDEDSTKQNVTLQSGVPILAWVDYDAAQSVVHVTISASSTKPKRPLLSYHVDLSPIFEDLMYVGFSASTGMLASSHYILGWSFKINGPALPLDLSSLPQLPGPKKKHTSLIIGVSASVVFLVLCAVLLGIYMYRRYKNADVIEAWELEIGPHRYSYQELKKATKGFKDKGLLGQGGFGSVYKGTLPNSNTQVAVKRISHDSNQGLREFVSEIASIGRLRHRN…
Lectin_legB	Glyma03g12230	15337785	15339858	MANLNMLLQQFLHVLLFLLIPVSSQPNQLFYDGFLGSNIMSLRGVAEIESNGILKLTDDSSRVVGQAFYPTGLRFKNSSDGKAFSFSSSFALIIFPEYEKLGGHGLAFTIASSKNLKALPSQYLGLLNSTSTGNSSNHLFAVEFDTAQDFEFGDIDDNHVGIDINSLVSIASAPVGYYTGGDDNSTKQNLTLTSGEPIIAWVDYDASQSIVNVTISESSTKPKRPLLSHHVDLSPIFEDLMFVGFSASTGLLASSHYILGWSFKINGPAPPLELSSLPQLPGPKKKHTSLITGVSISGFLALCGFLFGIYMYRRYKNADVIEAWELEIGPHRYSYQELKKATKGFKDKELLGQGGFGSVYKGTLPNSNTQVAVKRISHDSKQGLREFVSEIASIGRLRH…
Lectin_legB	Glyma03g15030	19262206	19263433	MAPFPTSHYFRAFTFSILFLKTLAFDPIPLFSYAGFGKDLKFKPNVALFGNAKVLNEGSGIHFSGFGSSRGTGRIMYKKPIKLSQGKPRQLVSFSTYFAFSVSLEDGGGLAFVMAPKGSQGNVFYQSSSSGLNDGKFEVVGVEFSASKSGRKGVSSSCDVNMNIGGSVVAKKSNTSIGEKLHVWIDYEASSRRLEVRLSQHGKARPSYPLMWHSIDLSNVLKENEMFVGFSSVKGNNDSQACDLYSWSFVLRNFPHSMHSEPLDPKVFVKNTESPVAKQRSDCFLSVLAAMIFGTGCGALTAFIVLYLWTIFGNNKRAVVPEESLVEPVDVDYRKKVKIVVDKTIEDGKK*
Lectin_legB	Glyma05g02610	1987588	1989808	MSPSNSPVAAETLFSGTVFLILLHLSLFLTPTLSLDFLFNSFAGVTNLTLIKDARVDASVIRMNNDSNQYSYGRAFYPIKIPMTKTNSSISSFSTSFVFSILPQISTSPGFGLAFVLCNTTNPPGALASQYFGLFTNATSPSVFPLVAVEFDTGRNPEFNDIDDNHIGIDLNNIESINATTAGYFNSSGAFVPVRMRTGQNIHAWIDFNGENLEFNVTVAPVGVSRPTKPSLSYQNPAIADYVSADMYVGFSASKTNWIEAQRVLAWSFSDSGPAKELNTTNLPVFQLESSSSSISGGAIAGIVVGCFVFVLICASGFYLWWRMNKAKEEEDEIEDWELEYWPHRFSYEELSSATGEFRKEMLLGSGGFGRVYRGTLPNHTQIAVKCVNHDSKQGLREF…
Lectin_legB	Glyma06g44720	47565294	47567231	LTLLLLLTSVSCTEFIYNTNFNSTNTLLHGNATIESSILTLTNSSTFSVGRAFYPFKIPTKPSNSSTPLPFSASFIFSIAPFKDLLPGHGFVFILTPSAGTTGVNSAQHLGLFNYTNNGDPNNHVFGVEFDVFDNQEFNDINDNHVGVDINSLSSFASHDAGFWGGSDNDEFEDLKLNDGENYQVWIEYLDSRVNVTMAPAGQKRPQRPLISEIVDLSEVLLDEMFVGFCGATGQLVESHKILAWSFSNSNFSIGDALVTTNLPSFVLSKESILRSTGFIVGIIVGVLFVLSAAVVIFVFFLRRKRSKRKDEEIEDWELEYWPHRVSYEDIYSATKGFSDQHVIGFGGNGKVYKGLLQGVQVAVKRIPCDSEHGMREFLSEISSLGRLKHRNVVPMRGW…
Lectin_legB	Glyma07g16260	15950527	15952852	MREWTTIESFKCVVHVFGRSKIQHIVASDYTSFTYNGFQSSHLYLDGSAEFTTNGMVKLTNHTKQQKGHAFFPSPIVFKNTTNGSVFSFSTTFVFAIRSEFPNLSGHGIAFVVSPTKEVPHSLPSQYLGLFDDTNNGNNSNHVFGVELDTILNTEFGDINDNHVGIDVNELKSVKSASAGYYSDGGFKNLSLISGYPMQVWVEYDGLKKQIDVTLAPINVGKPERPLLSLNKDLSRILNSSMYVGFTSSTGSILSSHYVLGWSFKVNGKAQQLAISELPMLPRLVGKQESKVLIVGLPLILLILILMVALAVVHAIKRKKFVELLEDWEQDYGPHRFKYKDLSLATKGFREKELLGSGGFGRVYKGVMPISKIEVAVKKVSHESRQGMREFVAEIASIG…
Lectin_legB	Glyma07g16270	15959970	15962116	MATLLKILSLLVLLLIPVSCQVDQVLYSGFKDVGASNLTMNGVTTIERNGILKLTNESSRSIGHAFYPSPFQLKNSTSGKALSFSSSFAFAIVPEYPKLGGHGLAFTIATSKDLKALPNQYLGLLNSSDNGNFSNHIFAVEFDTVQDFEFGDINDNHVGIDINSMQSNTSANVSLVGLTLKSGKPILAWVDYDSRLNLISVALSPNSSKPKTPLLTFNVDLSPVFHDTMYVGFSASTGLLASSHYILGWSFKINGPAPPLDLSSLPQLPKPKKKQTSLIIGVSVSVVVIVLLAISIGIYFYRKIKNADVIEAWELEIGPHRYSYQELKKATRGFKDKELLGQGGFGRVYKGTLPNSKIQVAVKRVSHESKQGLREFVSEIASIGRLRHRNLVQLLGWCR…
Lectin_legB	Glyma07g30250	35280698	35282905	MAASRYCKKSYVHASFHAITLTLLLLAIPHAASLSFNYQQLGDTGIALNFSGKARRDNDVINLTRSEPDSYGRVTYYELLHLWDKNSEKVTDFTTHFSFTINTPNKTHHGDGITFFLAHPDFPQSDIDGSGIGLASREQLKNLNFAKDYPFVAVEFDTFVNDWDPKYDHVGIDVNSINTTDTTEWFTSMDERGYDADVSYDSGSNRLSVTFTGYKDDKKIKQHLFSVVNLSDVLPEWVEIGFSSATGDFYEEHTLSSWSFNSSLGPKPQKGGSKTGLVIGLSVGLGAGVLFVILGVTFLVRWILRNRGVEEVSLFDHTMDNDFERMSLPKKFSYEELARATNNFASENKIGQGGFGAVYRGFMRELNAHVAIKKVSRGSRQGVKEYASEVKIITQLRHK…
Lectin_legB	Glyma08g07040	5060563	5063169	MLLSIFFIFIIPCAFPLSFNITSFDPNGKSIIYEGSANPVTPVIELTGNVRDITGRATYFQPMHLWDKATGNLTDFTTHFSFVIDSRNQSAYEDGMAFFLAPAGLKFPYVSRGGALGLTLEDQRLNSTDPFVAVEFDIYENPDDPPGEHVGIDINSLRSVANVTWLADIKQGKLNEVWISYNSSSFNLSVVFTGFNNDTILRQHLSAITDLRLHLPEFVTVGFSAATGIDTAIHSVNSWDFSSTLAAQENITKGADTVASQKKKNKTGLAVGLSIGGFVLIGGLGLISIGLWKKWKKGSVEEDLVFEEYMGEDFGRGAGPRKYSYAELTEAANGFKDEHKLGQGGFGGVYKGYLKDIKSHVAIKRVSEGSDQGIKEFASEVNIISRLRHRNLVHLIGWC…
Lectin_legB	Glyma08g07050	5068352	5070727	MVSAAPNAMYAQLSNLSFSHHFLVMLLSIFFIFIIPCAFPLSFNITSFDPNGKSIIYEGSANPVTPVIELTGNVRDSTGRATYFQPMHLWDKATGNLTDFTTHFSFVIDSRNRSGYGDGMAFFLAPAGLKFPYVSRGGALGLTLENQRLNSTDPFVAVEFDIYKNFYDPPGEHVGIDINSLRSVANVTWLADIKQGKLNEVWISYNSSSFNLSVVFTGFNNDTILRQHLSAIIDLRLHLPEFVTVGFSAATGSSTAIHSVNSWDFSSTLAAQENITKGADTVASQKKKNKTGLAVGLSIGGFVLIGGLGLISICLWKKWKKGSVEEVHVFEEYMGKDFGRGGGPRKYSYAELTQAANGFKDEHKLGQGGFGGVYKGYLKDIKSHVAIKRVSESSDQGIK…
Lectin_legB	Glyma08g07060	5074024	5076250	MPLAAASLAFNYQQLGDAGNATLSISGDVYHEQEVLQLTRYETFSYGRVIYHKQLHLWDKNSGKVADFTTHFSFTINARNNTNYADGMTFFLAHPSFPELDPRDGVGIGLLSRTQLLNPNFTKEYPFVAVEFDTYVNPEWDPKYHHVGIQVNSFVTSVSDTTQWFTSMDQRGYDADISYDSASNRLSVSFTGYKDNVKIKQNLSSVVNLKDKLPDWVEFGVSAATGMYYEEHTLSSWSFNSSFVFDKHKGGSKKGLAVGMGIGGFVLIGGTGLISLGLWKKWKKVDEEENHIVEEYMGEDFERGAGPRKYSYAELAHAANGFKDEHKLGQGGFGGVYKGYLKDIKSHVAIKKVSEGSDQGIKEFASEVIIISRLRHRNLVNLIGWCHERKKLLLVYEYM…
Lectin_legB	Glyma08g07070	5078454	5080554	MAASRYCKKTYVRAYFLHVTLIFLLLVIPRAAASLAFNYQQLGDTGNALKTSGDVYPDQDVLLLTRYEPDSYGRVTYYENLHLWDKNSGKVTDFTTHFSFTINTPNKTHHGDGITFFLAHPDFPQSGIDGSGIGLASREQLKNLNYAKDYPFVAVEFDTFVNDWDPKYDHVGIDVNSINTTDTTEWFTSMDERGYDADISYDSASNRLSVTLTGYKDSVKIKQHLFSVVNLSDVLPEWVEIGFSSATGFFYEEHTLSSWSFNSSLDKEQQKGGSKIGLVIGLSVGLGAGLSVLIVIWGVTFLVRWMLKNRGLEEVSLFDHAMDNDFERMSLPKKFSYEELARATNNFARENKIGEGGFGAVYRGLIRELNIHVAIKKVSRRSSQGVKEYASEVKIISQL…
Lectin_legB	Glyma08g08000	5738881	5740992	MAMHAFGILLGVLYSLLSFVSSDINFVKYGFKQAGLKMDGASYVRPNGILTLINDSPKILGHAFYPSPLPFKSSKNKSIVATFSTTFVFSIVPKYPELGAQGFAFVLISTNKPKGCLMNQYLGLPNVTSSLEFSTRFLAIEFDGIQNLDLHDMNDNHVGIDISSLISNISRPVAYYLSDHSKNISFSLKSGKPIQAWVDYNEGEMLMNVTVSPFGMPKPYFPLISFPIDLSLVLNDYMYAGFSASNGLLVAEHNIHGWGFKIGEAGQELDKSAVPLIGSSTSTSSKVVHKKDFAVGITLTSATLFILTVIGAFHVLRRLRNGDEILEDWELEFASHKFKYSELHSATGKFGDSNLIGYGGFGKVYRGVIASTGLEVAVKRVAPDSRQGIREFVSEITSM…
Lectin_legB	Glyma08g37320	35765028	35765883	MAKTQTPFPALMICLFFVLLLNNVKSDSISFSFSNFEPGQNFDIGFLGDARPVDGAIQLTRRDNNGPYGTPNIRQHSVGRAVYIPPVRLWDKTTGKLADFETDFSFVVDFAASQIHADGLSFFIIPFDADPRIPKNSSGGYLGLFSPETAFNAYKNQIVAVEFDSFGNEWDPKPVPVAPHIGIDVNSLESVETIDWPINSLPLGSVGKASISYDSNAKQLSVTVGYDSNHPPIFVGLKQIIDLRGVLPEWVRIGFSGATGEKVETHDILSWSFTSRI*
Lectin_legB	Glyma08g37330	35789375	35790145	MVLSNSKPFFLLLVQFLMLHRNWDDTSFNFPNFSGPYPNTVLTFQGDARIIRGVIDPTNFVKNAEIVPSAGRATYALPVRLWDSKSGKVASFTTTFSFKISNGPNTGDGIAFFLAPFGSNMPRDSAGGYLGLFSRDTALRNTNKNHIVAVEFDMHQNEWDPAATPHIGIDVNSISSVATVRWEIEELGVPTVSATVSYDSKTQIFGMALNDGTVVAYEIDLRTVLPEFVSVGFSGATGVLIEDHEILSWTFSSSFD*
Lectin_legB	Glyma08g37340	35791980	35792825	MAKSKTQTPFPTLLVFLCYVLLLNNVKKSNSLSFNFSNFVSGPNFDIGFLGDARPLDGAIQLTRRDNNGPYGTANIRQHSVGRAVYIPPVRLWDKTTGKLADFETDFSFVVDYYSAGSQIHADGLSFFIIPFGADPRIPKNSSGGYLGLFSPETAFNAYKNQIVAVEFDSFRNEWDPEPVPVAPHIGIDINSLESVETTDWPINSVPQGAVGKAIISYDSNAKKLYVAVGYDTQPPTIVALSQTIDLRVVLPEWVRIGFSGATGDMVETHDILSWSFTSHI*
Lectin_legB	Glyma08g37400	35941025	35942831	CLSFNFSTFQPNSNNLIDFKGDAFSSRGVLQLTKNQIDDKITFSVGRASYNQQVRLWDRRTKKLTDFTTHFSFVMKAVDPKRFGDGLAFFIAPFDSVIPNNSAGGYLGLFSNESAFNMKKNQLVAVEFDSFENEWDPSSDHVGIDVNSIQSVTNVSWKSSIKNGSVANAWIWYNSTTKNLSVFLTYADNPTFNGNSSLSYVIDLRDVLPELVRIGFSAATGSWIEVHNILSWSFSSNLDGDNRKKVKVGLVVGLSVGLGCCLVCVVGLLWFTFWRRKNKGKEENLGVDASIDDEFERGTGPKRFTYRELSNATNNFAEEGKLGEGGFGGVYKGLVVNSNLEVAVKRVSKGSKQGKKEYVSEVRVISRLRHRNLVQLIGWCHEQGELLLVYEYMPNGSLD…
Lectin_legB	Glyma09g27700	34558985	34559902	MAIWKTNKSLSLPLMAFTMATMFLMLLNRVNSADSLSFSFNNFSEDQEDLILQGDATTGASSENDKNPEFGSVGRVLYFAPVHLWKSSQLVSTFETTFTFKISSASPDSVPADGLAFFIASPGTTPGAGGQDLGLFPHLTSLKNSSSSHHRKPLVAVEFDTFINTDIGDPEYQHIGIDINSITSVTTTKWDWQNGKTVTAQISYNSASKRLTVVASYPDSTPVSLYYDIDLFTILPEWVRVGFSASTGGAAEANTLLSWSFSSSLQTNQIQKEDMHGIVM*
Lectin_legB	Glyma09g33440	39899933	39900748	MANHAAQNPISVFLMTFLLLITSSKSDSFSFNFPSFEPGVRNILVGDDAKTTGGVLQLTKKDQSGNPTQHSVGLSAYFGPLHLSDRRTGRVADFATEFSFVVNTKGAPLHGDGFTFFLASIDYEFPDKSSGGFLGLFNKKTAFNTSLNQVVAVEFDSFANEWDPNFPESDSPHIGIDINSIRSVATAPWPLDIQPQGSIGKAQISYQSSSKILSVSVDYPNSPVKLKPTVLSYPVNLGAVLSEWVLIGFSGATGDLVETHDILSWSFNSFL*
Lectin_legB	Glyma10g01620	1180874	1182447	MATSKFHTQKPLFVVLSVVVVLLTMTKVNSTKPFLSPGTSSLTKARSLGRALYSTPIHIWDSEIGSVASFAASFNFTVYASDIANLADGLAFFLAPIDTQPQTRGGLTLGIHQIYSSELTSILSDPSNSSWGLANDQVTNVLITYDASTNLLVASLVHPSQRSSYILSDVLDLKVALPEWVRIGFSATTGLNVASETHDVHSWSFSSNLPFGSKSVIRLSLLPSECHCYNKCYLSHTIYRNALAKKHGKLRLVPVISLNLSNNSQKI*
Lectin_legB	Glyma10g13450	15138937	15139969	MATSNFSIVLSLSLAFFLVLLTKANSTNTVSFTVSKFSPRQQNLIFQGDAAISPSGVLRLTKVDSIDVPTTGSLGRALYATPIQIWDSETGKVASWATSFKFKVFSPNKTADGLAFFLAPVGSKPQSKGGFLGLFNSDSKNKSVQTVAVEFDTYYNAKWDPANRHIGIDVNSIKSVKTASWGLANGQIAQILITYDADTSLLVASLIHPSRKTSYILSETVSLKSNLPEWVNIGFSATTGLNKGFVETHDVFSWSFASKLSDGSTSDTLDLPSFLLNEAI*
Lectin_legB	Glyma10g15480	17884969	17887226	MATSNFSIVLSLSLALFLMLLTKANSTNTVSFTTSKFSPRQQNLILQGDAAISPSGVLRLTKVDSYGVPTSRSLGRALYAAPIQIWDSETGKVASWATSFKFNVFSPDKTADGLAFFLAPVGSKPQYKAGFLGLFNSDSKNMSLQTVAVEFDTYYNHGRRHIGIDVNSIKSVKTAPWGFANGQVAQILITYNADTSLLVASLVHPSRKTSYILSETVSLKSNLPEWVNVGFSATTGANKGFAETHDVFSWSFASKLSDGSTSDTLDLASFLLNEAI*
Lectin_legB	Glyma10g38020	45914855	45916652	MLFMLPNKVNSAHSVSFTFNKLGGDQKDLIFQGDATSNNNVLQLTKLDNKGNPVSGSVGRVLYSAPLRLYESSTQLTLLQLLEFPSSLHDSTIPPHSASSDKVVAVEFDTYHNWDSWDPYYKHIGIDVNSIRSKATAQRNWQNGKIATAHISYNSASKRLTVVAFYPATKAVTLSHDIELNKVLPEWVRVGISASTGAHKQKNTILSWSFTSSLKNNGVQKKEDINNKVKTLSEILCMVLKNLITRPTLVVCTSPMFMHACYFTFKRTIGRKKKKTLIVDSTRQMKKPILSMICFLTFFFFTNPHX
Lectin_legB	Glyma11g33290	35075750	35077688	FITFFFFLCCLNASSSIFATTQFDFATLTMSTLKLLGDAHLNNNTVSLTGDPAVPNSAAGRALYSAPVRFRQPGTPSPASFSTFFSFSVTNLNPSSVGGGLAFVISPDSSAVGDPGGFLGLQTAAGGTFLAVEFDTLMDVEFSDVNGNHVGLDLNSVVSTQVSDLGTIGVDLKSGDSVNAWIEYDGNAKGLRVWVSYSNLRPKDPILKVDLDVGMYVDDFMYVGFSGSTQGSTEVHSVEWWSFNSSFDSAAAPAAATSVQKERKSSKKSTVGAVAGVVTAGAFVLALFAGALIWLYSNKVKYYVKKLDHSIESEIIRMPKEFSYKELKLATKGFSANRVIGHGAFGTVYKGVLPESGDIVAVKRCNHSGQGKNEFLSELSIIGSLRHRNLVHLQGWCHE…
Lectin_legB	Glyma11g34210	36088477	36090550	MTIMVTNLAKSQQEEFFFNGFGGAASSNITLNGGAVIEHRGILRLTNDTQRVIGHAFYPTPIQFKHRNKNATKVFSFSTAFAFAIIPQHPKLGGHGFAFTISRSRSLEDAYPSQYLGLLNPNDVGNFSNHLFAVEFDTVQDFEFGDINGNHVGINLNNLASNKSVEAAFFTSTNNKQKLNLKSGEVTQAWVDYDSLKNNLEVRLSTTSSKPTSPILSYKVDLSQIIQDSMYVGFSSSTGLLSSSHYILGWSFKINGDAKTLSLKNLPSLSASSKPQKRLIFALSLSLIIPTVLAATALACYYFLLRKMRNSEVIEAWEMEVVGPHRFPYKELHKATKGFKDKNLIGFGGFGRVYKGVLPKSNIEVAVKRVSNESKQGMQEFVSEISTIGRLRHRNLVQL…
Lectin_legB	Glyma12g12850	11198325	11200511	MSTLLISLLLFIISNLTLLLLTSVSCTEFIYNTNFNSTNTLLHGNATIESSILTLTNRSTFSVGRAFYPFKILTKPSNSSSTPLPFSTSFIFSITPFKDLLPGHGFVFILTPSAGTTGVNSAQHLGLFNYTNNGDPNNHVFGVEFDVFDNQEFNDINDNHVGVDINSLSSFASHDAGFWGGGDNDEFEDLKLNDGENYQVWIEYLDSRVNVTMAPAGQKRPQRPLISEIVDLSEVLLDEMYVGFCGATGQLVESHKILAWSFSNTNFSIGDALVTTNLPSFVHSKESILRSTGFIVGIIIGVLFVIGGAVVIFVLFLRRKRSKRKDEEQEEIEDWELEYWPHRVSYEDIYAATKGFSDQHVIGFGGNGKVYKGLLQGVQVAVKRIPCDSEHGMREFLSE…
Lectin_legB	Glyma12g33240	36577343	36579359	LKLLVILLHTVTIFTSASTTEFVYNTNFNTTNIILYGNASIETSILTLTNQSFFSIGRAFYPHKIPTKLANSSTFLPFATSFIFSVVPIKNFITGHGFVFLFTPSSGVNGTTSAEYIGLFNRSNEGNPQNHVFGVEFDPVKNEEEFNDISDNHVGVDINSLRSSTSHEAGYWGGKGDKEFKVLDFKNGENYQVWIEFMHSQLNVTMARAGQKKPRVPLISSNVNLSGVLMDETYVGFTAATGRIIDSAKILAWSFSDSNFSIGDALVTENLPSFVHHKKWFPGAQAFAVGVTSIVFVLIISCGYVAFFVLRRRKTQEEVEDWELEYWPHRIGFHEIDAATRGFSEENVVAVGGTGKVYKGVLHGVEVAVKRIPQEREEGMREFLAEVSSLGRMKHRNLV…
Lectin_legB	Glyma13g31250	33689742	33692071	MIRHKHTHHLPSILLSILFLFNSTCAIDFVFNGFNSSEVLLFGNATVDSRILTLTHQQRFSVGRALYNKKIPTKKPNSSRVYPFSTSFIFAMAPFEDTLPGHGLVFIFTPVTGIQGTSSAQHLGLFNLTNNGNSSNHVFGVEFDVFQNQEFDDIDANHVGIDINSLKSYVSHDAGYWPDGADKSFKELTLNSGENYQVWIDYEDSWINVTMAPVGMKRPSRPLLNVSLNLSQVFEDEMFVGFTSATGQLVESHKILGWSFSNEKFSLSDELITTGLPSFVLPKDSIFKSKGFVAGFTVGVFFVICLLVLLALFLIQRKREKERKRMEMEDWELEYWPHRMTYEEIEAATKGFSEENVIGVGGNGKVYKGVLRGGVEVAVKRISHENDGLREFLAEVSSL…
Lectin_legB	Glyma13g37210	38363693	38365686	MSPRTLFFLLSTLQFLSFVSTTEFVYNRNFNSTNVKLYGNATIENSVLKLTNQTFFSIGRAFYPHKIPMKPPNSSSSTLLPFATSFIFSVAPCENFPVAHGFAFVVTPVMSANGALSGNYLGLFNRSTSGNSSNHVFAVEFDDFRNEEFNEENDNHVGVDLNSMISVYSEPAGFWGGREGEELEDLKLSDGRNYQVWIEFENSVINVTMAPAGRKKPHRPLISKPMNLSWVLLDEMYVGFSGATGRMVDNCRILAWSFSNSNFSIGDVLSTKHLPLYVHPKRLVFRSNGFIIGVTFGVFFVGGFCALVVFFILFRNRRGEKQENFEDWELEYWPHRISYREICDATSGFSEEKVIGIGTSGKVYKGLLKGVEVAVKSINHETRHGMREFLAEISSLGRM…
Lectin_legB	Glyma13g37220	38366904	38368917	LKLLIFLHTVTIFSSASTTEFVYNTNFNSTNIILYGNASVQTSILTLTNQSFFSIGRAFYPHKIPTKLANSSTFLPFATSFIFSIVPIKNFITGHGFVFLFTPSRGVNGTTSAEYIGLFNRSNEGNPQNHVLGVEFDPVKNEEEFNDISDNHVGIDINSLCSSTSHEAGYWGGKGDKEFKVLDIKNGENYQVWIEFMHSQLNITMARAGQKKPRVPLISSSVNLSGVLMDEIYVGFTAATGRIIDSAKILAWSFSNSNFSIGDALVTKNLPSFVHHKRWFSGARALAVGVTSIVCVLIIGWGYVAFFILRRRKSQEEVEDWELEYWPHRIGFHEIDAATRRFSEENVIAVGGNGKVYKGVLHGVEVAVKRIPQEREEGMREFLAEVSSLGRMTHRNLVG…
Lectin_legB	Glyma14g01720	997033	998979	MDFTFFFFFILTLLLWEVAVADNVSFDFPSFTLNNITLLGDSSLRNNGVVRLTNAAPTSSTGAVVYSQPVSLFHASFSTTFSFSIHNLNPTSSGDGLAFFLSPNTTLSLSGPLGLPTATGFVAIEFDTRLDARFDDPNENHVGFDVDSMKSLVTGDPILDGIDLKSGNTIAAWIDYNTQYTLLNVFLSYSRSSKPLLPLLSVKFDLSHHLRDPVYVGFSASTQGSIELHHIKNWTFHSKTITTTLHHPHNVSVVGISRSGATKKRDKRVVGIVAGSVSFFVAFTIFLGYVFVRRWKIGGRKEREKDKFQKSGFVAYPREFHYKELKSATREFHPSRIVGHGSFGTVYKAFFISSGTIAAVKRSRHSHEGKTEFLAELNTIAGLRHKNLVQLQGWCVEKG…
Lectin_legB	Glyma14g11490	10047157	10049352	MVITVILLVLAFPSSLKTAESLNFNITNFNDPESAKNMAYQGDGKANNGSIELNIGGYLFRIGRALYGQPLRLWDSSSGNDESATYGDGFAFYIAPRGYQIPPNGAGGTFALFNVEFDTFNGTIDSPMQHVGIDDNSLESVASAKFDIDKNLGKKCNALITYTASNKTLFVSWSFNGTATPHSNSSLSRRIDLMEILPEWVDVGFSASTGKLTERNLIHSWEFSSTLNSSTASNNNSSDSSGAKHGNRLSSVAVVVVVVCAIVLVATTVNVATWVIIMKKKRRKGDYDNDESGPTSAKFDLDRATIPRRFDYKELVAATKGFADDTRLRRGGSGQVYKGVLSHLGRVVAVKRIFTNFESSERVFINEVRIISRLIHRNLVQFCFTSCLMEASTLNSLGR…
Lectin_legB	Glyma14g11520	10092104	10094491	MVLTIFLLVLAIPSLKTAESLSFNITNFHDPDSAKNMAYQGDGKVNKNGSIELNIVTYISRVGRAFYGQPLHLWDSSSDVLTNFSTRFTFTIERATNDTIGDGFAFYLAPLGYQIPANAVGGTLGLFNATTNTYIPHNHVVAVEFDTFNGTIDPPFQHVGIDDNSLKSVAVAEFDIYKNLGKECNALITYTASTKTLFVSWSFNGTATPRSNSSLSYKIDLMDILPEWVVVGFSAATGQYTERNIIHSWEFSSTLNSFTASRHGNEKHNVLLIVVVTCSTVLVVVAASFAAWVTITKRRKGKVDNDNDELGATPVMFDLDRATIPRRIDYKELVAATKGFAADARLGRGSSGQVYKGVLSNLGRVVAVKRIFTNSENSERVFINEVRIISRLIHRNLVQ…
Lectin_legB	Glyma14g11530	10095589	10097412	MLATLEYFHCFKTSLLLLIFMILPIVQPLSFNITNFSDPESASLIKNEGIAKIENGTIVLNSLINSGVGRAIYSEPLSLKNDSNGNVTDFSTRFSFTIKVLNKTNYGDGFAFYIAPLAFDYQIPPNSSGFLLGLYGDTQNNLVAVEFDTYVNEFDPPMKHVGINNNSVASLDYKKFDIDSNIGKMGHTLITYNASAKLLAVSWLFDGTSSGFTPNNSLSHQIDLGEILPKWVTVGFSGATGSSKEENVIHSWEFSPNLDLNSTNPEANNENVKVVVVAVICSIIVVLVVVSISWLIIKKRRTKDDFHLDKEPRRFGYNELVAATNGFADDRRLGEGGTGEVYKGFLSDLGREVAVKRIFSDVEDSEEIFTNEVKIISRLIHRNLVQLMGWCHEQGKLLL…
Lectin_legB	Glyma14g11610	10161948	10168605	FPLVQPLSFNITNFSDTESASLVEYAGVAKTENGTVVLNPLINGEDGRVTYVQPLRLKNSSSGDVTDFSTRFSFTIDAPNKTMYADGFAFYVAPLTFAYQDPPNSGGLRLGLYDDNKPQNSFIAVEFDTFVNEFDPSGQHNFDIESNIGNKGHALITYNASAKLLSVSWFFEGTSSGFTPNTSLSHQIDLAETLPEWVAVGFSGSTGSYKEKNVIHSWEFSSSLELNSTHPEDSTHREVNKESDITKLTCSIIFVVLVLSVSWFIIKKRRTKDGFGNLDHMPRRFAYKELVAATNEFADDRRLGEGGYGQVYRGFLSDLGRVVAVKRIFSDVEDSEKIFTNEVKIISRLMHRNLVQFMGWCHEQGELLLVFEYMLNGSLDTHLFGSRRTLTWGVRYKIA…
Lectin_legB	Glyma14g36810	46091207	46093272	MFCLFNLLAYPVSVHSAGEVPINVTKHFSFYNFSFSNNPRLVHDVKLLGSAKFSNEKGALQIPNESEDIRHQAGRGIYSFPIRLLDPSTKTPASFQTTFSFQMNNSTASEQAAYGGSGLTFIIVPDEFTVGRSGPWLGMLNDACENDYKAVAVEFDTRKNPEFGDPNDNHVGINLGTIVSTKVINVSDVGLSLKDGSVYRAWITYDGPQRRMDIRLGKANQEDYPSKPMFSESMDLSPYLNEYMFVGFSASTGNHTQIHNLLSWNFTSTSQAFLHLPSSESCQGKILLENSTAATEPTNSQKSSKNEPPRSFLIFVAAVALALALFLGFYFISKHRRNAAKLNTSVETELHMPRPPNKPRRFAFSQLSTATRSFSEIELLGSDNRGEYYRGKLSGGSQV…
Lectin_legB	Glyma14g39180	48293479	48297011	MSVITRGLDLSKEFVCKTKEITVVREWARTCTCLHLPLCLSLSTREFSNLSLTFVTAATEFDFGTLTLGSLKLLGDAHLNNATVSLTRDLAVPTSSAGRALYSRPVRFRQPGNRFPASFTTFFSFSVTNLNPSSIGGGLAFVLSPDDDTIGDAGGFLGLSAAADGGGFIAVEFDTLMDVEFKDINGNHVGVDLNSVVSSEVGDLANVGVDLKSGDLINAWIEFDGSSKGLSVWVSYSNLKPKDPVLTMNLDVDKYLNDFMYVGFSASTQGSTEIHRIEWWSFGSSFAAAAAVAPPPPAVSLMNPTENSVKFAPPPSLAPSHSEEKESKSKSSCHNGLCKQNMGAVAGVVTAGAFVLALFAGALIWFYSKKFKRVKKFDSLGSEIIRMPKQFSYKELNSA…
Lectin_legB	Glyma15g06430	4549722	4551514	PLDFSFQQFLNKESTLNFEGDVSYDNGLLQLTQLKKDSVGRVTYYKPLHLWVKDSRKLTDFTSNFSFIINQPNKTHIGDGITFFLASPKFPLPVPPDGSGIGLVSGQQMADPNYINEHPFVAVEFDTFWNHFDPQYDHVGINIKTIKSPFTTEWFSINDGRVHDAQISYNSSTCNLSIIFTGYEDNVTVKQHYSQVIDLREVLPDWVEFGFSSATGLLSEIHTLCSWSFSANLDLKVHKDESKTRMVIGLSIGGGVLVVGIGLAWLLKLKMKTRGKEDDLDLIMDSDFERGTGPKRFSYNELVRTTNNFANELKLGEGGFGGVYKGFIRELGDYVAIKRYASEVKIISKLRHRNLVQLLGWCHKKNDLLLIYELMPNGSLDSHLFGGKSLLTWAARYNI…
Lectin_legB	Glyma15g08100	5698023	5700191	MIRHKHTHPLLLLILLLFNSACAIDFVFNGFNSSEVLLFGNATIDSRILTLTHQQSFSVGRALYKEKIPAKKPNSSYVYPFSISFIFAMAPFEDTLPGHGLVFIFTPITGIHGTSSAQHLGLFNLTNNGNSSNHVFGVEFDVFQNQEFDDINANHVGIDINSLKSYVSHDAGYWPDGGDKSFKELALNSGENYQVWIDYEDSWVNVTMAPVGMKRPSRPLFNVSLNLSQVFEDEMFVGFTSATGQLVESHKILGWSFSNENFSLSDELITIGLPSFVLPKDSIFKSKGLVAGFTVGVFFVVCLLVLLALFLIQRKRVKERKRLEMEDWELEYWPHRMAYEEIEAATKGFSEENVIGVGGNGKVYKGVLRGGVEVAVKRISHENDGLREFLAEVSSLGRL…
Lectin_legB	Glyma16g22820	26407774	26410078	MVITIFLLVLAIPSPLIKTAESLSFNITNFHGAKSMAYEGDGKVNKNGSIELNIVTYLFRVGRAFYKQPLHLWDSSSGVVNDFSTRFTFTIARATNDTIGDGFAFYLAPRGYRIPPNAAGGTLGLFNATTNAYIPHNHVFAVEFDTFNSTIDPPFQHVGVDDNSLKSVAVAEFDIDKNLGNKCNALINYTASSKILFVSWSFNNSNSTNSSLSYKIDLMDILPEWVDVGFSAATGQYTQRNVIHSWEFSSSTASKNHNNVLLVVVVTCSTVLVVVVVVVSVAAWVMITKKRKGKVDNDNNGERGATPVKFDLDRATLPRRFDYKELVVATKGFADDARLGRGSSGQVYKGVLSDLGRVIAVKRIFTSFENSERVFINEVRIISRLIHRNLVQFIGWCHE…
Lectin_legB	Glyma17g09250	6826138	6828802	MSHSKTPAAGETLFSGTAFLILLHLFLFLTPALSLDFLFNSFAGVTNLTLIKDARVDASVIRMNNDSNQYSYGRAFYPVKIPMLKTNTSNNSSSISSFSTSFVFSILPQISTSPGFGLAFVLSNTTDPPGAIASQYFGLFTNATSPSVFPLVAVEFDTGRNPEFNDIDDNHIGIDLNNIESINATTAGYFNSSGAFVPVRMRTGQNIHAWIDFDGENLEFNVTVAPIGVSRPTKPTLRYQNPAIADYVSSNMYVGFSASKTNWIEAQRVLAWSFSDSGPARELNTTNLPVFELESSSSSLSNGAIAGIVIGSFIFVLICASGFYLWWRMNKANEEEDEIEDWELEYWPHRFSYEELSYATGEFRKEMLLGSGGFGRVYKGTLPNNTEIAVKCVNHDSKQ…
Lectin_legB	Glyma17g16070	12744549	12746464	MDFTFFFFFFILTLLLWEVAVADNVSFDFPSFTLNNITLLGDSSLRNNGVVRLTNAAPTSSTGAVVYSQPVSLFHASFSTTFSFSIHNLNPTSSGDGLAFFLSPNTTLSLSEPLGLPTATGFVAIEFDTRSDDPNENHVGFDVDSMKSLVTGDPILHGIDLKSGNTIAALIDYNTQYTLLNVFLSYSRFSKPLLPLLSVKFDLSHHLRDPVYVGFSASTQGSIELHHIKNWTFHAKTMTTTLHHPHNVSVVEISRSGATKKRDKRVVGIVVDSVSFFVAFTIFLGYVFVRRWKIGGRKEREKDKFQKSGFVAYPREFHYKELKSATREFHPIRIVGHGSFGAVYKAFFISSGTIAAVKRSRHSHEGKTEFLDELNTIAGLRHKNLVQLQGWCVEKGELL…
Lectin_legB	Glyma17g33370	37198863	37201363	MLGTPHTLILLLFLFLITTFSHSLVFNITNFDDPAAATAISYEGDGRTTNGSIDLNKVSYLFRVGRAIYSKPLHLWDRSSDLAIDFVTRFTFSIEKLNLTEVAYGDGFAFYLAPLGYRIPPNSGGGTFGLFNATTNSNLPENHVVAVEFDTFIGSTDPPTKHVGVDDNSLTSAAFGNFDIDDNLGKKCYTLITYAASTQTLFVSWSFKAKPASTNHNDNSSSFSYQIDLKKILPEWVNIGFSASTGLSTERNTIYSWEFSSSLNGSPADFENVKLKHQSSKLALILAVLCPLVLLFVLASLVAVFLIRKKRRSHDDCMLYEVGDDELGPTSVKFDLDKGTIPRRFEYKELVDATNGFSDDRRLGQGASGQVYKGVLSYLGRVVAVKRIFADFENSERVF…
Lectin_legB	Glyma17g34150	38009421	38011274	MLPLKTCLLLLPIFMILLPIVQPLSFNITNFSNTESASPIEYAGVAKTENGTVVLNPLINGGVGRAIYVTDFSTRFSFSINAPNKTNYADGFAFYVAPLALAYQIPPSSGGLRLGLYDDSKPQNSFVAVEFDPYVNEFDPPVQHVGINNNSIASLDYKKFDIERNIGKMGHALITYNASAKLLSVSWFFDGTSSDANSLSHQIDLGEIIMSDWVAVGFSGSTGTTKEENVIHSWEFSSSLDLSSTDPEVNNENDDDNKITKYKVQVKVVVVVAVVCSIIVVIVVISVTWLIIKKRRSGDGFGLDRAAIPRRFGYKELVAATNGFADDRRLGEGGYGQVYKGFLSDLGRVVAVKRIFSDVEDYEEIFTNEVKIISRLMHRNLVQFMGWCHEQGEVLLVFE…
Lectin_legB	Glyma17g34160	38024158	38027577	MNFLALSNKGRKKQPQLRLLEMVITVFLLVLAIPSPLKTAESLNFNITNFANSESAKNMLYVGDGAVNKNGSIELNIVDYDFRVGRALYGQPLRLWDSSSGVVTDFSTRFTFTIDRGNNKSASYADGFAFYIAPHGYQIPPNAAGGTFALFNVTSNPFIPRNHVLAVEFDTFNGTIDPPFQHVGIDDNSLKSVATAKFDIDKNLGKKCNALVNYNASNRTLFVSWSFNGAATPNSKNSSVSYQIDDLMDILPEWVDVGFSASTGDLTERNIIHSWEFSSTLNSSTVSNNNSSDNNGAKDRNGLSSVAVVAVAACAIVLVAAAANFAAWVIIMKKRRGKGDYYDNDESGHTSAKFDLDRETIPRRFDYKELVVATNGFADDTRLGRGGSGQVYKGVLSHL…
Lectin_legB	Glyma17g34170	38030381	38032376	MLATSEHFQYYFKTSLLFCFLFIILPIVQPLSFNIPNFNDTESANLIGTAGVAKIENGTIVLNPLIENGVGRAIYGQPLHLKNSSNGNVTDFSTRFSFTIGVPTQTNYGDGFAFYVAPLLFQIPQKSESDGSTLGLYGDTQNNIVAVEFDTYVNDDDPPVQHVGINNNSVASLNYSRFDIESNIGKMGHALITHNASAKLLSVSWFFEGTSSGFTPNANSLSYHIDLGETLPEWVNVGFSGATGSSSEQNVIHSWEFASTLNSTSLEVNKENTDMIVKYKFHVKLVVVAVTCSIFLVLLIIGVSLLIFIKKTRREDSSDLDKASMPRRFGYNELVAATNGFADDRRLGEGGYGEVYKGFLSDLGRVVAVKRIFSDVENSEEIFTNEVKIISRLIHKNLV…
Lectin_legB	Glyma17g34180	38064183	38066642	MLLLATTSCIPCLKTFLLLHILILPIIVQPLSFNITNFNDTESTNLIFGGESRIIIQNGTIVLNSDIGNGVGRATYGQPLCFKNSSNGHVTDFSTRFSFTIDVSNKTFFGDGFAFYVAPHPYQIPLNSGGGRLGLYDDNAPAPHSNIVAVEFDTYVNRYVDPNMRHVGINNNSAMSLAYDRFDIESNIGKMGHALITYNASAKLLSVSWFFEGTSSGFTPNANSLSYRIDLGEALPEWVTIGFSGATGSLKEENVIHSWEFSSTMNSMHSEVSNENDDRIMVKYKFQVKAVVVAVMTTCVFFVLVIIGVYWLIIKKRRSEDGYDLDRETIPRRFYYKELVAATNGFADDRKLGRGGSGQVYKGILSYLGRDVAVKRIFTNLENSERVFINEVRIISRLI…
Lectin_legB	Glyma17g34190	38069681	38071637	MILPIVKPQPPLSFNITNFNDSTGIASLIGCVGVARIGNGTIVLTNSLNNNNDNNSSFDFGRAIYGQPMRLKNTSNGHVVVTDFSTRFSFSSFSIDGSTESDFGEGFAFYMAPIAYHIPLGSGGSRLGIYGDKVHDPTNIVAVEFDTFQNVGFDPPLNQHVGINNNSVVSLAYARHGIHHITLLLLLLLHHLINLIIRVRLDIEGNIGNMGHVLITYNASAKLLAVSWFFEGRNSSSSAPEASLSHQIDLGEILPEWVTVGFSGGNGNSKGKNVIHSWEFSSNMDLKSTRNPEVINKGSDDITKCKFQVKVVVVAVTCSIIIFVVMVISASWFIINKRRTGDGFGLDHRAAIPRRFSYNELVAATNGFADDGRLGEGGTGQVYKGILGDLGRVVAVKRI…
Lectin_legB	Glyma18g04090	2852648	2854686	MATNLGKCQQEEFFFNGFGGGGASNITLNGGAAIEHKGLLRLTNDNQRVIGHAFYPTPIQFKHKNAKVVSFSTAFAFAIIPQYPKLGGHGFAFTISRSTSLKDAYPSQYLGLLNPNDVGNFSNHLFAVEFDTVQDFEFGDINDNHVGINLNNMASNKSVEAAFFSRNNKQNLNLKSGEVTQAWVDYDSLKNNLEVRLSTTSSKPTSPILSYKVDLSPILQDSMYVGFSSSTGLLASSHYILGWSFKTNGDAKTLSLKNLPSLSASYKAQKRLMLALIIPITLAAIALACYYRKMRKTELIEAWEMEVVGPHRFPYKELHKATKGFKDQNLIGFGGFGRVYKGVLPKSHIEVAVKRVSHESKQGMQEFVSEISTIGRLRHRNLVQLLGWCRKQNELLLVY…
Lectin_legB	Glyma18g04930	3689701	3691734	MSPLQTSFFVFFLCFLNASSSIFATTQFDFGTLTMSTLKLLGDAHLNNNTVSLTGDPAVPNSAAGRALYSAPVRFRQPGTPSPASFSTFFSFSVTNLNPSSVGGGLAFVISPDSSAVGDPGGFLGLQTAGGGNFLAVEFDTLMDVEFSDINGNHVGLDLNSVVSTQVSDLGGIGVDLKSGDSVNAWIEYDGNAKGLRVWVSYSNVRPKDPILKVDLDVGMYVNDFMYVGFSGSTQGSTEVHSVEWWSFNSSFDSAAAPAASSAPSATSEQKESRSSRKSTVGAVAGVVTAGAFVLALFAGALIWVYSKKVKYVKKLDHSIESEIIRMPKEFSYKELKLATKGFSANRVIGHGAFGTVYKGVLPESGDIVAVKRCNHSGQGKNEFLSELSIIGSLRHRNL…
Lectin_legB	Glyma18g27290	31356113	31357916	SLSFNSSTFQLNSNNLIDFKGDAFSSNGVLQLTKNQIDDKITFSVGRASYNQPVRLWDGRTKKLTDFTTHFSFVMKAIDPSRFGDGLAFFLAPFDSVLPNNSAGGYLGLFSNESAFNTKKNQLVAVEFDSFKNEWDPSSDHVGINVNSIQSVTNVTWKSSIKNGSVANAWIWYNSTTKNLSVFLTYANNPTFNGNSSLWYVIDLRDVLPEFVRIGFSAATGSWIEIHNILSWSFSSSLDEGSRKKVKVGLVVGLSVGLGCLVCVVGLLWFTFWRRKNKGKEDNLGVDASIDDEFERGTGPKRFTYPELSNATNNFAEEGKLGEGGFGGVYKGIVVHSNLEVAVKRVSKGSKQGKKEYVSEVRVISRLRHRNLVQLIGWCHEQGELLLVYEYMPNGSLDS…
Lectin_legB	Glyma18g27490	31523076	31523800	SVSFNFSTFQPNSNNLIDFDGDAFSSNGVLLLTKNQLDGSITFSVGRASYDQPVRLWDRRTNKLTDFTTHFSFVMKAVDPSRFGDGLAFFIAPFDSSIPNNSAGGYLGLFSNESAFNTKKNQLVAVEFDSFQNTWDPSSDHVGINVNSIQSVATVAWKSSIKNGSVADAWIWYNSTTKSLSVFLTYAHNQTFSGNSSLSYAIDLRDVLPEFVRIGFSAATGSWIEIHNILSWSFNSNLLS*
Lectin_legB	Glyma18g27690	31639146	31639927	MAIKNSRAQTQTLFSILVLIISFLALVHNVKSVSFSFPSFGSYTNDITLQGDAYVNSEGAIKLTPVAPNSVGRASYAAPVHLWDAKTGKLAGFNTTFSFVVMPNVPGLFGDGIAFFLAPFNSNIPNNSSGGFLGLFSPNYALNVYKNQIVAVELDSFSGNPWDPPSAHVGIDVNSIASVATRKWETGNAVNGFVAYANLNYEPVGKSLNVLVTYPGSKVNATSLSFVIDLRTVLPEWVTVGFSGATGQLVEIHKIFSWTFX
Lectin_legB	Glyma18g40290	48839955	48842099	MSLKVVTVVFLLATIVVASDDTSFTYNGFQSSYLYLDGSAEFTTNGMLKLTNHTKQQKGHAFFPSPIVFKNTTSGSVFSFSTTFVFAIRSEFPNLSGHGIVFVVSPTKGVPHSLPSQYLGLFDDTNNGNNSNHIFGVELDTILNTEFGDINDNHVGVDVNELKSVKSAAAGYYSDEGFKNLSLISGYPMQVWVEYDGLKKQIDVTLAPINVGKPEGPLLSLSKDLSPILNSSMYVGFSSSTGSILSSHYVLGWSFKVNGKAQQLAISELPMLPRLGGKEESKVLIVGLPLILLSLILMVALAVVHVIKRKKFTELLEDWEQDYGPHRFKYKDLSLATKGFREKELLGSGGFGRVYKGVMPISKIEVAVKKVSRESRQGMREFVAEIVSIGCLRHRNLVP…
Lectin_legB	Glyma18g40310	48861709	48863908	MATLLKILSLTVLLLIPVSCQVDQLLYAGFKDVGASNLTMNGVAKIEHNGILKLTNDSSRLMGHAFYPSPFQLKNSTSGKVLSFSSSFALAIVPEYPKLGGHGLAFTIATSKDLKALPSQYLGLLNSSDNGNISNHIFAVEFDTVQDFEFGDINDNHVGIDINSMQSNASANVSLVGLTLKSGKPILAWVDYDSQLNLISVALSPNSSKPKTPLLTFNVDLSPVFHDIMYVGFSASTGLLASSHYILGWSFKINGPAPPLDLSSLPQLPQPKKKQTSLIIGVSVSVFVIVLLAISIGIYFYRKIKNADVIEAWELEIGPHRYSYQELKKATRGFKDKELLGQGGFGRVYKGTLPNSKIQVAVKRVSHESKQGLREFVSEIASIGRLRHRNLVQLLGWCR…
Lectin_legB	Glyma18g41970	50978836	50980338	MPTSIMAPFSTSPHFTAFTFLILFLKTQAFDPLSFFSFTDFEKDPNFKSSVGLYGNAKVVNNGSEVLLSGNGGRVIYKKPVKLVHGGARELVSFSTYFGFSMSLDSEKSGLAFVMVPSGVEGEVFGNSSYGLSFGLKEREFKVVGVQFSAYGRNGGSGSCIVSINVGSSVPVKTINASSVIMGLKSEGKLHAWIDYEASSKRLEVRLNQYGQSRPVDPLLWHSMDLSNVWGTEEMFAGFSTVKENNTSQTCFLYSWSFIVRHFPHWMHSEPLNPKVLAKKTETPAVKSRSDCLLRVLAAMIFGAGCGALTAFIVLYLWTIFGNKRPVVPEEYAMQPVDFEYKKVSIVVDKTTIIDAKE*
Lectin_legB	Glyma20g29790	38613265	38614201	MGLWNTTNAVSCRFHKFGDDQKNLVFQGDATSSSRGIELTKLDGGGKPVGGSVGRVLYSSPVHLWESSTVVASFETDFTFSISSDSTTPGDGLAFFIAPFDTKIPPNSGGSNLGLFPSDNVVAVEFDTYPNRDKGDPDYRHIGIDVNSIVSKATARWEWQNGKIATVHISYNSASKRLTVAAFYPGTQTVTLSHDIELNKVLPEWVRVGLSASTGQQKQTNTIHSWSLAFNNSIG*
Chitin_bind_1	Glyma02g04820	3943354	3945779	MKNMKLCSVMLCLSLAFLLGATAEQCGTQAGGALCPNRLCCSKFGWCGDTDSYCGEGCQSQCKSATPSTPTPTTPSSGGDISRLISSSLFDQMLKYRNDGRCSGHGFYRYDAFIAAAGSFNGFGTTGDDNTRKKEIAAFLAQTSHETTGGWASAPDGPYAWGYCFINEQNQATYCDGGNWPCAAGKKYYGRGPIQLTHNYNYGQAGKALGLDLINNPDLVATDATVSFKTALWFWMTAQGNKPSSHDVITGRWTPSSADSSAGRAPGYGVITNIINGGLECGHGQDNRVQDRIGFYRRYCQMMGISPGDNLDCNNQRPFA*
Chitin_bind_1	Glyma12g05310	3527724	3529491	MMMMGNNVHSIGVIGVMVSGLVLMMVSKGVSVRAQNCGCEAELCCSKYGYCGSGDDYCGKGCKEGPCYGTATPNDDVSVADIVTSEFFNAIIDQAEDHCAGKNFYSRDAFLDALIAYDQFAKTGSVDDSKREIAAAFAHFTYQSRHFCYIEEIEGASKDYCDKTNRHYPCAHNKGYYGRGPIQLSWNFNYGPAGENNGFDGLNAPETVASDPVISFKTALWYWTQNVSPVMKHGFGATIRAINGHLECDGANPETVQARVNYYTEYCSQLDVAPGDNLTC*
Chitin_bind_1	Glyma13g42210	42265612	42266789	MIGKKFLCVVVAVAFVMITKVPQNVSAQNCGCAEGLCCSQHGYCGNGEEYCGTGCKQGPCYSSTPSTNNVNVADIVTPQFFSGIIDQADSGCAGKNFYSRDAFLNALNSYNDFGRLGSQDDSKREIAAAFAHFTHETGHFCHIEEINGASQDYCDENTISQYPCLSNRGYYGRGPIQLTWNFNYGPAGQSNDFDGLNAPETVGNDPVISFKTALWYWMQHVRPVINQGFGATIRAINGQLECDGANPSTVQARVNYYTDYCRQFGVATGDNLTC*
Chitin_bind_1	Glyma16g22680	26279746	26281120	MLCLLLAFLLGAAAQNCGTQVGGVICPNGLCCSQYGWCGNTEAHCGRGCQSQCTPGSTPTPTTPSGGDISNTISRSQFEEMLKHRNDAACPGRNFYTYDAFIAAARSFNGFGTTGDITTRRREIAAFFGQTSHETTGGWASAPDGPYAWGYCFINERNQADYCTSGTRWPCAPGKKYYGRGPIQLTHNYNYGLAGEQLNLNLLNDPDLVSRDPIVAFRTAIWFWMTAQGNKPSSHSVIIGTWNPSSADWQAGRVPGYGVITNIINGGLECGRGPDSRVQSRIGFYERYCQIFGVSPGNNLDCNNQRPF
Chitin_bind_1	Glyma16g22730	26325793	26333024	LCLFIAFFLLGATAQNCGSQVAGALCPNGLCCSKFGWCGESDTHCGAGCQSQCRNGSTPTPTPSGGNISNIITRSQFEEMLKHRNDPACPGHGFYTYDAFIAAASSFNGFGTTGDITTRKREIAAFLAQTSHETSDNKISHKLTLNFLLRVANCTRWSIRVGILFHQRTQPGILFIMAEDQSNLDYNNYNYGQAGTALGVDLLNNPDLVATNVEVSFKTALWFWMTPQGNKPSCHDVITGKWTPSDIDKSAGLVPGYGVITNIINGRIECRYKPDTRVEKSDRVLPKVLPYIGSEPWEQLGLLLSKAIX
Chitin_bind_1	Glyma19g43460	49117455	49118508	MGKAWVGLVVLLCLIVTAIAEQCGRQAGGQTCPNNLCCSQYGWCGNTEEYCSPSKNCQSNCWGGGGGGGGGGGGESASNVRATYHYYEPEQHGWDLNAVSAYCSTWDASKPYSWRSKYGWTAFCGPVGPRGRDSCGKCLRVTNTGTGANTIVRIVDQCSNGGLDLDVGVFNRIDTDGRGYQQGHLIVNYQFVDCGNELDLTKPLLSILDAP*
Chitin_bind_1	Glyma19g43470	49120089	49121314	MEKVGVRLVVLLCFIVTAAMAQNCGRQAGGQTCGNNLCCSQYGWCGNSEDHCSPSKNCQSTCWGSGGGGGGGESASNVRATYHNYLPEQHGWDLNAVSAYCSTWDAAKPYSWRSKYGWTAFCGPVGPRGRDACGKCLRVTNTGTGANIIVRIVDQCSNGGLDLDVGVFNRIDTDGRGYQQGHLIVNYQFVNCGD*
Gal_lectin	Glyma01g37540	49879386	49885195	METTSVSKMQFAAFFCLALWLGFQLEQVHCSVTYDRKAILINGQRRILFSGSIHYPRSTPDMWEDLIYKAKEGGLDVIETYVFWNVHEPSRGNYNFEGRYDLVRFVKTIQKAGLYANLRIGPYVCAEWNFGGFPVWLKYVPGISFRTDNEPFKKAMQGFTEKIVGMMKSERLYESQGGPIILSQIENEYGAQSKLLGSAGQNYVNWAAKMAVETGTGVPWVMCKEDDAPDPVINTCNGFYCDYFTPNKPYKPSIWTEAWSGWFSEFGGPNHERPVQDLAFGVARFIQKGGSFVNYYMYHGGTNFGRTAGGPFITTSYDYDAPLDEYGLIRQPKYGHLKELHKAIKMCERALVSTDPAVTSLGNFQQAHVYSAKSGDCAAFLSNFDTKSSVRVMFNNMHY…
Gal_lectin	Glyma02g05790	4650531	4655801	METTSFSKLFFFFSFLVLCSHVARASVTYDRKALLINGQRRILFSGSIHYPRSTPDMWEDLILKAKEGGIDVVETYVFWNVHEPSPGNYNFEGRYDLVRFVKTIQKAGLYAHLRIGPYVCAEWNFGGFPVWLKYVPGISFRTDNEPFKRAMQGFTEKIVGMMKSERLFESQGGPIILSQIENEYGAQSKLQGAAGQNYVNWAAKMAVEMGTGVPWVMCKEDDAPDPVINTCNGFYCDKFTPNRPYKPMIWTEAWSGWFTEFGGPIHKRPVQDLAFAAARFIIRGGSFVNYYMYHGGTNFGRTAGGPFIATSYDYDAPLDEYGLIRQPKYGHLKELHRAIKMCERALVSTDPIVTSLGEFQQAHVYTTESGDCAAFLSNYDSKSSARVMFNNMHYSLPPW…
Gal_lectin	Glyma02g07740	6118961	6123492	MGSITTLLLLCSALISIAIEAIDVSYDGRAITIDGKRKILFSGSIHYPRSTAEMWPSLIEKSKEGGLDVIETYVFWNVHEPHPGQYDFSGNLDLVRFIKTIQNQGLHAVLRIGPYVCAEWNYGGFPVWLHNIPNIEFRTNNAIFEDEMKKFTTLIVDMMRHEKLFASQGGPIILAQIENEYGNIMGSYGQNGKEYVQWCAQLAQSYQIGVPWIMCQQSDTPDPLINTCNGFYCDQWHPNSNNKPKMWTEDWTGWFMHWGGPTPHRTAEDVAFAVGRFFQYGGTFQNYYMYHGGTNFGRTSGGPYITTSYDYDAPLNEYGDLNQPKWGHLKRLHEVLKSVETTLTMGSSRNIDYGNQMTATIFSYAGQSVCFLGNAHPSMDANINFQNTQYTIPAWSVSI…
Gal_lectin	Glyma02g07770	6149213	6153742	MGSITTLLLLCLALISIAIEAIDVSYDGRAITIDGKRKILFSGSIHYPRSTAEMWPSLIEKSKEGGLDVIETYVFWNVHEPHPGQYDFSGNLDLVRFIKTIQNQGLYAVLRIGPYVCAEWNYGGFPVWLHNIPNIEFRTNNAIFEDEMKKFTTLIVDMMRHEKLFASQGGPIILAQIENEYGNIMGSYGQNGKEYVQWCAQLAQSYQIGVPWIMCQQSDAPDPLINTCNGFYCDQWHPNSNNKPKMWTEDWTGWFMHWGGPTPHRTAEDVAFAVGRFFQYGGTFQNYYMYHGGTNFGRTSGGPYITTSYDYDAPLNEYGDLNQPKWGHLKRLHEVLKSVETTLTMGSSRNIDYGNQMTATIFSYAGQSVCFLGNAHPSMDANINFQNTQYTIPAWSVSI…
Gal_lectin	Glyma03g22330	28619419	28630810	MKHSGLVACNFQKAKYGGLDAIESYIFWDRHEPVRREYDCSGNLDFIDFLKLIQEAELYFILRIGGPIILTPIENEYGNIMTDYREARKPYIKWCAQMALTQNIGVPWIMFFNPITPKVPKCSDSSKNGAKGSPTKVLKSQLSQLHVSSKSGGILNNYYMYHGGTNFGHMVGGPYMTASYEYDAPLDDNGNGERFCYLSNTNNKNDVNVDFLLGHEYQRRKKNTKHVKGNFKTNQFLEQKELTFDVSDFLWYMTSIDIPDISLWNNSTLRVSTMGHTLRAYVSGRAVGYKFSQWGGNFTHEKYASLKEGPNIITLLSATIGLANYGTKFNKKKNWYTPFGIDPMVMDLQDSGKRQAWVNGKSIGCYWSSWITNTNGCSDPCDYHGNYPTNPNRKTTPNT…
Gal_lectin	Glyma04g00520	280091	283049	MEERTRSILILMTLLSISIAGGNAGGLQHHKGRHGKHGRHMSARNVTYDGKSLFINGRREILFSGSVHYTRSTPDMWPDILDKARRGGLNVIQTYVFWNAHEPEPGKFNFQGNYDLVKFIRLVQAKGMFVTLRVGPFIQAEWNHGGLPYWLREVPGIIFRSDNEPYKFHMKAFVSKIIQMMKDEKLFAPQGGPIILAQIENEYNHIQLAYEEKGDSYVQWAANMAVATDIGVPWLMCKQRDAPDPVINACNGRHCGDTFAGPNKPYKPAIWTENWTAQYRVHGDPPSQRSAEDIAFSVARFFSKNGNLVNYYMYHGGTNFGRTSSVFSTTRYYDEAPLDEYGLPREPKWSHLRDVHKALLLCRRAILGGVPSVQKLNHFHEVRTFERVGTNMCAAFITN…
Gal_lectin	Glyma04g38590	44957860	44971142	MKLCLLLVLLLVTFTVALSGNVSYDGRSLLIDGQRKLLISASIHYPRSVPAMWPGLVQTAKEGGVDVIETYVFWNGHELSPGNYYFGGRFDLVKFAKTVQQAGMYLILRIGPFVAAEWNFGGVPVWLHYVPGTVFRTYNQPFMYHMQKFTTYIVNLMKQEKLFASQGGPIILSQAITMDMYMKNYFLIENEYGYYENFYKEDGKKYALWAAKMAVSQNTGVPWIMCQQWDAPDPVIDTCNSFYCDQFTPTSPNRPKIWTENWPGWFKTFGGRDPHRPAEDVAFSVARFFQKGGSVHNYYMYHGGTNFGRTAGGPFITTSYDYDAPVDEYGLPRLPKWGHLKELHRAIKLCEHVLLNGKSVNISLGPSVEADVYTDSSGACAAFISNVDDKNDKTVEFRN…
Gal_lectin	Glyma06g16420	12880773	12889773	MWPGLVQTAKEGGVDVIETYVFWNGHELSPGNYYFGGRFDLVKFAQTVQQAGMYLILRIGPFVAAEWNFGGVPVWLHYVPGTVFRTYNQPFMYHMQKFTTYIVNLMKQEKLFASQGGPIILAQAKNEYGYYENFYKEDGKKYALWAAKMAVSQNTGVPWIMCQQWDAPDPVIDTCNSFYCDQFTPTSPNRPKIWTENWPGWFKTFGGRDPHRPAEDVAFSVARFFQKGGSVHNYYMYHGGTNFGRTAGGPFITTSYDYDAPVDEYGLPRLPKWGHLKELHRAIKLCEHVLLNGKSVNISLGPSVEADVYTDSSGACAAFISNVDDKNDKTVEFRNASFHLPAWSVSILPDCKNVVFNTAKVTSQTSVVAMVPESLQQSDKVVNSFKWDIVKEKPGIWGK…
Gal_lectin	Glyma07g01250	779169	785571	MSFHKLIMWNVPLLLVVVVFACSLIGHASASVSYDHKAITINGQRRILLSGSIHYPRSTPEMWPDLIQKAKEGGLDVIQTYVFWNGHEPSPGKYYFGGNYDLVRFIKLVQQAGLYVNLRIGPYVCAEWNFGGFPVWLKYIPGISFRTDNGPFKFQMEKFTKKIVDMMKAERLFESQGGPIILSQIENEYGPMEYEIGAPGRAYTQWAAHMAVGLGTGVPWIMCKQEDAPDPIINTCNGFYCDYFSPNKAYKPKMWTEAWTGWFTEFGGAVPHRPAEDLAFSIARFIQKGGSFVNYYMYHGGTNFGRTAGGPFIATSYDYDAPLDEYGLPRQPKWGHLKDLHRAIKLCEPALVSGDPTVQQLGNYEEAHVFRSKSGACAAFLANYNPQSYATVAFGNQRY…
Gal_lectin	Glyma07g12010	10282812	10287936	LSASFLLCLSLISIAINALEVSYDERALTIDGKRRILFSASIHYPRSTPEMWPYLIRKAKEGGLDVIETYVFWNAHEPQRRQYEFSENLDLVRFIRTIQKEGLYAMIRIGPYISSEWNYGGLPVWLHNIPNMEFRTHNRAFMEEMKTFTTKIVDMMQDETLFAVQGGPIIIAQIENEYGNVMHAYGNNGTQYLKWCAQLADSFETGVPWVMSQQSNAPQFMIDSCDGYYCDQFQPNDNHKPKIWTENWTGGYKNWGTQNPHRPAEDVAYAVARFFQFGGTFQNYYMYHGGTNFKRTAGGPYVTTSYDYDAPLDEYGNLNQPKWGHLRQLHNLLKSKENILTQGSSQNTDYGNMVTATVYTYDGKSTCFIGNAHQSKDATINFRNNEYTIPAWSVSILPN…
Gal_lectin	Glyma07g12060	10311226	10316346	MFLLCLSLISIAINALEVSYDERALTIDGKRRILFSGSIHYPRSTPEMWPYLIRKAKEGGLDVIETYVFWNAHEPQRRQYDFSENLDLVRFIRTIQKEGLYAMIRIGPYISSEWNYGGLPVWLHNIPNMEFRTHNRAFMEEMKTFTRKIVDMMQDETLFAVQGGPIIIAQIENEYGNVMHAYGNNGTQYLKWCAQLADSFETGVPWVMSQQSNAPQFMIDSCDGYYCDQFQPNDNHKPKIWTENWTGGYKNWGTQNPHRPAEDVAYAVARFFQFGGTFQNYYMYHGGTNFKRTAGGPYVTTSYDYDAPLDEYGNLNQPKWGHLRQLHNLLKSKENILTQGSSQHTDYGNMVTATVYTYDGKSTCFIGNAHQSKDATINFRNNEYTIPAWSVSILPNCSS…
Gal_lectin	Glyma08g11670	8499121	8513527	MWPDLIAKSKEGGADVIETYVFWNGHEPVRGQYNFEGRYDLVKFVRLAASHGLYFFLRIGPYACAEWNFGGFPVWLRDIPGIEFRTNNAPFKEEMKRFVSKVVNLMREERLFSWQGGPIILLQIENEYGNIENSYGKGGKEYMKWAAKMALSLGAGVPWVMCRQQDAPYDIIDTCNAYYCDGFKPNSHNKPTMWTENWDGWYTQWGERLPHRPVEDLAFAVARFFQRGGSFQNYYMYFGGTNFGRTAGGPLQITSYDYDAPIDEYGLLREPKWGHLKDLHAALKLCEPALVATDSPTYIKLGPKQEAHVYQANVHLEGLNLSMFESSSICSAFLANIDEWKEATVTFRGQRYTIPPWSVSVLPDCRNTVFNTAKVRAQTSVKLVESYLPTVSNIFPAQQ…
Gal_lectin	Glyma08g20650	15662577	15668697	MSFNKLKVWNVPLLLVVFACSLLGQASASVSYDHKAIIINGQRRILLSGSIHYPRSTPEMWPDLIQKAKEGGLDVIQTYVFWNGHEPSPGKYYFGGNYDLVRFIKLVQQAGLYVNLRIGPYVCAEWNFGGFPVWLKYIPGISFRTDNGPFKFQMEKFTKKIVDMMKAERLFESQGGPIILSQIENEYGPMEYEIGAPGRSYTQWAAHMAVGLGTGVPWIMCKQDDAPDPIINTCNGFYCDYFSPNKAYKPKMWTEAWTGWFTEFGGAVPHRPAEDLAFSIARFIQKGGSFVNYYMYHGGTNFGRTAGGPFIATSYDYDAPLDEYGLARQPKWGHLKDLHRAIKLCEPALVSGDSTVQRLGNYEEAHVFRSKSGACAAFLANYNPQSYATVAFGNQHYNL…
Gal_lectin	Glyma09g21970	27123100	27127992	MWPSLINKAKEGGLDVIETYVFWNAHEPQPRQYDFSGNLDLVKFIKTIQKEGLYAMLRIGPYVCAEWNYGGFPVWLHNMPNMEFRTNNTAYMNEMQTFTTLIVDKMRHENLFASQGGPIILAQIENEYGNIMSEYGENGKQYVQWCAQLAESYKIGVPWVMCQQSDAPDPIINTCNGWYCDQFSPNSKSKPKMWTENWTGWFKNWGGPIPHRTARDVAYAVARFFQYGGTFQNYYMYHGGTNFGRTSGGPYITTSYDYDAPLDEYGNKNQPKWGHLKQLHELLKSMEDVLTQGTTNHTDYGNLLTATVYNYSGKSACFLGNANSSNDATIMFQSTQYIVPAWSVSILPNCVNEVYNTAKINAQTSIMVMKDNKSDNEEEPHSTLNWQWMHEPHVQMKDG…
Gal_lectin	Glyma09g21980	27130246	27135097	MTTQLALLLLSLTLVNFAINTLEVSYDSRAITIYGKRKVLFSSSIHYPRSSSKEGGLDVIETYVFWNAHEPQPRRYDFPGNLDLVKFIKTIEKEGLYAMLRIGPYVCAEWNYEGFRVWLHNMPNMEFRTNNTAYMKKCFRKLLRLIPELLLPEWALVTSRRTSSGMGLSNFRKNEYGENGKQYVQWCAQLAESYKIGVPWVMCQQSDAPDPIINTCNGWYCDQFSPNSKIKPKMWTENWTGWFKNWGGPILHRTARDVAYVVARFLQYGGTFQNYYMYHRGTNFGRTSGGPYITTSYDYDAPLDEYVNKNQPKWGHLKLLHELLKSMEDVLTQGTTNHTDYGNLLTLILPRFTIILENELVSLEMQIHQMMLQLCSKALNILFLLGLCPSYQVGLMKFT…
Gal_lectin	Glyma11g07760	5442935	5448714	METTLVSKMQFAAFFCLALWLGFQLEQVHCSVTYDRKAILINGQRRILFSGSIHYPRSTPDMWEDLIYKAKEGGLDVIETYIFWNVHEPSRGNYNFEGRYDLVRFVKTIQKAGLYAHLRIGPYVCAEWNFGGFPVWLKYVPGISFRTDNEPFKKAMQGFTEKIVGMMKSERLYESQGGPIILSQIENEYGAQSKLLGPAGQNYVNWAAKMAVETGTGVPWVMCKEDDAPDPVINTCNGFYCDYFTPNKPYKPSIWTEAWSGWFSEFGGPNHERPVQDLAFGVARFIQKGGSFVNYYMYHGGTNFGRTAGGPFITTSYDYDAPLDEYGLIRQPKYGHLKELHKAIKMCERALVSADPAVTSMGNFQQAHVYTTKSGDCAAFLSNFDTKSSVRVMFNNMHY…
Gal_lectin	Glyma11g11500	8200917	8206878	MSILKVLLITITFSLVIAATSAHEDEKKMTTSNSHEDEGGEKKTVTYDGRSLIINGRRELLFSGSIHYPRSTPEEWAGILDKARQGGINVVQTYVFWNIHETEKGKYSIEPQYDYIKFIKLIQKKGMYVTLRVGPFIQAEWNHGGLPYWLREVPEIIFRSNNEPFKKHMKKYVSTVIKTVKDANLFAPQGGPIILAQIENEYNHIQRAFREEGDNYVQWAAKMAVSLDIGVPWIMCKQTDAPDPVINACNGRHCGDTFSGPNKPYKPAIWTENWTAQYRVFGDPPSQRSAEDIAFSVARFFSKNGSLVNYYMYHGGTNFGRTSSAFTTTRYYDEAPLDEYGMQREPKWSHLRDVHRALSLCKRALFNGASTVTKMSQHHEVIVFEKPGSNLCAAFITNN…
Gal_lectin	Glyma11g15980	11662589	11668261	QYNFEGRGDLVKFVKAVAATGLYVHLWIGPYACAEWNYGSYLIMFRTDNKPFKTEMKQFTAKIMDMIKQENLYASQGGPIILCQIENEYRDIYAAYGPAAKSYMKWAASMETSLDTRVPWVLWQQADADAADPIINMCNDFYCDQFTSSNAKPKIWTENWSGWSHSKYDQIDCLLYLGYVSTLYSSQIRFLFLLFQNPLFFLHTFKPDPFSGSEMGNHEKANVKNTIDLLSLTVGLQVVHFIPVLITISTNANFMDNWSTLLIYRLESGHVGLKGEDLGLSSGTSGQWNSQSTLPTNQPLIWYKTNFVAPSGSNPVAIDFTGMGRGEAWVNGQSIGRYWPTYMSLQKVALLTHAINCGKPSQTLYHVPQSWLQPNRNTLILFEESGRNPMQISFATRQI…
Gal_lectin	Glyma11g16010	11677409	11683885	MRTSQILLVLLWFFCIYAPSSFGANVTYDHRALVIDGKRRVLVSGSIHYPRSTPEMWPDLIQKSKDGGLDVIETYVFWNLHEPVRGQYNFEGRGDLVKFVKVVAAAGLYVHLRIGPYACAEWNYGGFPLWLHFIPGIQFRTDNKPFEAEMKQFTAKIVDLMKQENLYASQGGPIILSQIENEYGNIEADYGPAAKSYIKWAASMATSLGTGVPWVMCQQQNAPDPIINACNGFYCDQFKPNSNTKPKIWTEGYTGWFLAFGDAVPHRPVEDLAFAVARFYQRGGTFQNYYMYHGGTNFGRASGGPFVASSYDYDAPIDEYGFIRQPKWGHLKDVHKAIKLCEEALIATDPTITSLGPNIEAAVYKTGVVCAAFLANIATSDATVTFNGNSYHLPAWSVS…
Gal_lectin	Glyma11g20730	17505787	17512804	MRGTQILFVGLLWFFCVYAPSSFCANVTYDHRALVIDGKRRVLVSGSIHYPRSTPEMWPDLIQKSKDGGLDVIETYVFWNLHEPVQGQYNFEGRADLVKFVKAVAAAGLYVHLRIGPYACAEWNYGGFPLWLHFIPGIQFRTDNKPFEAEMKRFTVKIVDMMKQESLYASQGGPIILSQVENEYGNIDAAYGPAAKSYIKWAASMATSLDTGVPWVMCQQADAPDPIINTCNGFYCDQFTPNSNAKPKMWTENWSGWFLSFGGAVPYRPVEDLAFAVARFYQRGGTFQNYYMYHGGTNFGRTTGGPFISTSYDYDAPIDQYGIIRQPKWGHLKDVHKAIKLCEEALIATDPTITSPGPNIEAAVYKTGSICAAFLANIATSDATVTFNGNSYHLPAWSV…
Gal_lectin	Glyma12g03650	2457168	2462319	AHDEDNKKMTSESDDNDKDKKKTVTYDGRSLIINGRRELLFSGSIHYPRSTPEMWADILEKAKHGGIKVVQTYIFWNIHEPEKGKFSIEPQYDYIKFMKLVQKKGMYVTLRVGPFIQAEWNHGGLPYWLREIPDIIFRSNNEPFKKHMKEYVSTVVKTLKEAKLFGPQGGPIILAQIENEYNHIQRAFREEGDNYVQWAAKMAVSLDVGVPWIMCKQRDAPDPVINACNGRHCGDTFAGPNKPYKPSLWTENWTVQYRVFGDPPSRRSAEDIAFSVARFFSKNGSLVNYYMYHGGTNFGRTSSAFTTTQYYDEAPLDEYGMQREPKWSHLRDVHKALSLCKKALFNGESTVTKLSQHHETIVFEKPGSDLCAAFLTNNHTLTPATIKFRGTDYYMPPRS…
Gal_lectin	Glyma12g07380	5052940	5057820	WFFCVYAPLRFVQMSRMTTEHGSLMASAESWSLVLFITRVPPQCLDLKGKSKDGGLDVIETYVFWNLYEPVQGQRSISQCQSEGRADLVKFVKAVAAAGLYVHLRIGPYACAEWNYGGFPLWLHFIPGIQFRTDNKPFEVVLPFVSPCLILLHLLPSLAFNYSLMSLLFLTFTLQIQAAVYKTGSVCAAFLANIATSDATVTFNGNSYHLPAWSVSILPDCKNVVLNTAKINSAPMISSFTTESLKEEVGSLEGSDSGWSWISEPIGISKADSFPKFGLLEQINATADKSDYLWYWLRYIVYLQDDAGSQTVLHIESLGHALHAFINGKLVGSGTGNSGKAKVNVDIPVPLVAEKNAIDLLSLTVELQNYGAFFDTWGAGITGLVISKGLKNGSTVDLS…
Gal_lectin	Glyma12g29660	33090116	33096520	MRPAQIVLVLFWLLCIHTPKLFCANVEYDHRALVIDGKRRVLISGSIHYPRSTPEMWPDLIQKSKDGGLDVIETYVFWNLHEPVRGQYDFDGRKDLVKFVKTVAAAGLYVHLRIGPYVCAEWNYGGFPVWLHFIPGIKFRTDNEPFKAEMKRFTAKIVDMIKQEKLYASQGGPVILSQIENEYGNIDTAYGAAGKSYIKWAATMATSLDTGVPWVMCLQADAPDPIINTWNGFYGDEFTPNSNTKPKMWTENWSGWFLVFGGAVPYRPVEDLAFAVARFFQRGGTFQNYYMYHGGTNFDRASGGPFIATSYDYDAPIDEYGIIRQPKWGHLKEVHKAIKLCEEALIATDPTITSLGPNLEAAVYKTGSVCAAFLANVGTKSDVTVNFSGNSYHLPAWSV…
Gal_lectin	Glyma13g17240	21017060	21021052	MMNFLSLSVWFCFVILSFIGSNAVEVSHDGRAIIIDGKRRVLLSGSIHYPRSTPEMWPELIQKAKEGGLDAIETYVFWNAHEPSRRVYDFSGNNDIIRFLKTIQESGLYGVLRIGPYVCAEWNYGGIPVWVHNLPDVEIRTANSVYMNEMQNFTTLIVDMVKKEKLFASQGGPIILTQIENEYGNVISHYGDAGKAYMNWCANMAESLNVGVPWIMCQESDAPQSMINTCNGFYCDNFEPNNPSSPKMWTENWVGWFKNWGGRDPHRTAEDVAFAVARFFQTGGTFQNYYMYHGGTNFDRTAGGPYITTSYDYDAPLDEYGNIAQPKWGHLKELHNVLKSMEETLTSGNVSETDFGNSVKATIYATNGSSSCFLSSTNTTTDATLTFRGKNYTVPAWSV…
Gal_lectin	Glyma13g40200	40742497	40749178	MRATQIVLVLFWLLCIHSPTLFCANVEYDHRALVIDGKRRVLISGSIHYPRSTPEMWPDLIQKSKDGGLDVIETYVFWNLNEPVRGQYDFDGRKDLVKFVKTVAAAGLYVHLRIGPYVCAEWNYGGFPLWLHFIPGIKFRTDNEPFKAEMKRFTAKIVDMIKEENLYASQGGPVILSQIENEYGNIDSAYGAAGKSYIKWAATMATSLDTGVPWVMCQQADAPDPIINTCNGFYCDQFTPNSNTKPKMWTENWSGWFLPFGGAVPYRPVEDLAFAVARFFQRGGTFQNYYMYHGGTNFDRTSGGPFIATSYDYDAPIDEYGIIRQPKWGHLKEVHKAIKLCEEALIATDPTITSLGPNLEAAVYKTGSVCAAFLANVDTKSDVTVNFSGNSYHLPAWSV…
Gal_lectin	Glyma13g42680	42585299	42591776	MWPDLIQKAKDGGLDVIQTYVFWNGHEPSPGKYYFEGNYDLVKFIKLVQQAGLYVHLRIGPYVCAEWNFGGFPVWLKYIPGISFRTDNEPFKVQMQKFTTKIVDLMKAERLYESQGGPIIMSQIENEYGPMEYEIGAAGKAYTKWAAEMAMELGTGVPWIMCKQDDTPDPLINTCNGFYCDYFSPNKAYKPKMWTEAWTGWFTEFGGPVPHRPAEDLAFSVARFIQKGGSFINYYMYHGGTNFGRTAGGPFIATSYDYDAPLDEYGLLRQPKWGHLKDLHRAIKLCEPALVSGDPTVTKIGNYQEAHVFKSMSGACAAFLANYNPKSYATVAFGNMHYNLPPWSISILPNCKNTVYNTARVGSQSAQMKMTRVPIHGGLSWLSFNEETTTTDDSSFTMT…
Gal_lectin	Glyma15g02750	1904664	1911240	MVICLKLIIMWNVALLLVFSLIGSAKASVSYDSKAITINGQRRILISGSIHYPRSTPEMWPDLIQKAKDGGLDVIQTYVFWNGHEPSPGKYYFEGNYDLVKFIKLVQQAGLYVHLRIGPYVCAEWNFGGFPVWLKYIPGISFRTDNEPFKHQMQKFTTKIVDLMKAERLYESQGGPIIMSQIENEYGPMEYEIGAAGKAYTKWAAEMAMGLGTGVPWVMCKQDDTPDPLINTCNGFYCDYFSPNKAYKPKMWTEAWTGWFTEFGGPVPHRPAEDLAFSVARFIQKGGSFINYYMYHGGTNFGRTAGGPFIATSYDYDAPLDEYGLLRQPKWGHLKDLHRAIKLCEPALVSGDPTVTKIGNYQEAHVFKSKSGACAAFLANYNPKSYATVAFGNMHYNLP…
Gal_lectin	Glyma16g05320	4658731	4663794	DERALTIDGKGRILFSGSIHYPRRTPEMWPYLIRKAKEGGLNVIEIYYDFSGNLDLVRFIRTIQNEGIYAMIRIGPYISSEWNYGGLPVWLHNIPNMEFRTHNRAFMEEMKTFTSKIVDMMQDETLFAIQGGPIIIAQIENEYGNVMHAYGNTISQMVCLGLLGYIDSSNGYYCDQFQPNDNHKPKIWTENWTGGYKNWGMQNPHRPAEDVAYAVSNLVAHFKIIICTMVVPTLNELPEAHMSLLRMTMTLLWKNMVKHIPIYFYGDIRQLHNLLKSKENILTQGSSQNIDYGNMVTVKAYNTAKVMRIVLKIVIIITNFPFLLLHDQSNFRQKMEELFVQIKDGLITGIIDLTARKLLDQKVVTNDSSDYLWYITSIDIKGDDDPSWTKEYRLRVHTS…
Gal_lectin	Glyma16g09490	9381625	9384124	MFPMGSSSWVGIALFFLAFTASCFATEVTYDARSLIINGERRVIFSGAVHYPRSTVQMWPDIIQKAKDGGLDAIESYVFWDRHEPVRREYDFSGNLDFIKFFQIIQEAGLYAILRIGPYVCAEWNFGGFPLWLHNMPGIELRTDNPIYKNEMQIFTTKIVNMAKEAKLFASQGGPIILAQIENEYGNIMTDYGEAGKTYIKWCAQMALAQNIGVPWIMCQQHDAPQPMINTCNGHYCDSFQPNNPKSPKMFTENWIGWFQKWGERVPHRSAEDSAFSVARFFQNGGILNNYYMYHGGTNFGRTAGGPYMTTSYEYDAPLDEYGNLNQPKWGHLKQLHAAIKLGEKIITNGTRTDKDFGNEVTLTTYTHTNGERFCFLSNTNDSKDANVDLQQDGNYFLP…
Gal_lectin	Glyma16g24440	28384560	28390006	METTSFSKLLFLFFCFFASCLSSHASVTYDRKAILINGQRRILFSGSIHYPRSTPDMWEDLILKAKEGGLDVVETYVFWNVHEPSPGNYNFEGRYDLVRFVKTIQKAGLYAHLRIGPYVCAEWNFGGFPVWLKYVPGISFRTDNEPFKTAMQGFTEKIVGMMKSERLFESQGGPIILSQIENEYGAQSKLQGDAGQNYVNWAAKMAVEMGTGVPWVMCKEDDAPDPVINTCNGFYCDKFTPNRPYKPMIWTEAWSGWFTEFGGPIHKRPVQDLAFAVARFIIRGGSFVNYYMYHGGTNFGRTAGGPFIATSYDYDAPLDEYGLIRQPKYGHLKELHRAIKMCERALVSTDPIITSLGESQQAHVYTTESGDCAAFLSNYDSKSSARVMFNNMHYNLPPW…
Gal_lectin	Glyma17g05250	3587583	3591567	MATPKSFISLIVCFCLVIFSFIGTHAVDVSHDGRAIKIDGKRRVLISGSIHYPRSTPEMWPELIQKAKEGGLDAIETYVFWNAHEPSRRVYDFSGNNDIIRFLKTIQESGLYGVLRIGPYVCAEWNYGGIPVWVHNLPDVEIRTANSVFMIENEYGNVISQYGDAGKAYMNWCANMAESLKVGVPWIMCQESDAPQPMINTCNGWYCDNFEPNSFNSPKMWTENWIGWFKNWGGRDPHRTAEDVAFAVARFFQTGGTFQNYYMYHGGTNFGRTAGGPYITTSYDYDAPLDEYGNIAQPKWGHLKELHSALKAMEEALTSGNVSETDLGNSVKVTIYATNGSSSCFLSNTNTTADATLTFRGNNYTVPAWSVSILPDCEWQTSVMTKENSKAEKEAAILK…
Gal_lectin	Glyma17g06280	4454601	4460122	MVLWVCAVTASVTYDHKAIVVNGQRRILISGSIHYPRSTPEAIFTPKGFFCFSLAKDGGLDVIQTYVFWNGHEPSPGKYYFEDRYDLVKFIKLVQQAGLYVHLRIGPYICAEWNFGGFPVWLKYVPGIAFRTDNEPFKAAMQKFTEKIVSIMKEEKLFQTQGGPIIILNFAFCRIENEYGPVEWEIGAPGKAYTKWFSQMAVGLDTGVPWIMCKQQDTPDPLIDTCNGYYCENFTPNKKYKPKMWTENWTGWYTEFGGAVPRRPAEDMAFSVARFVQNGGSFVNYYMYHGGTNFDRTSSGLFIATSYDYDGPIDEYGLLNEPKWGHLRDLHKAIKLCEPALVSVDPTVTWPGNNLEVHVFKTSGACAAFLANYDTKSSASVKFGNGQYDLPPWSISILP…
Gal_lectin	Glyma19g27590	34900034	34903552	IRIGARKILIKPLKMLLMQLRAMFFQFVFGRNGEAHISLLDYDPPLVEYGNLNQPKRWEHLRQLYNLLKSEENILTQGSSQNTDYDTWLRLQCTLMMENQFASLEMYIKQGMLQLISETMNTPFLPGLFLSFQIVLSKLITLPSIDIKGDDPSWSKEYRLRVHTSGHVLHVFVNGKHITLILNSTDSFSSQNYGPFFDNIEVGVLGPVQLVAAVGDYDYDDEIVKDLSKKKNGVIKLDSTGIMTCITTMRTALKHGIQMTTFKSPIGDDPVVVDLSGLGKGYAWVNGKSVGRYWSSYLAADVNGCSPKCDYRGAYTSNKYHVPRSFLRDDDQNTLVLFEEMGRHPFDVKFLTATFGKVCANAYEGHTLELACNKNQVISEIKFASFSLSKGERGSFQKG…
Gal-Binding Lectin	Glyma01g04660	4294187	4299823	MKRGSSKVDPFVLPNRLTLLQIFMVVMLLYLLFISFEIPLAFRAGLGTENGAVFLTDALPMPMPLLLEESHNRVEIRAPRGLKLEKVSTLRFNESFSEGSELHKVARHAWVAGEKLWGEVESFVKIKVENGSDSCPNSVSVSGAGFRDKGVMVLPCGLTLWSHVTVGPEDCGGEGRGRGGDGVAVHDGVARLEGPWTRRSPPRILHFNPRLRGDWSGKPVIEQNTCYRMQWGSALRCEGWKSRADEETVDGHVKCEKWIRDDNNRSEEWKATWWLNRLIGRKKKVTVDWPYPFAEGKLFVLTISAGLEGYHVSVDGRHVTSFPYRTGFALEDATGLSINGDVDVHSIFAASLPTSHPSFAPQMHLELLPQWKALPLRNMNVELFIGILSAGNHFAERMA…
Gal-Binding Lectin	Glyma01g05860	5646446	5652182	MKKLYGGVLIASLFTLFMLMILRYGVMKNPIGEGYLTIPVLINGTNPLLWINPTVPDAIKKHPDGHSQVISSDILVSSLFTGSNFSKEEQQALQTWNQLNHLIDNVQGLPNAAEAIKEAASVWNSLISSIEEQKQGHGNDSSRAKEKQCPHFLNNMNSTELGNSSYKLQLPCGLTQGSSITIIGIPNGLLGNFRIDLTGEPLPGEPDPPIVLHYNVRLHGDKITEDPVIVQNSWTQAHDWGEEDRCPSPTPEKFDKVDDLEQCNKIVGKNISQRHPAGMHSHTSRQSSTMDEQSVNRKYFPFKQGYPFVATLRVGSEGIQMTVDGKHITSFAFRETLEPWLVSEIKISGDLKLISILASGLPTSEDSEHIIDLESLKSSPISAQTPLDLFIGVFSTANN…
Gal-Binding Lectin	Glyma02g02900	2177704	2182745	MKRGSSTSSKVEPFVLPNRLTLLQIFMVVMLLYLLFMSFEIPLAFRAENGVVFLTDALPMPMPLMLEESRNSVKIRAPTGLKLEKVSTLRFNESFTEGSELHKVARHAWVAGEKLWGEVESGKVKSFAKIKVKNGSDSCPNSVSVAGTEFRDKGVLVLPCGLTLWSHVTVVGTPRWAHAESDPKIAVVRDGGEAVMVSQFMMELQGLKAVDKEEPPRILHFNPRLRGDWSGKPVIEQNTCYRMQWGSAIRCDGWKSRADEETVDGHVKCEKWIRDDNNHSEEWKATWWLNRLIGRKKKMMVDWPYPFAEGKLFVLTISAGLEGYHVSVDGRHVTSFPYRTGFALEDATGLSINGDVDVHSIFAASLPTSHPSFAPQMHLELLPQWKAPPLQNVNVELFI…
Gal-Binding Lectin	Glyma02g12030	10248713	10252316	MKKLYGGVLIVSLFTLFMLMILRYGVMKNPIGEGYLTIPAIINGTNPLEWINPTVPAAIKKHPDGPSQVISSDILVSSLFTGSNFSKEEQQALQTWNQLNHLIDNVQGLPNAAEAIKEAASAWNSFISSIEEQKQGHGNDSSRAKEKQCPHFLNKMNSTELGNSSYKLQLPCGLTQGSSITIIGIPNGLLGNFRIDLTGEPLPGEPDPPIVLHYNVRLHGDKITEDPVIVQNTWTQAHDWGEEDRCPSPTPEKVEKVDDLEQCNKIVGRNISQHHTAGMHSHSSRQSSTMEEQSINRKYFPFKQGYPFVATLRVGSEGIQMTVDGKHITSFAFRETLEPWLVSEIKISGDLKLISILASGLPTSEDSEHIIDLESLKSSPISAQTPLDLFIGVFSTANN…
Gal-Binding Lectin	Glyma04g34620	40807469	40811141	MMKRKLETLVWLTRKRSIQFLIGVFFLYLVLVTLELPFVFRTDFATVTTTRSPRLLSEEDSLRKDSPARPLKTVSNADSPSQLARRRSSVVSALVLNDAAFGSHVNNGSSELYKQVKHAREVGRSLWEDLESGKPLTRTVAARAAENRSGSCPGSVSLSGPDVVDVSGVVPLPCGLTLGSHITVVGKPLEARPDFEPKITVVTEDEPVMVSQFVVELQGLKTVDGEEPPRVFHFNPRLKGDWGGKPVIELNTCYRMQWGSALRCDGWKSKADEDTVDSMAKCEKWIRDDEDHLEGSKATWWLSRLIGHTKKVTIDWPFPFSEGKLFVLSISAGLEGYHVSVDGRHVTSFPYRAGFTLEDATGLSLTGDIDVHSVFAASLPSSHPSFAPQRHLEFSTRWR…
Gal-Binding Lectin	Glyma05g01570	1070409	1073676	TAQQPTHTRRQLVRRQNGVVSALVLNDAAFDSELYQSACRAGKTVWEELRSGSPPGPIPSPENRSGPCPESVSVSGPEFLGRGSVMVIPCGLTLGSHVTVVGKPLRAQRKTCQFVMELQGLKTVEGEEPPRVMHFNPRLKGDWSGKPVIELNTCYRMHWGTALRCDGWKSRAGEDTVDGLVKCEKWIRGDDDDRDAVETKAAWWLKRLIGRPKRGFTLEDATGLTLSGDIDVHSVFAASLPSVHPNVSSQQHLEFSTRWRAPNLPRYGVELFVGILSAGNHFAERMAVRKSWMQHSFIKSSKVVARFFVALHPRKEINVELKKEAEYFGDIVIVPYIDNYDLVVLKTVAICEYGVRTVSAEYIMKGDDDTFVKVDAVMNQARNVPRSMSFYIGNINYRH…
Gal-Binding Lectin	Glyma05g27610	33528851	33534289	MKRAKSDPPNSRRFRLSHFLFGIGVLYLLFVSCKFPQFLRIVSTLSGDESEDRLEGAAVGDSEDSDLSKSFVSSVYKDAFHRRLEDNRDQGAPLRPNTEPRKEEERFPESPKQIPPRYGRITGKIMREYKRTNDLSVLERMADEEWILGLKAWKDVDKVDEKGSIKNSILDGKPESCPSWVSMNGDELIKGDNLMFLPCGLAAGSSITVVGTPHYAHKEYVPQLAKTKRGGGLVSVSQFMVELQGLKSVDGEDPPKILHLNPRIRGDWSKQPVIEHNTCYRMHWGTSQRCDGLPSGDEEEMLVDGYKRCEKWMRNDIIDSKESKTTSWFKRFIGREQKPEMTWPFPLVEGRMFVLTLRAGVDGYHINIGGRHVTSFPYRTGFTLEDATGLAIKGDVDVH…
Gal-Binding Lectin	Glyma06g20030	16389879	16393636	MMKRKLETLVWLTRKRSIQFLIGVFFLYLVLVTLEIPFVFKTDFASVTTTRPPRLRSEEDSLRKESPARPFKTVSNADSPSQLAHRPNSSVISALVLNDAAFDSHVNDGSSELYKQVKHAREVGRSLWEHLESGKPLTRTVAENRPGSCPGSVSLSGSDVVDVSGVVPLPCGLTLGSHITVVGKPLAAKPDFEPKITVVTENEPVMVSQFVVELQGLKTVDGEEPPRVFHFNPRLKGDWSGKPVIELNTCYRMQWGSALRCDGWKSKADDDTVDRMVKCEKWIRDDEDHLEGSKATWWLNRLIGRTKKVTVDWPFPFSEGKLFVLTVSAGLEGYRVSVDGRHVTSFPYGTGFTLEDATGLSLTGDIDVHSVFAASLPSSHPSFAPQRHLEFSTRWRTQP…
Gal-Binding Lectin	Glyma08g10590	7698304	7703355	MKRTKSDPPNSRRFRLSHFLFGIGVLYLLFVSCKFPQFLRIVSTLSGDGSEDRLEGAAVGDSEDSDLSKSFVSSVYKDAFHRRLEDNRDQEGAPLRPNTEPKKEEERLPESPKQIPLRYGRITGKIMREYKRTNDLSVLERMADEAWILGLKAWKEVDKVDEKGSMKNSVLDGKPESCPSWVSMNGDELIKGDSLMFLPCGLAAGSSITVVGTPHHAHKEYVPQLAKMKRGGGLVLVSQFMVELQGLKSVDGEDPPKILHLNPRIRGDWSRQPVIEHNTCYRMHWGTSQRCDGLPSGDEEEMLVDGYRRCEKWLRNDIIDSKESKTTSWFKRFIGREQKPEMTWPFPLVEGRMFVLTLRAGVDGYHINIGGRHVTSFPYRTGFTLEDATGLAIKGDVDV…
Gal-Binding Lectin	Glyma08g40570	40317548	40321218	MKRVKKLYPLLSLLPNRPKPLQIFMAVMFLYLLFTTFEIETFLGFRTRFVSVTSLLGNEDQQQQQHTHFSKASNFPSQGVFQGSVHRKALQGLQKVSTLSFMEALNDTTVEENMVSELHNAARHAWLEGKRLWEQVESVKETMDDVARFKAENLSDSCKNSISLSGSELKEKKGVMVMVLPCGLTLGSHVTVVGTPRWAHWEDDPKIAVVKEEEGKVMVSQFMMELQGLKSVDKEEPPRILHFNPRLKGDYSGRPVIEQNTCYRMQWGSALRCEGWKSRADEDTVDGQVKCEKWIRDDDSHTEEAKATWWLSRLIGRTKKVTIDWPYPFVEGRLFVLTVSAGMEGYHVSVDGRHVTSFPYRTGFSLEDATGLSIKGDVYVHSIFAASLPSSHPSFAPQM…
Gal-Binding Lectin	Glyma13g29280	32197627	32203821	MKEEDHGTESVKQILDAYGRITGEILRQRNRTGDLSVLERMADEAWTLGLKAWKELEQVGDKGAGESSIIEGRTKSCPSWISMNRADLLKGDGLMFIPCGLAAGSSITVVGTPHYAHKEYAPVLARSRKGDGLALVSVSQFVVELQGLKSVEGEDPPKILHLNPRLRGDWSKRPVIEHNNCYRMHWGTAQRCDGLPSEVAEEMLVDGFRRCEKWMRNDIVDSKESKTTSWFKRFIGRKQKPEVTWPFPFAEGRMFVLTLRAGVDGYHINVGGRHMTSFPYRTGFTLEDATGLVVKGDLDVHSVYATSLPTSHPSFSPQRVLEMSETWKASALPKHAVKLFIGVLSASNHFAERMAVRKTWMQAAAIKSSDVVVRFFVALNPRKEVNAVLRKEAAYFGDI…
Gal-Binding Lectin	Glyma15g09810	7034299	7040585	MKVVSSLSGDETYNGIGSDKVATIGDAEDADLSKPFVSSVYKDAFHWRLVDGRDQDAPLRPKEEPMKEEDHGPESMKQISDGYGRITGEILRQRNRTGDLSVLERMADEAWTLGLKAWKELEQAGEKEVGESSIIEGRTESCPSWISMSRADLLKGDGLMFIPCGLAAGSSITVVGTPHYAHKEYAPMLARSRKGDGLALVSVSQFVVELQGLKSVEGEDPPKILHLNPRLRGDWSKRPVIEHNTCYRMHWGTAQRCDGLPSENAEEMLAVDGYRRCEKWMRNDIVDSKESKTTSWFKRFIGRKQKPEVTWPFPFAEGRMFVLTLRAGVDGYHINVGGRHMTSFPYRTGFTLEDATGLVVKGDLDVHSVFATSLPTSHPSFSPQRVLEMSETWKASALP…
Gal-Binding Lectin	Glyma17g04230	2819919	2823966	MKKWYGGLLIMALGMMLLFLYNVKGIQPQKQSAKQSAYNFFHNHTPGDSINGSSNLPVNSSEVELKRVTTPAKRPHLVHVAGLDDLYDMKNLSKEETNSVLIWDSLRSLLSRSDALAETAQGVKEASVAWKELLSIVEKDKASKINKMDGPENQNCPFSVTSPGKAVPDSGITLDLPCGLVVDSSITLIGIPNNRSFQIDLAGLEQEGEPNPPIILHYNVSLPGENMTEEPYIVQNTWTSDLGWGKEERCPARGSANIQEVDGLVLCNIQAVRSNNKGNANVDQPASDIPSNISSESVHRTANFPFAEGNPFTSTLWVGSEGFHMTVNGRHETSFAYREKLEPWLVSSIKVAGSLSLLSILAKGLPVTEDNDIVVDIENLKAPSIARKRLALLIGVFST…
Gal-Binding Lectin	Glyma17g10330	7732414	7736034	MKRGNNLVALSRQRSIQILIAIAFLYVLFFTLEIPLVFRIAQKQRPTHTRRQLVRRQNGVVSALILNDAAFDSELYQSSCRAGKAIWEELKLKSRSPRGLISKPENRSGPCPGSVSVSGPEFLGRGSLMMIPCGLTLGSHVTVVGKPSRVQRKTCQFVMELLGLKTVEGEEPPRVLHFNPRLKGDWSWKPVIELNTCYRMHWGTALRCDGWKSRAGEDTVDGLLKCEKWIRGDEDNRDAVETKAAWWLKRLIGRTKRVNVDWPFPFSENKLFILTLSAGFEGFHINVDGRHVTSFPYRTGFTLEDATGLTLSGDIDVHSVFAASLPSVHPNVSSQQHLEFSTRWRAPNLPRYGVELFVGILSAGNHFAERMAVRKSWMQHSFIKSSKVVTRFFVALHPR…
Gal-Binding Lectin	Glyma18g16870	17579764	17583700	MKRVKKLYPFLVLPNRPKPLQIFMAVMFLYLLFTTFEIETSLGFRTRFVSVSSLLGNEDQHQRTHSSKASNFPSQGVFQGSLHRKALQGLQKVSTLSFIEALNDTTVEENMFSELHKAARHAWVEGKRLWEQVESVKETMNVARFKAENLSDSCQHSISLSGSELRKQNKGVMVMVLPCGLTLGSHVTVVGTPRWAHWEDDPKISVVKEEEGKVMVSQFMMELQGLKSVDKEEPPRILHFNPRLKGDYSGRPVIEQNTCYRMQWGSALRCEGWKSRADEDTVDGQVKCEKWIRDDDSHAEEAKATWWLTRLIGRTKKVTIDWPYPFVEARLFVLTVSAGMEGYHVSVDGRHVTSFPYRTGFSLEDSTGLSIKGDVDVHSIYAASLPTSHPSFAPQMHLE…
Jacalin	Glyma02g39260	44515785	44519159	MSFEDSSKKHQSVGPWGGNGGSRWDDGIYSGVRQLVIVHGTGIDSIQIEYDKKGSSIWSEKHGGSGGRKTDKVKLDCPNEFLTKIHGYYGSSNQRGPNFVRSLSFESNKKTYGPFGVELGTYFSVPLTGAKIVGFHGRCGWYVDAIGVYLKSSKQPNPSKTLAHSQSSITNISENFGYSVIQGTLNENYDIVLALKQKDDFNKPSAKNVSGKISFVKESNNIEHKEKMAHVEKSSPKVGDVVTHGPWGGIGGYVFDDGTYTGIRQINLSRNVGIVWIRVFYDYHGETIWGSKQGGTGGYKNDKIVFDFPYEALTHISGYYGPLMYMGPSVIRSLTFHTTKRKYGPYGEEQGTYFTTKVKEGKIVGIHGRKGLFLDAFGVHVVEGKVIVPVATPPKEITS…
Jacalin	Glyma11g27270	26908589	26911841	MSFEEKPVSVGPWGGNGGYRWDDGVYSTVRQLVIVHGEGIDSIQIEYDKQGSSIWSLKYGGSGGYKIDKIKLDYPEEFLTSVDGYYGSLNQWGPIFIRSLSFESNKKLYGPFGVEQGTYFSLPMTGGKIIGFHGRYGWHLDAIGINVKSSQQQKPSKALSFSQNYMTNTNDNASYSVIQGSVGQGYDIVLALKQKDDFGKSPTVKISSFKEPNNVEPKEKCYLIFFSILAMFGYLIVMTYGPWGGTGGYVFDDGPYTGVRQIDMSRNVGIVWIRALYDLDGEPVWGYKHGGAGGFKHEKIIFDFPYEVLTHISGYYGSLMYMGPAVIRSLTFHTTKRPYGPFGDEYGTYFTTKLREGKVVGIHGRSGLFLDSLGVHAIEGKVIVPVATAPSMEIISKEP…
Jacalin	Glyma13g42860	42698776	42699397	EGKSRKKNVIVGPWGGNGGNSWDDGIFTGVREIKLVYGHCIDSIQVVYDRNGKPFTAEKHGGVGGNKTAEIKLQFPDEFLVSVSGHYCPVVRGGTPVIRSLTFKSNHRTFGPYGVEEGTLFTFSIDGGCVVGFKGRGDWYLDAIAFTLCNTRSKSLFQKVQRSLLWLTTTAPKSTSSKDG*
Jacalin	Glyma14g37380	46670489	46671327	MSFEDSTKKHQSVGPWGGNEGSRWDDGIYSGVRQLVMVHGAGIDSIQIEYDKKGSSIWSERHGGSGGRKTDKVKLDCPNEFLTKIHGYYGSLNQRGPNLVRSQSFESNKKTYGPFGVEQY
Jacalin	Glyma15g02590	1759875	1760506	EGKSRKRSIILGPWGGNGGNSWDDGTFTGVREIKLVYGHCIDSIQVVYDRNGKPLTAKKHGGVGGNKTAEIKLQFPDEFLVSVSGHYCPVVRGGTPVILSLTFKSNRKTFGPYGVEEGTPFTFSIDGGCVVGFKGRSDWYLDAIAFTLCNTRSKSLLQKVQRGLFWLTSTAPKSSSSKDG*
Jacalin	Glyma18g06930	5585533	5589315	MSFEEKPVSVGPWGGNGGYHWDDGVYSTVRQLVIVHGEGIDSIQIEYDKQGSSIWSLKYGGSGGYKIDKIKLDYPDEFLTSIDGYYGSLSQWGPIFIRSLSFESNKKLYGPFGVEQGTYFSLPMTGGKIVGFHGRYGWHLDAIGVNLKSSQQPKPSKALSYSQNNMTNTTDNGRYSVIQGSVGQDYDIVLALKQKDDFGKSPTVKISSFKEPNNIEPKEKVIKIKLNSHLISLIHDLMVFNKFQPIEESMLLALLMRIDVIERVVWNKIVFVEKAPSMVEGVVTYGPWGGTGGYVFDDGPYTGVRQIDLSRNVGIVWIRALYDLDGEPVWGYKHGGAGGFKHEKIIFDFPYEVLTHISGYYGSLMYMGPAVIRSLTFHTTKRSYGPFGDEYGTYFTTKL…
Lectin_C	Glyma09g08380	7571981	7577361	MDPNKTKCFLHVGRPQSWNDSETCCSKYGGHLVSLTSLQELQFAQSLCGESINSCWIGGQRLNSTAGYQWMWSNNSPWNNSIFSMVNVPPHCNGTGPSCHRNSTDNLCTVVTNNSNSLITERCDNPHASLCILDIGMFSLEYLIILTVVSTLILSTTLSVVVWLLVYKRGKKRRRSRKLSIPGASLPSWKVFTKEELRSITKNFSEGNRLVGDAKTGGTYSGVLSDGSKVAVKRLKRSSFQRKKEFYSEISRVARLRHPNLVAVMGCCYDHGDRYIVYEFVANGPLDKWLHHIPRGGRNLDWAMRMKIATTLAQGIAFLHDKVKPQVVHRDIRASNVLLDEEFGAQLMGVGLSKFVPYEVMHERTVMAGGTYGYLAPEFVYRNELTTKSDVYSFGVLLL…
Lectin_C	Glyma15g20020	17592663	17597923	MDPNKTKCFLHVGRPQSWNDSETCCSKYGGHLVSLTSLPELQFAQGLCGESINSCWVGGQRVNATAGNQWMWSDNSPWNNSIFSMVEVPPHCNGTGPSCHRNSTDNLCTVVTNNSNSLTTERCNNPHASLCILDIDTKCNQMHRRREYFIILTVVSALILSTTLAVVVWLLVYKRGKKRRRSRKLSIPGASLPSWKVFTKEELRSITKNFSEGNRLVGDTKTGGTYSGVVSDGSKVAVKRLKRSNFQRKKEFYSEIGRVARLRHPNLVAVMGCCYDHGDRYIVYEFVANGPLDKWLHHIPRGGRSLDWAMRMKIATTLAQGIAFLHDKVKPQVVHRDIRTSNVLLDEEFGARLMGVGLSKFVPYEVMHERTVMAGGTYGYLAPEFVYRNELTTKSDVYS…
Phloem	Glyma03g01900	1694157	1697459	MGASFSSCVCDGDGTPLRPRLGDIPESCVALVLMYLDPPDICKLARLNRAFRDASSADFIWESKLPLNYKFIVEKALKDVSVEQLGKRDIYARLCRPNSFDNGTKEIWLDKRTGGVCLAISSQALRITGIDDRRYWSRISTEESRFHTVAYLQQIWWLEVEDDVDFQFPPGKYSVFFRLQLGRSSKRLGRRVCKTDDIHGWDIKPVKFQLTTSDGQRAVSQSHLDNPGHWVLYHAGNFVSKSPNDLMKIKFSLTQIDCTHTKGGLCVDSVFICNSDLKKEV*
Phloem	Glyma03g34720	42050382	42053907	MGASLSNLGSNGSAAAPGLGDIPENCVARVFLHLTPPEICNLARLNRAFRGAASADSVWQTKLPRNYQDLLDLMPPERHRNLSKKDIFALLSRAVPFDDGNKEVWLDRVTGRVCMSISAKAMSITGIDDRRYWTWVPTEESRFNTVAYLQQIWWFEVDGEFSFPFPADIYTLSFRLHLGRFSKRLGRRVCSYEHTHGWDIKPVRFELSTMDGQQASSECYLDETEPDDLHGNHKRGHWVDYKVGEFIVSGSEPTTKVRFSMKQIDCTHSKGGLCVDSVFIIPRDLRERKRSGILK*
Phloem	Glyma03g39330	45461049	45462272	MASSCSFNIESLPHDCVSEILSHTSPLEACMVSLVSPTLRSCANSDTVWRSFLPSDYEDIVSSAVNPFILSFSSYKQLFHALCHPLLIDQGNKSFKLEKSSGKKSYIISARELSIAWSSDPMMWSWKPIPESRFPEAAELRTVSWLEIEGKIRTRILTPNTSYSAYLIMNVSHRAYGLDFAPSEVSVTVGKNVRRGKAYLGHKDENKRKMETLFYGNRTEVLRNAAFDEGIASPSKREDGWMEIELGEFFNGEGDEEIKMCLREVGYQLKGGLVLEGIQLRPKP*
Phloem	Glyma03g41460	46924795	46926092	MDNKSRNKVMVLEAEEEVGGGEFEHLPEGCIANIVSFTTPPDACVLSLVSSSFRSASVTDFVWERFLPSDYQAIISQSSKPSTLTNYSSKKDLYLHLCHNPLLIDAGKKSFALDKLNGKICYMLSARSLSIVWGDTPRYWRWTSVPAARFSEVAELVSVCWLEIKGGIKSGTLSEKTLYGAYLVFKQRSGGAYGFYNQPVEVSVEGRRRTVYLEEAETPRRPREQIVPGIFSRVRSRFLDSFDAAPPPPPPNAKGGGEYPKERSDGWMEVELGDFFNVGGEKEKEKEVEIGVYEVKSGGWKAGILVQGIEIRPKHKN*
Phloem	Glyma05g03500	2697069	2699756	MRKAQNQVPLLTYKLTTFSFRHIKSTIISHFHFNVTLMGLRFSSSEAAASESASPSSSLGELPESCVAQIMTYMDPPQICKLATLNRAFRGASSADFVWESKLPPNYDILLRRIFADFPSHLGKRGIYARLCRLNSLDDGTKKVWLDRGMGKLCLCVSAKGLSITGIDDRRYWNHIPTDESRFSSVAYLQQIWWFQVDGEVEFPFPAGKYSVFFRIHLGRAGKRFGRRVCNTEHVHGWDKKPVRFQLWTSDGQYVASQCFLNGPGKWIFYHAGDFVVEDGNASTKVKFSMTQIDCTHTKGGLCLDSVLVYPSEFRKVKAFLNYS*
Phloem	Glyma06g26370	24221484	24224434	MPFKKPHHTSDKNYITGDDGGKFEIQPRGLNIVWGNDSRYWKIPEQGPAELIQVSWLEVSGVVNLPGVKKYRVEFEVRVKDDGFGWSGTDVLVMAKIGKTGKYTYKVTKLNPGETLNIPKSTDPLEIQVNKQSEDLHFGLYEVWSGKWKGGLEIVRALIKPLT*
Phloem	Glyma06g42220	45435566	45437491	MDTITKVLPEECVATIISLTSPKDACQLSLVSPSFKEIADSDAVWANFLPSDCEDIIDQSSTPTLNLLSKKQIYAYLCDYHVLFDNGNMTLSLEKATGKKCIIVSAKGFKISWGDKPCYWYWESTPESRQTSMVLVLKVSMLKYLWWLEILGSLEAKFLSANTTYGVYFIFNFENHGSEFIYLNQNSQPRTYGDLVVCEGNINGYRKRVCLDPPGEEVHEREDGWMEVEMGEFFSGDHEDNLVDFKLRDINSQLTHFLVVEGVEFRPKNM*
Phloem	Glyma06g42260	45448850	45450814	MDTITKVLPEECVATIISLTSAKDACQLSPVSPSLKAIADSDAVWANFLPSDCEDIIDQSSTPTLNLLSKKQIYAYLCDYHVLFDNGNMTLSLEKATGKKCIMVSAKGFKISSGDKPCYWYWESTPKSRFYEVAMLKYMWWLEILGSLEAKFLSANTNYGVYFIFNFENHGSEFIYLNQYFQPRTYGDLVVCEGNINGYRKRVCLDPPGEEVHEREDGWMEVEMGEFFSEDHEDNLVGFKLWDMNSQLTRFLVVEGVEFRPKNM*
Phloem	Glyma07g08420	7032503	7035165	MGASFSSCVCDGDATPSRPRLGDIPESCVALVLMYLDPPDICKLARLNRAFRDASVADFIWESKLPSNYKFIVEKALKDASVEELGKRDIYARLCRPNSFDNGTKEIWLDKRTGGVCLAISSQALRITGIDDRRYWSRISTEESRFHTVAYLQQIWWLEVEGDVDFQFPPGSYNVFFRLQLGRSSKRLGRRVCKTDDVHGWDIKPVKFQLTTSDGQHAVSQSHLDNPGNWILYHAGNFVSKNPNDLMKIKISLTQIDCTHTKGGLCVDSVFICNSDVKKEV*
Phloem	Glyma09g26940	33597347	33601292	MGAGVSTTATENDDGGTFSLSSETSLDDIPENCISSMMMNFDPQEICSLARVNKTFHRASSANFVWESKLPQNYKFLLNKVLGEQNLGSMTKKEIYAKLCQPNFFDGGTKEVWLDRSSGQVCMFISSKSFKITGIDDRRYWNYIPTEESRFKSVAYLQQMWWVEVIGELEFEFPKGNYSVFFKLQLGKPSKRLGRRVCNLDQVHGWDIKPVRFQLSTSDGQRSLSQCYLRGSREWAYYHVGDFAIDKPNGPTNINFSLAQIDCTHTKGGLCIDGVVICPKEFTQGLKQF*
Phloem	Glyma10g07450	6153898	6158626	MGASLSSNGSSIGPGLGDIPESCVACVFLHLTPPEICNLARLNRAFRGAASSDSVWEAKLPRNYQDLLDLVPPPERHHRSLSKKDIFALLSRPLPFDHGHKEVWLDRVTGKVCMSISAKAMVITGIDDRRYWNWIPTEESRFHTVAYLQQIWWFEVDGEVSFPFPADIYTLSFRLHLGRFSKRLGRRVCNYDHTHGWDIKPVKFEFSTSDGQQASCECCLDETEIDDTYGNHKRGYWVDYKVGEFIVSGSEPTTQVRFSMKQIDCTHSKGGLCVDAVFIVPSDLRERKRRGILK*
Phloem	Glyma10g29130	38048887	38050336	MDTLPEDCVSKILSYTSPPDACRFSMVSSTLRSSADSDLLWRTFFPSDYSDIVSRALNPLSLNSSSSYKHLFYALCHPLLLDGGNMSFKLDKSSGKKSYILSARQLSITWSNDPLYWSWRPVPESRFKEVAELRTVSWLEIQGKIGTRILTPNTSYVVYLIMKTSHREYGLDSVACEVSIAVDNKVKQSGRVYLCQNEKDENNLKKESIGIPMRREDGWMEIEMGEFFCGEADEEVLMSLMEVGYQLKGGLIVEGVEIRPKIIV*
Phloem	Glyma10g31240	39797360	39798942	MKSQDLPEGCVAHILSYICTPEDIVRLSLVSKAFYSAADYDTVWDRFIPSDFSSTISPLSSSNSKKDLYFTLSDRPTIIDQGRKVRTLFLLACSDVFYGIPEMKCVVYVASLKFLQSFQLEKRTAKKCYMLSARDISITWAPTQGEASQYWEWKSLPESRFQEVARLYAVCWFNITGQIKTRVLSPNTQYAAFLVFQMIDASGFHHHPAMLSVSNVGGSRTSKYVCLDPNLEDNDLDDRFRGLQRPNVRKDKWLEIEMGEFFNSGLEEDEIYMNVRETSDMWKHGFILEGIEVRPKHV*
Phloem	Glyma10g31260	39807073	39812325	MEFQGLPEGCIASILSRTTPADVCRFSVVSKIFRSAAESDAVWKRFLPSDYHSIISQSPSPLNYPSKKELYLALSDRPIIIDQGKKSFQLEKKSGKKCYMLAARALSIIWGDTEQYWNWTTDTNSRFPEVAELRDVCWLEIRGVLNTLVLSPNTQYAAYLVFKMIDARGFHNRPVELSVNVFGGHGSTKIVCLDPNEELPHRRVEGLQRPNARSDGWLEIEMGEFFNTGLDDEVQMSVVETKGGNWKSGLFIEGIEVKPKEEN*
Phloem	Glyma10g38360	46152110	46155508	MGAGVSSCNKVEKEGGGSISSSSRDSRPGLGDIPESCISSLFMNLDPPDICKLARVNRAFHRASSADFVWESKLPPSYKFLANKVLGEENIATMTKKEIYAKLCLPNRFDGGTKEVWLDKCSGQVCLFMSSKSLKITGIDDRRYWNYIPTEESRFQSVAYLQQMWWVEVVGELEFEFPVGSYSLIFRLQLGKASKRLGRRVCNVDQVHGWDIKPIRFQLSTSDGQLSLSECYLCGPGEWVYYHVGDFVVEKPNEPINIKFSLAQIDCTHTKGGLCVDSAIICPTEFKERLKQS*
Phloem	Glyma13g21340	24828166	24832537	MGASLSSNGSSIGPGLGDIPESCVACVFLHLTPPEICNLARLNRAFRGAASSDSVWEAKLPRNYQDLLDLVPPERHRSLSKKDIFALLSRPLPFDHGHKVGAALQEVWLDRVTGKVCMSISAKAMTINGIDDRRYWNWIPTEESRFHTVAFLQQIWWFEVDGEVTFPFPADIYTLSFRLHLGRFSKRLGRRVCNYEHTHGWDIKPVKFEFSTSDGQQASCECCLDESEINDTYGNHKRGCWVDYKVGEFIVSGSEPTTQVRFSMKQIDCTHSKGGLCVDSVFIVPNDLRERKRRGILK*
Phloem	Glyma14g08000	6047623	6049340	MELQDLPEGCIAKILSYTTPVDVCRLSLVSKAFRSAAESDTVWDCFLLSDFTSIIPISSTSKKDLYFTLSDHPTIIHQGRKSVQLDKRTGKKCCMLSARNLTIIWGDTVQHWEWTSLPESRFQEVAMLQAVCWFDISGSINTLTLSSNTHYATFLVFKMINASGFHYHPTVLSVGVLGGNSNTKYVCLDPNLKGNHRLQELQFPKVRSDGWLEIEMGEFFNSGQEEKQVQMKVMETTSHIWKCGFILEGIEIRPKHV*
Phloem	Glyma16g32230	35394649	35398563	MGAGVSTTAIENDDGGTFSLSTKTTLDDIPENCISSMMMSFDPQEICTLARVNKAFHRASSADFVWESKLPPSYKFLLNKVLGEQNLGSMTKKEIYAKLCRPNFFDGANKEVWLDRSRGQVCMFISSKSFKITGIDDRRYWNNIPTEESRFKSVAYLQQMWWVEVIGELEFEFPKGNYSVFFKLQLGKPSKRLGRRVCNLDQVHGWDIKPVRFQLSTSDGQRSLSQCYLRGSGEWAHYHVGDFAIDKPNGPTNINFSLAQIDCTHTKGGLCIDGVVICPKEFTERLKQF*
Phloem	Glyma17g14060	10817841	10820254	MGIRFSSSQAAPSESSPASSLGELPESCVAQIMTYMDPPQICKLATLNRAFRGASSADFVWESKLPPNYDVLLRRIFADFPSHLGKRGIYARLCRLNSLDDGTKKVWLDRGMGKLCLCVSAKGLSITGIDDRRNWNHIPTDESRFSSVAYLQQIWWFEVDGEVEFPFPAGKYSVFFRIHLGRAGKRFGRRVCNTEHVHGWDKKPVRFQLWTSDGQYVASQCFLNGPGKWIYYHAGDFVVEDGNASTKVKFSMTQIDCTHTKGGLCLDSVLIYPSEFRKVKAFLNYS*
Phloem	Glyma17g37010	40893121	40894688	MELQDLPEGCIAKILSYTTPVDACRLSVSIAFRSAAESDTVWDCFLLSDFTSFIPPSSTSKNDLYFTLSDLPTIMDQGRKSVQLAKGPGRSVTCFPLEIWPLYGVILFDIGSGQACQSPTRFQEVAMLRAVCWFDISGSINTLTLSSNTHYSASLVFKMINPSGFHYHPTVLSVGIFGGNSNTKYVCLDPNLKDNHRFQELQCPKVRSDGWLEI*
Phloem	Glyma19g41900	48049410	48050583	MNHMASCSFNIESLPHDCVSEILSHTSPLVACIVSLVSPSLCSCANSDTVWRSFLPSDYEDIVSRAVNPFTLSFSSYKQLFYSLCHPLLIDQGNKSFNLEKSSGKKSYIISARELSIAWSSDPMMWSWKPIPESRFAEAAELRTVSWLEVEGKIRTRILTPNTSYLAYLIMNVSHRAYGLDFAPSEVSVMVGNKVHRGKAYLGDKDENKREMEALFYGNRTEVLRNAAFQEGIPFPSKREDGWMEIELGEFFSGEGDEEIKMSLREVGYQLKGGLVLEGIQVRPKTS*
Phloem	Glyma20g02580	2145728	2150265	MGASQSQEELQSQRQFQQHQHPNELTRRESLLLSPAASNNTKQFSNSTKVVDNVTAANSTNTNCFMLNARALSITWAENPDYWTWVQDKDESGTMIELPNLKMVCWLEVHGKFDTRKLSLGILYQVSFIVMLKDSAQGWEVPINVRLVLPGGKKQQHKENLNEKLRECWIEIPVGEFVASEKDVGNIEISMYEYEGGKWKTGLIIQGIAIKPKNETNQSQHHQQPHELTRRESWLMSPAGNSKYFKNSTKAIDNVTSANNTNSFMVYARSLSITWAENPNYWKWVQHKEASGTMTELAKLKMVCWLEVHGKFDARKLLPGIPYQVLFIVMLKDSAQGWEVPINFRLVLPGGKKQEHKENLNKLRESWIHIPVGEFVASEKDVGNIEISMYEYEGGMWKT…
Phloem	Glyma20g02590	2152416	2154902	MGGCLSSKPKAVDNGSASGNINCFMLYARALSITWGETPEYWIWVQQKEASGTIIELAKLKKVCWLEVRGKFDIRKLLPGILYQVSFLIMLEDSSEGWEVPINVRLVLPGGKRQQHKVNLNEKLRENWMEILVGEFVASEKDGGEMDISMYEYEGGMWKSGLVIQGVVIKPKN*
Phloem	Glyma20g02600	2161205	2164285	MGGCLPSKPNPEDNGSASSSTNRFMLYARALSITWGDTPEYWTWVQQKEEASGTIVELAKLKSVCWLEVHGKFDTRKLSAGILYQVFFLIMLEESSQGWEVPINVGFVLPGGKRQQHKVNLNEKSRESWLEILVGEFVASKKDVGEMKISLYEYGGMWKTGLVIQGVVIKPKN*
Phloem	Glyma20g02610	2185094	2187006	MGASESHEKLQSQQPQPQSQHVQHQQPQPQLHEPTRRRESSLLPPDQGNTKASKDRTKAVVDNNATMMPVKSLKGLPIPHNYEHILKSNADSPVDKSLLDKLYAGVFLDHKTKKYWVEKKSNGNCFMLYARALSITWAENPNYWKWVQHKEESGSMIELAKLKMVCWLEVNGKFGTGMLSPGILYQVSFIVMLKDSAQGWELPINVRLVLPGGKKQQHKENLMEKSRESWIEILVGEFVASEKDVGEMEISMYEHEGGMWKTGLVIEGVAIKPKN*
Phloem	Glyma20g29490	38341540	38344805	MGAGVSSTNKAEKDGGGSISSSSRDSRPGLGDFPESCISSLFMNLDPPDICKLARVNRAFHRASSADFVWESKLPPSYKFLANKVLGEENIATMTKKEIYAKLCLPNRFDGGTKEVWLDKCSGQVCLFMSSKSLKITGIDDRRYWNYIPTEESRFQSVAYLQQMWWVEVVGELEFEFPVGSYSLVFRLQLGKASKRLGRRVCNVDQVHGWDIKPVRFQLSTSDGQSSLSECYLRGPGEWVYYNVGDFVVEKPKEPINIKFSLAQIDCTHTKGGLCVDSAIICPTEFKERLKQS*
Phloem	Glyma20g36230	44417286	44421426	MIDAGGFHYDPAVLSVGILGGNSSTKNVYFNNLPEGCIANILSFTSPRDVCRLSLLSSTFRSAAQSDAVWNKFLPSDFHTILSQSSSLSLPSKKDLFLYLCQKPLLIDDGKKSFQLDKVYGKKCYMLSARNLFIVWGDTPRYWRWTSLPDARFSEVAELRSVCWLEIRGWINTGMLSPETLYGAYLVFKPNPSGFYGFDYQLVEVSIGIAGGENRKRNVFLDAERGRRLRYQIVPRRAGTGIFNRARFLAPVEAPPVEDNDSLDLQHPKERADEWLEVELGEFFNDGQEDKELEMGVYEIKSGDWKGGLLVQGIEIRPKRTPIN*
Phloem	Glyma20g36240	44423239	44424327	SGTTTINLLPEGCISYILSYTTPVDACRLSLVSKAFRSAAQSDTLWDRFITSALSSLVSPSSFPSSHSKKHLYFALCDRPIIIHNGTKSIQLDKRTGKRCYTLSTRVHLIDSEWGLAPLQWEHIRLPNSRFQQFGVLVSAPEAWFDISGRIKALSLSPRTEYAAFLLFKMVYATPTEVHYHPWVLGYLVITLPDSSSVRTIDVCLLKNLQQHSCVRRSDGWLEFELVGFFDLGLEDDQVQIIKVTDTRPNSNWKHGFILEGIEIRPKH
Ricin_B_Lectin	Glyma08g13880	10112866	10116394	MGFNCVRLTWPTLLATNDSLASLSVRRSFQSLGLLESVAGVQTNNPSIIDLPLIQAFQAVVKSLGDNDVMVILDNHLTNPGWCCGYSDGNGFFGDKFFNPDQWIFGLTKMATLFNGVTNVVGMSLRNELRGPKQNVNDWYKYMVKGAEAVHAANPDVLVILSGINFDTSLSFIRDRPVSLTFKGKLVFEVHRYGFTDGGAWADGNPNQVCGKVTADIKQTSTFLVDQGWPLFVSEFGGDLRGTNVNDNRYLNCFLALVAELDLDWAYWTLVGSYYFREGVIGMEEFYGLLTWDWTQVRSTSFLNRISALQIPFRGPGIIEGSAYKLIFHPLTGLCVISKSQLTSLTLGPCSSSDAWTYTPQKTLLINNTNFCIHAEQEGKPATLSITCSDANSKWEMIS…
LysM	Glyma01g38550	50621552	50623512	MYKKWCIIAFISLQTTMDLFPFIPIIIFTLLIHNFSLILGQQPYIGLGTVACPRRGNKNSIRGYTCNGANHSCQSYLTFRSQPIYNSVKTISTLLGSDPSQLAKINSVSMNDTFETNKLVIVPVNCSCAGEYYQTNTSYEFHNSETYFLIANNTFEGLTTCQALENQNHNPANIYPGRRLLVPLRCACPTKNQTEKGIRYLLSYLVNWGDSVSFISEKFGVNFMTTLEANTLTLTQATIYPFTTILVPLHDKPSSSQTVSPTRRTPPPSPPSSDHSSNKTWVYVVVGVVVGAIALISVLCAVIFFTRYRKNRKKDDSVVVGSKSFEAIEEKPEVKVNEKLSEIISGIAQSFKVYNFEELQRATDNFSPSSWIKGSVYRGVINGDLAAIKRIEGDVSKEI…
LysM	Glyma02g06700	5317654	5319533	MSVVVHVQGKQPYVGLATTACGQTGNSNSMRGYTCNGVNPSCQAYLTFRAQPLYNTVPSISALLGSDSSQLSVANSVSEDGTFETNKLVIVPINCSCSGNNNNQYYQFNTSYEVERGDSYFVIANNTFEGLSTCQALQDQNNIPEGDLMPGNELIVPLRCACPSKNQTEQGVKYLLSYLVASNHIVWLIGERFGVSSETIVEANTLSSQQPIIHPFTTLLVPLQDEPSSNQTSEPSPPPSTPPPPPLSSSSGRSSKTWVYAVVGVVGAIALISSVLCAIVFRTRYLKGGNKRKDDSLIVSDSFVAVAIEKPQEKKLEEEESENLAEIISGISESFKVYRYEELQSATNGFSPSCCIKGSVYRGFINGDLAAIKKIDGDVSKEIELLSKVNHSNVIRLSG…
LysM	Glyma02g43710	48460744	48463105	MATIQCATTTLILLLLLLLIIPRSNSQQEYVNNKQLDCNNEYNSTKGNLCNSLPSCTSYLTFKSSPPEYTTPAAISFLLNSTPALIAAANNITDVQTLPADTLVTVPVNCSCSGPYYQHNASYTIKVQGETYFSIANNTYQALTTCQALELQNTVGMRDLLKGQNLHVPLRCACPTQKQREAGFKYLLTYLVSQGESVSAIGDIFGVDEQSILDANELSTSSVIFYFTPISVPLKTEPPVTIPRAAIPPEDSPSPPLPPAPAGDGDSDSSKKWVIVGIVLLCFTSVSIGGGGGGEHPPPPRPSAKAFSGSTTTKATIPTTQSWSLSSEGVRYAIESLSVYKFEELQKATGFFGEENKIKGSVYRASFKGDYAAVKILKGDVSGEINLLRRINHFNIIRL…
LysM	Glyma03g35160	42466799	42467297	MAEKISWCCVLFMAIILVLSCCESSTNEFRVQMLMQRNINNNNNKKACDEIYVVREGETLQTISEKCGDPYIVEENPHIQDPDDVFPGLVIKINPFTNR*
LysM	Glyma04g42930	48550372	48553038	MPNPKHIILQSFVFLCLLLQASSKSTIEPCSNSDSCNALLGYTLYTDLKVSEVASLFQIDPISLLTANAIDISYPDVEHHILPSKLFLKIPISCSCVDGIRKSVATHYKTRPSDTLSSIADAVYAGLVSSDQLREANSISDPSVLDVGQNLVVPLPCTCFNGSDNSLPAIYLSYVVRPVDTLAAIAARYFTTLTDLMNVNAMGSTAINDGDILAVPIPACASNFPKSASDFGLLVPNGSYAITAGHCVQCSCGPKNLDLYCMPASLAVSCSSMQCRGSNLMLGNVTVQQTSGGCNVTSCNYDGIVNGSIVTTLSPSLQPRCPGLQEFPPLVAPPTTVARDTVFAPAPAPLFDGAGPASPKSSLVPSAGLPGGFSPANGPISGISSGASVACSLVKPLPT…
LysM	Glyma05g26420	32392698	32395789	MFAGKGAVWFSRAVALAAIAVVACVGLTQAQPEARFNCNSANIPTCRALISYSHPNTTTLGDIQKLFNVKHILDIVGANNLPSNATKTYAVGPNEVVKVPFPCRCSNNTGLSDRVPLYRIKKGDTLYYIATTTFAGLMKWPQIQVANNIANANNITTGDMLYIPLPCSCDEVGGKSVVHYAHLVAPQSTVEGIAEEFGTTQQILLNLNGISDPKNLQAGQILDVPLQACSSNVKNDSLDYPLLVPNATYAYTAHECVKCKCDSSNNFILQCEPSQLKPTNWSVCPSMECSANVLIGKTISSDSCNRTTCAYTGYRFHNISAEAVTENTCAVPPTPSGSGGSTGSDSGASRSTLQGLFWSNLFIVIHFVLFLVYVL*
LysM	Glyma06g11820	9120976	9124136	MVKQALSKSTIEPCSNSDSCNALLGYTLYTDLKVSEVASLFQIDPIALLTANAIDISYPDVEHHILPSKLFLKVPISCSCVDGIRKSVATHYKTRPSDTLSSIADAVYAGLVSSDQLREANSLSDPSVLDVGQNLVVPLPCTCFNGSDNSLPAIYLSYVVRPVDTLAAVAARYFTTLTDLMNVNAMGSTAINDGDILAVPIPACASNFPKSASDFGMLVPNGSYAITAGHCVQCSCGPKNLDLYCMPASLAVSCSSMQCRGSNLMLGNVTVQQTSGGCNVTACNYDGIVNGSIVTTLSPSLQPQCPGLQEFPPLVAPPTTVARDTVFAPAPAPLFDGDGPASPKSSLVPSTGLPGGFSPANGPISGISSGASAACSLVKPFPALTYALVLLLVKLMIPV…
LysM	Glyma07g01810	1207138	1213410	MVLVQKPHWGLLLLFLLFQLHLHCSTCYPTEPMNCTDTSRVCTSFMAFKRGPNHTLALIESMFDVLPGDITVEGNGWGYMFIRKNCSCAAGIKKYVSNTTFTVKSNEGLVYDMVMDAYDGLAFLPNTTRMARNGAVVSLRLFCGCSSGLWNYLVSYVMRDGDSVESLASRFGVSMDSIESVNGIGNPDNVTVGSLYYIPLDSVVGKWENSWFVMSGRLVAINVLRNSCVYGKYLLLSIAKKLKQSIVYFNASFNFLVTADQVNHKAHVPYGWIVGGLGVALVLIILTVILCVCLRSSNCFADTRTHEKDAEGKISHKFHILRNPSFFCGSGRYICGKHVDQKQTDALWPDVFDMDKPVVFTYEEIFSTTDGFSDSSLLGHGTYGSVYYSLLRDQEVAIK…
LysM	Glyma07g08630	7199492	7200170	MMASNYPRKGLALTSSKAIANAASWYCAFVLVALALLSMFKDSSMLIPSQYASGQLLSRPCEEIYVVGEGETLHTISDKCGDPFIVENNPHIHDPDDVFPGLVIKITPSLRT*
LysM	Glyma08g04560	3244959	3247893	MRNYMQFLNPQILCFLFFSALLLCLVETKSTIEPCNSSNSCPSLLSYLLPWDSKLSEIATRFNVNFFDILASNSLFPITPSSAHQILSAKSQVKIPISCSCVDGIRRSMSTIYTVHAADTLASISEGYGGLVSAEQIKIVNAINATNPLTYRGTLVIPLPCTCFDNVNNGGNAIYMSYVVQRRESLGSIATKFGTTVSDLETVNGFGEATVDPGDILSIPIAACSSATLNWYDESMIVPNGSYTLTATNCIKCTCEPTDITLQCVPSGLDVPCYNLRCKGSNLIIGDQCVDLSQTACNVSQCVYRGHRGGKILSSMKKSSYLECPDSLCHSGPSCWPSSSPYPEDPFGMSPKPSPSLPLPVSKAALRTLASSGRLGPFLFNVLQLFLLKFIIYFLI*
LysM	Glyma08g39070	38315268	38321118	MISFTNLLSLLFPLFTTSFVRVFASEVSIKTTNLSPLNCSSKIRTCNASLYHISQNLTIEQIASFYSVISSQITPIMHGIKQDYLIRVPCSCKNTSGLSGYFYDTTYKVRPNDTFANISNLIFSGQAWPVNHTLQPNETLAIHIPCGCSESKSQVVVTYTVQPNDTPMMIANLLNSTLADMQNMNKVLAPNIEFIDVGWVLFVPKESKGLLLLPSATIKTLSMLDHFDNKHNKWTTIIIGILGGMTLLSIVTTIILILRRNKVDKISIEDSRLISGRSIANKTISSKYSLHKEFVEDLISFESERPLIYNLEDIEEATNNFDESRKIGSGGYGSVYFGILGNKEVAVKKMRSNKSKEFYAELKVLCKIHHINIVELLGYANGEDYLYLVYEYVPNGSLS…
LysM	Glyma09g27320	34153977	34154626	MYSTKSIADSASWCCALALLCLILLGSIRDNHVPEEEDPAAAATTRGRSNLFERPCDEIYVVGEGETLHTISDKCGDPFIVERNPHIHDPDDVFPGLVIKITPTPTYTNTKKLFKR*
LysM	Glyma09g29480	36355831	36359291	MSPSNGLQNGGGGGGNGVSYIEHQVSKLDTLAGVAIKYGVEVADIKRMNGLATDLQMFALKTLKIPLPGRHPPSPSPGPHEEPTKSGDASSERKPLRIGQSAMKEPLQSLRLKPPQPNISPAMSILQKFYGLKSSNSRDTLNGTEMAVYSSSTSDHSNGEWLPKALPISDLPSASNDYPRSTNLVYDLLTGDDEYVPLAEIGDAGAEKSDEKSVRRRQKAEVDNGASTPEKIMKEGNGNGSNGFSSTGKTLAMRPKSASRAALFPESESGWLDSIPVGLGESIFTDGFSGVRKSSSASSLREQEKNNSAAAWPPAIWGLKPDLQAAISKPIFDGLPIPISGRRSKAALD*
LysM	Glyma09g39930	44914200	44915032	MAFNSKRAPISSSKAIADAASWCCACFLVSLLLLCIFRDISALHDDQGNLMMRSSHVLSKPSCDEIYVVGEGETLHTISDKCGDPFIVEKNPHIHDPDDVFPGLVLKITRSQTT*
LysM	Glyma10g08240	7056767	7057346	MACGCSSTTLAEKISWNCSVFVALMLVLSSCESNTSDFTSQMMLHGSVTGNISNNNNKACDEIYVVREGETLQTISEKCGDPYIVEENPHIHDPDDVFPGLVIKINPFTNRG*
LysM	Glyma10g29500	38363031	38365187	MGCCCDEDDGDIFRHLMNSNFPSSSSTSATTTSSCTVISPMNSHFSALSSTDILRLIFDNLPIPDLARASCVCRLWNSVASQRDMVTRAFVAPWKLNDVVGNPLSGSFWRDNSLAKFAVSHHITRGDTVASLAVKYSVQVMDIKRLNNMMSDHGIYSRERLLIPISNPDILINRTCFIELDVYAKREVAVLYPNDLPDRRTAYVSNRISSEESNKKVLESLKRSMHVDNETAQYYWSVANGDPRAAFAQFSADLKWDWQAGHS*
LysM	Glyma11g06750	4774889	4776742	MHLFPFIPIIIFTLLIHNFSLILGQQPYIGLGTVACPRRGNKNSIRGYTCNGANHSCQSYLTFRSQPIYNSVKTISTLLGSDPSQLAKINSVSMNDTFETNKLVIVPVNCSCSGEYYQTNTSYVFQNSETYLLIANNTFEGLTTCQALENQNHNPANIYPGRRLLVPLRCACPTKNQTKKGIRYLLSYLVNWGDSVSFISEKFGVNFMSTLEANTLTLTQAMIYPFTTILVPLHDKPSSSQTVSPTQRISPPPSPPSSDHSSNKTWVYVVVGVVVGAIALTSVLCAVIFFKRYRKNRNKDDSLVAVPKSFEAIEEKPQVKVNEKLSENISGIAQSFKVYNFEELQRATDNFSPSSWIKGSVYRGVINGDLAAIKKIEGDVSKEIEILNKINHTNVIRLS…
LysM	Glyma13g03180	3134231	3136659	MPNQNPILHCTFLLLLLHLLLNASPMRCKSTIEPCSNYDSCNALLGYTLYTDLKASEVASLFQIDPIALLTANAIDISYPDVEHHILPSKLFLKVPITRSCVDGIRKSMSTHYRTRPSDTLSSIANSIYGGLVSPDQLREANSIGDDPSVLDVGLNLVVPLPCTCFNESDNSLPSIYLSYVVQPIDTLAAIAARYFTTFTDLMNVNDMGTTAISDGDILVVPIPACASNFPKYASDYGLLVPNGSYTILLLVTNNDLLLTCSFGMRCKNSNLMLGNVTVQRSSSGCNVTSCNYDGFVSGTTITSLSPSLQPRCPAPLEGKVRDLLMIKSTVNIIIIYFTLTLEEPNPFLIYHKKNLLEFFLFMGRGLDHTRRINSILLENALIILQNQGGLDLVSCKLI…
LysM	Glyma13g21940	25488315	25491336	MACGCSSTAMAEKISWNCAVFVALMLVLSSCESNTSDFTTQMMFHESVSNSNNKACDEIYVVREGETLQTISEKCGDPYIVEENPHIHDPDDVFPGLVIKINPFTNRA*
LysM	Glyma13g43080	42860731	42865393	MNLIQNPSLSLLLHLYFFLLCLHCTSSYPTAMNCTDTSRVCTSFLAFKPHQNQTLAVIQSMFDVLPGEITVEGNGWDYIFIRKNCSCAAGMKKYVSNTTLTVKSNGGFEHDLVMEAYDRLALLPNTTTRWAREGGIISLSLFCSCSSGLWNYLMSYVIRDGDSVESLASRFGVSMDSIETVNGIDNPTVGSLVYIPLNSVPGESYHLMNDTPPAPTPSPSVNNFSADQVNQKAHVPHEWIIGGLGVGLALIILTIIVCVALRSPNCLVEAGNNAKDSSGKISNKFYVFGNPSLFCGCVKPVDQKQTDGESSSHQITGTKTSTLIPDMLDMDKPVVFSYEEIFSSTDGFSDSNLLGHRTYGSVYYGLLGDQEVAIKRMTSTKTKEFMSEVKVLCKVHHAN…
LysM	Glyma14g05180	3594366	3595785	VKRNLHVPLRCACPTQKQREAGFKYLLTYLVSLGESVSSIADIFGVDEQSILEANELSATSVIFYFTPISVPLKTEPPVGIQRAATPPEDSPSPPPPPAPVEDGDSDSFKKLVIVGIVVGVFVLLILSAALFFLCFYQLRRVEHPPPPPPPPKAFSGSATTEVTIPTTHSWSVSSEGVRYAIESLSVFKFEELQKATAFFGEENKIKGSVYRASFKGDYAAVKVLKGGVSGEINLLKRINHFNSIRLSGFCVYKGDTYLVYELAENDSLEDWLHSVNKKYENSLAENDSLEDWLHSVNKKYENSVPLSCIWMGILGLKGDGGFQLTRHVVGTQGYMPPEYIENGLITPKMDMFLRNVREKLGGFMDPNLRYEYPLELAYSMAELAKRCVARDLNARFNP…
LysM	Glyma14g08440	6469428	6472192	MNHHVVFLFTLTFLLLSFNAKAQQNYSGNSILSCKNDDKMGPSPSFLYTCNGFNKTCMSFLIFKSKPPFNSITTISNLTSSNPEELARINDVTVLKVFPTGKEVIVPLNCSCLTREYYQAETKYVLGQSPTYFTVANDTFEGLTTCDTLMRANSYGELDLLPGMELHVPLRCACPTWHQITNGTKYLLTYSVNWGDSIKNIAARFNVAAGNVVDANGFSTQTQTIFPFTTVLIPLPSEPVSSMAIIVNGPPAVSPLPVCSSEKCNSRRKLYIVIATTGGSMLVLCVVLFGGFLCRKRSARFIKRGEQSEKAKKLSSEDIRGKIAIIEHHSKVYKFEEIEEATENFGSKNRIKGSVFRGVFGKEKNILAVKKMRGDASMEVNLLERINHFNLIKLQGYCE…
LysM	Glyma15g02290	1542179	1547503	MNLIQNLPLRLLPHLYIFLLHLYCTSSYPTPMNCTDTTRVCTSFLAFKPQPNQTLAVIQSMFDVLPGEITVEGNGWDYIFIRKNCSCAAGMKKYVSNTTLTVKSNGGFEHDLVMDAYDGLALLPNTTTRWAREGGVISLSLFCSCSSGLWNYLMSYVIRDGDSVESLASRFGVSMDNIETVNAIDNPDSLTVGSLYYIPLNSVPGELYHLKNDTPSAPIPSPSVDNFSADHVTQKAHVPHEWIVGGLGIGLALIILTIIVWVALRSPNCLVEARNNAKDSAGKISKKFYVFGNPSLFCGCGKPQEYALSIQARINISKRGKKRDMLNATTLLKIKLFFLIFLGEIKIFGSRFCSLEAVVCNVTLMPDMLDMDKPVVFSYEETFSSTDGFSDSNLLGRRT…
LysM	Glyma15g28000	30584736	30586121	ILLLFSYRSHPETMRAGFKYLLTYLVSQGESVSSIVDIFGIDEQNILEANELSATSIIFYFTPISVPLKTEPPVGIQRATTPPEDSPLPPPRPAPAEDRDSDSSKKWVIVGIVVGVVVLLILSAALFLLRFYQLRQVEHPSLPPPKAFSGSATMKATIPMMHSWSVSSEGVRYAIKSLSVFEFEELQKATGFFGEENKIKGSVYRASFKGDYAAVERINLFNSIRLSGFFVYKGDTYLVYRFAENDSLEDWLHSVNKKYENSVPLSWVQRVHIAHDVADALNYLHNYTSPPHVHKNLKSGSVLLDRNFRAKFSNFGLARAVEDQGGDGGIQLTKHVVGTQGYMPPEYIENCLITPKMDVFAFGGVLLELLSGNVKEKLGGFMDPDLRYEYPLELAYSMA…
LysM	Glyma16g25730	29789946	29791521	IVPINCSCSGNNQYYQFNTSYEVERGDSYFVIANNTFEGLSTCQALQDQNNIPEGDLMPGNDLNVPLRCACPSKNQTEQGVKYLLSYPVASNDIVWLIANTLSSQQPVIHPFTTLLIPLHEEPSSNQTSEPSPPPPPSSSSSSSGSSSKTWVHAVVGVVGGIALISLVLCAIIFRRLYLKVNKKKDDSVIVSDSFVAVAIEKPQEKKLEEESENLAEIISGIGQSFKVYRYKELRSATNGFSPTCCIKGSVYRGFINGDLAAIRKIDGDVSKEIELLTKVNRSNVIRLSGVCFNEGYWYLYYEYAANGNLIGHKEFRLHWMWPQDLTIFIVSLLHPMAKIANFGLARSVEREGSEGEQYRVHGSRLDVYAFGVLMLEMLNGKDVADVYAEGNIEGEDLR…
LysM	Glyma16g32440	35598909	35599532	MYSTKSIADSASWCCALALLCLILLGSIRENHVPEEDEATARGRSNLFERPCDEIYVVGEGETLHTISDKCGDPFIVERNPHIHDPDDVFPGLVIKITPTPTYTNTKKLFKR*
LysM	Glyma16g33890	36642799	36646049	MSPSNGLHNGGGGGSGGGGGNGVSYIEHQVSKLDTLAGVAIKYGVEVADIKRMNGLATDLQMFALKTLKIPLPGRHPPSPAPGPHDEPAKSGEASIERKPLRIGQSAMKEPLQSLGLKPPQPNISPAMSILQKFYGLKSSNSRDTLNGTEMAVYLSSNSDHSSGEWLPKASPILDLPSASNDYPRSTNLVYDLLTGDDEYVPLAEIGDTGVEKSDEKSVRRRQKAEVDNGTSTPEKIMKEGNGNGSNGLSSNGKTLAMRPKSASRAALFPESESGWLDSIPVGLGESIFTDGFSGVRKSSSASSLREQEKNNSAAAWPPAIWSLKPDLQAAISKPIFDGLPIPISGRRSKAALD*
LysM	Glyma17g36630	40581779	40583578	VVFLFTLTLFLVSFDAKAQQNYTGNSIFSCKNDDKMGASPSFLYTCNGLNKSCLAFLIFKSKPPFNSIATISNLTSSNPEELARINDVNVLKVFPTGKEVLVPLNCSCLTRDYYQAETNYVLGQSPTYLTVANDTLQGLTTCDSLMRANPYGELDLHPGMELHVPLRCACPTWHQITNGTKYLLTYSVNWGDNITNIAARFNVAAGNVVDANGFSTQTQTIFPFTTVLIPLPSEPVSSMTRIVSDPPDVSPLVCSSKKCNSKRKLYTVIATTGGSMLVLCVVLYGVFLEVNKVRNQRSCLQKISVVYKFEEIEKATENFSSKNRIKGSVYRGVFGKEKNILAVKKMRGDASKEVNLLEKINHFNLIKLQGYCENDGCPYLVYEYMENGSLREWLSRNGS…
LysM	Glyma18g46280	56038785	56039448	MAFNSKRAPISSSKALADAASWCCACLLVSLLLLCIFRDSSALHDDQGNLMIRSSHVLSKPCDEIYVVGEGETLHTISDKCGDPFIVEKNPHIHDPDDVFPGLVIKITPS*
LysM	Glyma19g25260	31285788	31287731	MKALVFFLWLFVPSLGKDLLSCETTSPDASGYHCIENVSQNQCETFALFLTNSYYSSLSNLTSYLGLNKFVIAQANGFSADTEFLSQDQPLLVPIHCKCIGGFSQAELTKTTVKGESFYGIAQSLEGLTTCKAIRDNNPGVSPWNLDDKVRLVVPLRCSCPFSSQVRPQPKLLLSYPVSEGDTISNLASKFNITKEAIVYANNISSQGLRTRSSLAPFTSILIPLNGKPIIGPLVKPKEPDSGNQTTSIPVTSPHKKSPMWKTELCIGLAGVALGVCIAFAAAFFFIRLKHKKEEENSCKEGDLELQYLNQSVRTTSTSDKKVSFEGSQDALDVKIVDALPRKLLLDTYTIEDVRKATEDFSSSNHIEGSVYHGRLNGKNMAIKGTKAEVVSKIDLGLF…
LysM	Glyma19g37820	44921890	44922614	MAEKIYWCCVVVFVELVLVLSGCESSTNEFSVPMLMQMNINKACDEIYVVREGETLQTISNKCGDPYIVEENPHIQDPDDVFPGLVIKINPFTNR*
LysM	Glyma20g00530	288392	292600	MERENWREHINSNGNYYDDDGVERSPAKPSSLSSSPPRLAYIDHRVSKFDTLAGVAIKYGVEVADIRKMNNLVTDHQMFALKTLHIPLPGRHPPSPCLSNGSSTPGHGNYDHSPPSQAHHDLLDSFESLRIKSSERKVSPAMNSLQGYYGLKGTPSPSEDGPFPRNLPMSDRRLSRHRKSRSLVNVILEEIMQKSDDAPAAETREINSNKWNDKLGQGHQKSVADFTRIPELLLREDNSSSGVLSSRIGKGLALRQKAANRTAATIDSEPIGLNPAVLGMGDTSLNDGSYGVRKSSSTSCLQDQDTSGSSSIWPTSMWSLKPDLQALSSAAIGKPIFDGLPKPITGRKNKAALD*
LysM	Glyma20g29380	38262492	38263430	MYIYIYRVEACLFNSICDNMNMGSSAADSASWYCAMVLLATILLGSIRESTVAEEGEPIKGNNLLQRPCDEIYVVGEGETLHTISDKCNDPFIVERNPHIHDPDDVFPGLVIKITPIHQY*
LysM	Glyma20g37800	45562415	45566014	MGCCCDEDDGDIFRHLMNSNFPSSSSSTSSSCTVISPMNSHFSALSSTDILRLIFENLPIIDLARASCVCRLWCSVASQRDMVTRAFVAPWKLNDVVGNPLSGSFWRDNSLAKFAISHRITRGDTVASLAVKYSVQVMDIKRLNNMMSDHGIYSRERLLIPISNPDILINRRCFIELDVYAKREVAVLYPNDVPDRRTTYVSNRISSEESNKKVLESLKRSMHVDNETAQYYWSVANGDPRAAFAEFSADLKWDWQAGHS*
EUL	Glyma16g04730	4004508	4011523	MSFPFNHSHRRDDDDDDDDKRPAVYPPPGNTFNNPPPPFYGVHQPETHVSHVFNNSNYSAPPPPPPSHNHHHDSFTHGGGSTVHHTPHNNAPPTTSVHHLSHQVNTGVLSSKPTVRVFTKANPNFSLTIRGGQVILAPSDPTNEYQHWYKDEKYSTRVKDEEGCPAFSLINKATGEALKHSIGATHPVRLIPYKPDYLDESILWTESRDLGDGHRAIRMVNNVHLNVDAFHGDKNSGGVRDGTTIVLWDWNKGDNQQWKILPYSVSMGGSFKNYDNQSHEVSEEESENYPYHHHAPLVMHVNVNNNSHSNIATTTSALSNKRSTVRILCKAAPNFSLSIRDGKVILAPADPSDAYQHWYKDERYSSMVKDEEGYRAFCLVNKATNEVMKHSIADSHPVR…
EUL	Glyma19g28500	35990297	35993903	MSFPFNHSHATHTHHRRDDDDDERPTVYPPPGNSFSNPPPPFYGVPQPPPPQPETHVFHSAHVTPGHVSHDFNNYSAPPPPPPSHHHHDRHHDSFTHAYPPAPAAADYPAHGGSSTTVHHVAHESHHHTPHSAFSSHNNAPPTTVHHVSHQVNTGGLSTKPTVRVFTKANPNFSLTIRRGQVILAPSDPTNEYQHWYKDEKYSTRVKDEEGCPAFSLINKATGEALKHSIGATHPVRLIPYKPDYLDESILWTESRDLGDGHRAIRMVNNVHLNVDAFHGDKNSGGVRDGTTIVLWDWNKGDNQRWKILPYLKLTGFVSGFEDALS
Calreticulin	Glyma04g38000	44418156	44421941	MGERKGIPIALGLLAMLLFFIASSSSSHLVRASDDADDAIFYESFDEDFDGRWIVSDKEDYNGVWKHAKSDGHDDYGLLVSEQARKYAIVKKLDEPVSLKDGTVVLQFETRLQNGLECGGAYIKYLRPQESGWKPKEFDNESPYSIMFGPDKCGATNKVHFIFKHKNPKSGEYVEHHLKYPPSVPSDKLTHVYTAILKPDNELQILIDGEEKKKANFLSSEDFEPPLIPSKTIPDPDDKKPEDWDERAKIPDPSAVKPDDWDEDAPMEILDEEAEKPEGWLDDEPEEIDDPEATKPEDWDDEEDGEWEAPKIENPKCEAAPGCGEWKRPMKRNPAYKGKWSAPYIDNPNYKGIWKPREIPNPEYFELEKPDFEPIAALGIEIWTMQDGILFDNILIAND…
Calreticulin	Glyma05g33330	38028921	38032577	MAKPKRISLRIFALLLLISTSSFQLLRASDDADDDAIFYDSFDEDFEDRWVVSQKDEYSGVWKHAKSEGHDDYGLLVSEKARKYAIVKELDEAVSLKDETVVLQFETRLQNGLECGGAYLKYLRPQEAGWKSKEFDNESPYSIMFGPDKCGATNKVHFIFKHKNPKSGEYVEHHLKNPPSVPSDKLSHVYTAILKPDNELQILIDGEQKKKVNFLSADDFEPPLIPPKTIPDPDDKKPEDWDEREKIPDSSAVKPDDWDENAPLEIVDEEAEKPEGWDNEPEEIDDPEATKPEDWDDEEDGEWEAPKIENPKCEAAPGCGEWKRPMKRNPAYKGKWHAPLIENPAYKGIWKPQDIPNPDYFEIKKPDFEPIAAIGIEIWTMQDGILFDNILIAKDDKIA…
Calreticulin	Glyma06g17060	13418027	13421764	MGERKGIPMALGLLAMILFFIASSSSHLVRASDDADDAIFYESFDEDFDGRWIVSDKEDYNGVWKHAKSDGHDDYGLLVSEQARKYAIVKELAESVSLKDGTVVLQFETRLQNGLECGGAYIKYLRPQESGWKPKEFDNESPYSIMFGPDKCGATNKVHFIFKHKNPKSGEYVEHHLKYPPSVPSDKLTHVYTAILKPDNELQILIDGEEKKKANFLSSEDFEPPLIPSKTIPDPDDKKPEDWDERAKIPDPSAVKPDDWDEDAPMEILDEEAEKPEGWLDDEPEEIDDPEATKPEDWDDEEDGEWEAPKIENPKCEAAPGCGEWKRPTKRNPAYKGKWSAPYIDNPSYKGIWKPREIPNPEYFELAKPDFEPIAAIGIEIWTMQDGILFDNVLIANDD…
Calreticulin	Glyma08g00920	514878	518482	MGEPKRIYLRIFALLLFISASSFQLLRAFDDAIFYESFDEDFEDRWIVSQKDEYNGVWKHAKSEGHDDYGLLVSEKVRKYAIVKELDEAVGLKDETVVLQFETRLQNGLECGGAYLKYLRPQEAGWKSKEFDNESPYSIMFGPDKCGATNKVHFIFKHKNPKSGEYVEHHLKNPPSVPSDKLSHVYTAILKSDNELQILIDGEQKKKVNFLSADDFEPPLIPPKTIPDSDDKKPEDWDEREKIPDPSAVKPDDWDEDAPLEIVDEEAEKPEGWLDNEPEEIDDPEATKPEDWDDEEDGEWEAPKIENPKCEAAPGCGEWKRPMKRNPAYKGKWHAPLIENPAYKGIWKPRDIPNPDYFELKKPDFEPIAAIGIEIWTMQDGILFDNILISKDDKIAESY…
Calreticulin	Glyma09g38410	43780130	43785822	MAENASIELNKFVFFCLLVLIQVAVSEIIFEERFDDGWRGRWVKSDWKSSEGKAGSFKHTAGKWASDPDDKGIQTSSDAKHFAISAKIPEFTNKNRTLVLQYSVKFEQEIECGGGYIKLLSGFVNQKKFGGDTPYILMFGPDLCGTDTKKLHVILSYHGQNYPIKKDLQCETDRLTHFYTFILRPDATYSVLVDNRERDSGSMYTDWDILPPRKIKDVKAKKPKDWEEREYIEDPNDVKPEGYDSIPREIPDPNAKEPENWDEEEDGKWKPPKIPNPAYKGPWKRKKIKNPNYKGKWKTPWIDNPEFEDDPDLYVLKPIKYVGIEVWQVKGGSVFDNVLICDDPDYAKQVVEEVFANREIEKEGFEEAEKVRKAKEEEEAQRAREEGEKRRRERGHDRR…
Calreticulin	Glyma10g28890	37786266	37789813	MAFRVRSPDLRSLFLLSLLSIASANVFFEERFDDGWENRWVKSDWKKDENVAGEWNHTSGQWNGDANDKGIQTSEDYRFYAISAEYPEFSNKGKTLVFQFSVKHEQKLDCGGGYMKLLSGDVDQKKFGGDTPYSIMFGPDICGYSTKKVHAILTYNNTNHLIKKDVPCETDQLTHVYTFILRPDATYSILIDNVEKQTGSLYSDWDLLPPKTIKDPEAKKPEDWDDKEYIPDPEDKKPEGYDDIPKELPDPEAKKPEDWDDEEDGEWTPPTIANPEYKGPWKAEKIKNPNYKGKWKAPLIDNPDFKDDPDLYVFPNLKYVGIELWQVKSGTLFDNVLITDDPEYAKQLVEETWGKHKDAEKAAFEEAEKKREEEESKDDPVDSDADEEEEDADEAGNDS…
Calreticulin	Glyma11g13460	9552340	9559012	MANGNNISHFFKLLLFLLTFHSCLAEIFFQERFEDGWKSRWVLSDWKRSEGKAGTFKHTAGKWSGDPDDKGLQTYNDAKHFAISAKIPELSNKDRTLVVQYSIRFEQDIECGGGYIKLLSGYVNQKKFGGDTPYSLMFGPDLCGSQTKKLHLILSYQGQNYPIRKDLQCETDKLTHFYTFILRPDASYSILVDNRERDSGSMYMDWDILPPRKIKDVKAKKPSDWDDREYIEDPNDVKPEGYDSIPAEIPDPKAKKPVDWDDEDDGLWKPPKIPNPAYKGPWKCKKIKNPNYKGKWKIPWIDNPEFEDDPDLYVLKPIKYVGIEVWQVKAGSVYDNILICDDPQYAKQVVDEYMASNREAEKEAFEEAEKERRAQEDEEARRAREEGERRRKERDHKYG…
Calreticulin	Glyma12g05460	3635192	3641756	MANGNTSHRFKLLLFLLTLHSSFAEIFFEERFEDGWKSRWVLSDWKRSEGKAGTFKHTAGKWSGDPDDKGLQTYNDAKHFAISAKIPELSNKDRTLVLQYSIRFEQDIECGGGYIKLLSGYVNQKKFGGDTPYSLMFGPDICGSQTKKLHLILSYQGQNYPIRKDLQCETDKLTHFYTFILRPDASYSILVDNRERDSGSMYTDWDILPPRKIKDVKAKKPADWDDREYIEDPNDVKPEGYDSIPAEIPDPKAKKPVEWDDEDDGLWKPPKIPNPAYKGPWKRKKIKNPNYKGKWKIPWIDNPEFEDDPDLYVLKPIKYVGIEVWQVKAGSVYDNILICDDPQYAKQIVDEFMANNREAEKEAFEEAEKERRAREEEEAQRAREEGERRRKERDHKYGN…
Calreticulin	Glyma18g47930	57464943	57471418	MLMFGPDLCGTDTKKLHVILSYHGQNYPIKKDLQCETDRLTHFYTFILRPDATYSVLVDNRERDSGSMYTDWDILPPRKIKDVKAKKAADWEEREYIEDPDDVKPEGYDSIPREIPDPNAKEAENWDEEEDGKWKPPKIPNPAYKGPWKRKEIKNPNYKGKWKTPWIDNPGFEDDPDLYVLKPIKYVGIEVWQVKGGSVFDNVLICDDPDYAKQVVEEVFANREVEKEGFEEAEKVRKAKEEEAQRAREEGERRRRERGHDRRYRDRYRDKYRRDRYDYDGHDEL*
Calreticulin	Glyma20g23080	33012502	33015990	MTMAFRVRNPDLRFLILLSLLSITSAKVFFEERFDDGWGNRWVKSDWKKDENLAGEWNHTSGQWNGDANDKGIQTSEDYRFYAISAQYPEFSNKDKTLVFQFSVKHEQKLDCGGGYMKLLSGDVDQKKFGGDTPYSIMFGPDICGYSTKKVHAILTYNDTNHLIKKDVPCETDQLTHVYTFILRPDATYSILIDNVEKQTGSLYSDWDLLPPKTIKDPEAKKPEDWDDKEFIPDPEDKKPEGYDDIPKELPDPEAKKPEDWDDEEDGEWTPPTIANPDYKGPWKAKKIKNPNYKGKWKAPLIDNPDFKDDPDLYVFPNLKYVGIELWQVKSGTLFDNVLITDDPEYAKQLAEETWGKHKDVSFFYSLIFFGLRYAIERYDLLNEIVFLQVEKTAFEEAE…
