# Supplementary material for: Evolutionary history and stress regulation of the lectin superfamily in higher plants
Source: BMC Evol Biol. 2010 Mar 18;10:79. doi: 10.1186/1471-2148-10-79 (PMC2846932; doi:10.1186/1471-2148-10-79)
Supplement: Additional file 2 — The lectin superfamily in rice. This file lists all annotated rice lectin members. [file 1471-2148-10-79-S2.XLS]

## Sheet: Lectin superfamily in rice
Additional file 2. The lectin superfamily in rice
Family	Locus	Seqf	Seqt	Protein
B_lectin	LOC_Os01g06240	2961422	2963917	MPPLLYNLFVLIVVFLGGGAPACSAATDTVKPGHVVGGKDKVVSNNGKFALGFFKAPAPNQEKWFLGIWFNTVPNRTTVWVANGGEPIMDAADAGSPELTISGDDGDLVALHPTTKSIAWSTNVSAKNSTSNSNNTAAVLLNSGNLVLQDTSNMSQPRTLWQSVDHPTDTLLPGAKLGRDKLTGLNRRLVSKKSMAGPSPGAYCFEVDEDTPQLVLKLCNSSVTYWSSGPWNGQYFTGIPELIGNSPGFHLGFFDNSREEYLQFNVSNEAVVTRNFIDVDGRNKQQVWLDSSQSWLTLYSNPKVQCDVYGVCGAFSVCSFSLLPLCSCMKGFTVGSVKDWEQGDQTGGCVRKNQLDCVGSNTSSSDSTDKFYSMSDIILPDKAESMQDVDSSDECMKVC…
B_lectin	LOC_Os01g10700	5726326	5728756	MAMAPVSFLLIFFLTTAGLTLQTCCFDSPGHSANLSTIWTCTSPTTDVLVANPLLSRPVPDNHNLHFAAGFYNYPLVNTYIFGVYTVTDAGEFADMTSWRPEPVADVWSANRDQLIRQNSTLSFTAEGDLVLQHPDGSLVWSTNTSGQSVAGMTLTESGNLVLYNHNNLPVWQSFDHPTDSLLPGQRLVQGMRLKPNALAVNLIASDLYYLTVHSDGLYAFAGSSNSQPYYEFTVSTGNKSQNPPAYLTLANRSLDIFVPSSSSANLEHLSLQSPALSLQYIRFESDGQLRLYEWQADQNGRWLYVQDVFPFQYCDYPTVCGEYGICLNGLCSCPTATESHIRYFRPVDDRRPHLGCTLETPISCQFVQDHQLISLPNVSYLYYDSSRVSELTDEESSG…
B_lectin	LOC_Os01g10710	5730783	5733320	MALPGRLLLLFLTAAHAALQTCGGDQTPGPVANVSRVWSSNTSRDVLLCSVPGNGNEKLSFAAGFYCSSPCDAILFAVYITSGSGDIPVVVWSANRDLAAHQNATLSFTASGDLVLANADGSVVWSTGTSGQFVIGMTITNSGNLVLFNDAYMPVWQSFENPTDSLLPGQMLAEGMMLRPNSSATNWTTSRQLYFTVRSDGLYAFAGSDQPQPYYRFEFYSSYLVKNESITQYQYKPTFVTLVNGSLSIPGSDPLETKLPPAHSLQYLRFESDGHLRLYEWEEFKQRWVIAKDIFELNYCQYPTVCGEYGICLSEGCSTEGMDCSTTECSCPNTTYFKPIDNMRPTLGCAVETEISCQAMQDHQLVAIPNVTYFHLWGDSRGAPMTDEESCKKDCLSNC…
B_lectin	LOC_Os01g40499	22878860	22894897	MAARGGRRRRPWWWSSSCRCSPLLQLALIISSCLLLWPHQGVALAPSRAAATDTLAVGRPLSGGRRLVSKGGRFAVGFFQPDNALQRWYMGIWYHKTREHTKLWVANRQAPLTDPESSQLSISSDGNMVLLDRATRSPVWSTNITGIAAAANSTVGVILNTGNLVLADASNTSAVLWQSFDHLDNTWLPGSKLRRNKLTGEATRLVAWKGSNDPTPGMFSLELDAGGGGASQHLRLAWNGSHQYWRGGGGNWTTAPEESGPEGQSPYTFLYVDAENESYVVFEVKDEALLSRIVVGVAGQIMLWGWVESAATWVLFWSEPTLCDVYSLCGSFSVCTDGSVPECGCLQGFVERQPRQWLYGDQTAGCARITGLQMPCGGGGQASGKTTKRDDTFFTMPKA…
B_lectin	LOC_Os01g45520	25835107	25838939	MEASLGALIFPCFLLLICARADDTVSRNRPLSGGQRLISSGGLFALGFFQPVVNNSDDRAPNRWYLAIWYNKISKTTPVWIANRATPISDPNLSQLTASEDGNLALFDQARSLIWATNITNNVNSTVGVILDSGNLVLAPASNTSNFLWQSFDEPTNVWLPGAKLGRNKITGQITRFISWKSSVDPSPGYYTLEIDPNGGDQFIHLWNNSAIYWETGKWIGNMFTGIPEMALYPKEVLSYKFTVNNQESYFVYRTNASIATAMFIMEISGQVKTVVWMESKKDWVPFLALPKAQCAVYFLCGSFAMCTENAVTFCSCLRGFSKQYNGEWRYGNPSGGCMRNTKLQYDGNSSSKTTADEFYALAVAKLPDKAWGLATGTDGFLQLTRKATVIGASTAGAI…
B_lectin	LOC_Os01g47810	27365273	27367660	MGKFLCPLFISFISVLLCCAASASPWQTTGTGTSLQVDHGETFLVSPDTTFSCGFYPSGDDTNAFYFSIWFTHATDRTVVWTADSGLPVNGHGSKISLSHEGNLAFTDVNGTTVWESKTGWGKHTTVALLNSGNMVMKASDSEDKIVWQSFDWPTDTLLPSQRLTREKRLVSQSGNHFLYFDNDNVLRLQYNGPEITSIYWPSPDYTAVQNGRTRFNSSKIAVLDDEGRFLSSDGFKMVALDSGLGIQRRITIDYDGNLRMYSLNASDGNWTITGEGVLQMCYVHGLCGRNGICEYSPGLRCTCPPGYEMTDPENWSRGCRPTFSVSCGQQREDFTFVKIPHGDYYGFDLTSNKSISLEECMRICMDSCVCLSFTYKGGDGLCYTKGLLYNGQVYPYFP…
B_lectin	LOC_Os01g47820	27374261	27376685	MAALLYLTILSSLSFHLCSCASPWRTMTTGSHIRAEDHDKIFLLSPDTTFSCGFHQLGTNAFTFSIWYTHTTEKTAVWTANPYSPANGGYSPVNLYGSRVSLGHDGNLVLTDTNGTTVWESKTSSGKHTTVTLLDTGNLVIKDSSNSTVWQSFDSPTDTLLPWQNLTKNIRLVSRYHHLYFDNDNVLRLLYDGPEITSIYWPSPDYNAEKNGRTRFNSTRIAFLDDEGNFVSSDGFKIEATDSGPRIKRRITIDYDGNFRMYSLNESTGNWTITGQAVIQMCYVHGLCGKNGICDYSGGLRCRCPPEYVMVDPTDWNKGCEPTFTIDSKRPHEDFMFVKQPHADFYGFDLGSNKSISFEACQNICLNSSSCLSFTYKGGDGLCYTKGLLYNGQVYPYFP…
B_lectin	LOC_Os01g47840	27385527	27387872	MARLLCLVILPLISVLPFSYASPLLMLSTGSSLFVEEHKQTFLTSPNADFSCGFYEVGGNAFSFSIWFTNSKNRTVVWSANPKSPVNGHGSKVTLNHEGNLVLADVNGTANWDSKTSSGKGTTAVLLDTGNLVIRDSTGTKLWQSFWAPTDTLLPLQPLTKGTRLVSGYFNLYFDNDNVLRLMYDGPEISSIYWPSPDYSVFDIGRTSYNGSRNAILDTEGHFLSSDKLDIKAADWGAGINRRLTLDYDGNLRMYSLNASDGSWKVSWQAIAKLCDVHGLCGENGICEFLPSFKCSCPPGYEMRDPTNWSRGCRPLFSKNCSKIEEYEFFKLAQTDFYGFDLIINQSISLKECKKTCLDICSCSAVTYKTGSGTCYIKYVLFNGYSSTNFPGDNYIKLP…
B_lectin	LOC_Os01g47900	27416240	27419040	MAGLVIGYLAVQLSLMSLLLCPSSSTAQHTLGRSSMSVEDHARPFLVSTDGSFSCGFLEAGDNAFTFSVWFTADPNRTAVWSANRDAPVNGRGSRVSFSRDGELALADTNGTTVWSSKTTAGTGNRRGLTVSLRDTGNLVVGDPSTGLAVWQSFEWPTDTLLPSQRFTKQTKLVAGYFSLYFDNDNVLRMLYDGPEIASIYWPLPGLTVFENGRTNYNSTRIAILDDAGVFLSSDQTKAEATDLGLGIKRRITIEQDGNLRMYSLNASTGGWAVTWSALKQPCQAHGLCGKNGLCEYLPSLRCSCLPGYEMVDRRDWRRGCKPTFPVGNCSQGSAPPPSPATAPPQFKFIEVAQTDFFGFDLGYTESITFKQCRDQCMNNCQCTAFSYRLDGRGKCYPK…
B_lectin	LOC_Os01g48020	27483090	27485426	METIPCLILFSSLQILAFSSASPEHTLGTGSFLSVEEYEKPFLISPSNTFSFGFYETGDNAFSLSIWFTNTVEKTVVWAANSESPVNGHGSKLSFTQEGSLVLSDEKGFVVWDSKTMLGQDSRVALLDTGNLVITDSKGSVVWQSFDSPTDTLLPLQLLTKDKRLVSGYYSLYYDTDNVLRLIYNGPEISSPYWPNPSESIFDFGRTNYNSSRIGVLDNTGHFTSSDGLNIIASDSGLGINRRLTIDQDGNLKLYSLNKVEKSWIVTWEAMPQHCDVHGLCGRNSICEYSPGPRCSCLPGYEMADLENWSKGCQPMFTNNYGQAIGQVIFVEMRHVEFYGYDTGFNISVSLEDCEEFCSQQRSCVAYSYHAGSGYCYTKGMLYNGRKTQSITGSTYFKL…
B_lectin	LOC_Os01g48040	27492785	27495485	MAKFLYLIILSFFLSLLVFCTSASPRLTLHTGSSFSVEDYKHTFLTSPNSTFSCGFYPIGTNAFTFSIWLTNTAGKTVVWSANRRSPVNGHGSKVLLHDDGYLVLIDVNGSTVWTSTMSAGEGSTAALLESGNLVVRDSSGTILWESFTSPTDTLLPAQQLTKDTRLVSGYHSLYFDNDNSLRLVYNGPEFSSIYWPNDDYTMFRDGIKVKNNSRLAVLDDKGGFFSSDALTVQASDFGLGIKRRLTLDYDGNLRIYSLDASDGSWTVTWQAIVEMHYVHGMCGKNGICEYLPELRCSCPPGFEMVDPQNWSKGCRPTFSYNCGKERYKFIEIPQTDFYDFDLGFNQSISFEECQNICLSTCSCIAFSYRLTGTGVCYPKGLLFNGYKSPAFPGTLYLK…
B_lectin	LOC_Os01g57480	33209186	33215289	MMWKRSSCREVITLLIMSLWLERCLGTDSISANETLPDGQTIVSMKNVFVLGFFSPGASSHRYVGIWYSNPVNRTIVWVANRNEPLLDASGVLMFDVNGNLVIAHGGRSLIVAYGQGTKDMKATILDSGNLALSSMANPSRYIWQSFDSPTDTWLPEMKIGLRTTNQTLISWSSIDDPAMGDYKLGMDPAGLSHPAGLSQFIVWWRGNNFWTSGHWSGDMFSLIPELKFFTTIPIFFKCNNSTNDITCTYSANPSDRMTKIVLNSTGSLSIMQFDSLEKSWILLWRQPSTCEVHNLCGAFGICNDNDAVPKCYCTKGFVPQDIIAYTNGYTREGCNRQTKLQCSSDEFFEIPNVRLPDNRKKLPVMGLSECKLACLMNCSCTAYAYLQLDGCSLWYGDL…
B_lectin	LOC_Os01g57490	33217350	33222700	MAMFGTRSYSVFGDILDAFLILLVLSTCCLSSTITTDSLLPNKQISDGQTIVSANETFTLGFFSPGTSTYRYVGIWYSNVPNRTVVWVANRNNPVLDTSGILMFDTSGNLVILDGRGSSFTVAYGSGAKDTEATILDSGNLVLRSVSNRSRLRWQSFDYPTDTWLQGMNLGFVGAQNQLLTSWRSSDDPAIGDYSFGMDPNEKGDFFIWERGNVYWKSGLWNGQSYNFTESESMSFLYVSNDARTTLSYSSIPASGMVSGLCLGAGQREAAKHIVHVELLASVPEIKTGKTVANAQKDLIQEMGLDGLVEIPGEDDKCSLWYGNIMNLREGESGDAVGTFYLRLAASELESRGTPVVLIAATVSSVAFLIFASLIFLWMWRQKSKAKGVDTDSAIKLWE…
B_lectin	LOC_Os01g57510	33226608	33230727	MSTRAPRSLLPLLFVAAAVAFFSRAATAADVIGQAGFITGNQTLVSSGGVFELGFFVPNGATDGRTYLGIWYASIPGQTVVWVANRQDPVVNVPAVARLSADGRLVIADAKNTTVWSSPAPARNVTAAGATARLQDDGNLVVSSGSPGSVAWQSFDYPTDTLLPGMKLGVDVKNGITRNMTSWTSSSDPSPGSYTFKLVPGGLPEFFLFRGPAMIYGSGPWNGAELTGVPDLKSQDFAFTVVSSPDETYYSYSILNPSLLSRFVADATAGQVQRFVWINGAWSSFWYYPTDPCDGYAKCGAFGYCDTSTPTLCSCLPGFQPRSPQQWGLRDASGGCVLTANLTCDGAGDGFWTVNRMKLPAATNATVYAGMTLDQCRQVCLGNCSCRAYAAANASGGVS…
B_lectin	LOC_Os01g57560	33247831	33255669	MASSSPLCCYLLLFVVVVVLTGSCRARDTVVPGRPLAANETLVSGGDANFVLGFFTPPGANSTYVGVWYNKVSVRTVVWVANREDPLPGDVADNPDATLSVSPTGTLAIVAGNSTVVWSVTPAAKLASPTARIMDSGNLVIADGAGGGVAWQGFDYPTDTLLPEMRLGVDYVKGRNRTLTAWKSPSDPSPGPVVMAMDTSGDPQVFIWNGAEKVWRSGPWDGVQFTGVPDTVTYSGFTFSFINNAKEVTYSFQVHNVSIISRLGLNSTGSYGLLQRSTWVEAAGTWNLYWYAPKDQCDEVSPCGANGVCDTNNLPVCSCLRGFTPKSPEAWALRDGRAGCVRSTPLDCQNGTDGFVAVEHAKVPDTERSVVDLGLSLEQCRKACLMNCSCTAYASANVS…
B_lectin	LOC_Os01g65010	37738422	37741678	MAPPCSSALVLPCLLVIAMAALQSAVVFADTVTAKRPLSGSQSALVSKRRKFALGFFQPENSQHWYLGIWYNQISKHTPVWVANRGTPISNPDTSQLTIATDGNMVLLDNSTTAIWSTNISKIASNSTVGVILDTGNLVLADESNTSIIHWQSFDHFGNTWLPGGKLGRNNKLAGVSTRLVAWKARNDPSPGVFSLELDPNGTSQYLLEWSITQQYWTSGNWTGRIFADVPEMTGCYPSSTYTFDYVNGENESESYFVYDLKDESVLTRFFLSEMGQIQFLTWIYAAKDWMPFWSQPKVKCDVYSLCGPFSVCTENALTSCSCLRGFSEQNVGEWLQGDHTSGCRRNVELQCSSNASVMGRTDGFYTMANVRLPSNAESVVVIGNDQCEQACLRSCSCT…
B_lectin	LOC_Os01g65030	37744483	37747561	MASSGAPLCSSALVLLPCLFVIAMAALQSGVVVLADAADTVAADRPLSGRQRPLVSNRGKFALGFFQPENSEHWYLGTWYYQISKHTPVWVANRGSPISNPDTSQLTIATDGNMVLLDNSTTAIWSTNISNFTSNSTVGVILDSGNLVLADASNTSIILWQSFDHFGDTWLPGGKLGRNKLTGVSTRLVAWKARNDPVPGVFSLELDPNGTSQYLLQWNSTLQYWTSGNWTGRIFTGVPEMTPTGSYPNSLYTFDYVNGENESYFVYDLKDDSVLTRFVLGEMGQIQFLTWMNGANDWMLFWSQPKAQCDVYSLCGPFSVCTENAMASCSCLRGFGEQNVGEWLQGDHTSGCRRNVELQCSSNGSVVGRSTDRFYTMANVRLPSDAESVVAAGIDQCEE…
B_lectin	LOC_Os01g66250	38480192	38482964	MPAMADNPPLIMLLAFLFSALLLLSPAHGGSRLQRGESLSVERASDILVSSNGVFAFGFYNLSSTVFTVSIWFAASAGRTVAWTANRDRPVHGAGSKLTLRRDGRLVLADYDGTPVWQTNSSSGAAAAAELTDSGNLVVTSHGGDVLWQSFDYPTDTLLPGQPVTATARLSTTDVLHPTSHYALRFDDRYLLSLAYDGPDISNIYWPDPDASSWANGRISYNASRRGVLDDAGRFLASDNTTFVASDTGAAAGGVTWRRLTLDHDGNLRLYSLRDADGGWSVSWMAFSQPCGIHGLCGWNGLCVYTPRPACSCPPGYVPADAGDRGKGCRPTFNLTCGGGGGRPEMGFARLPQTDFWGSDLNLFSSISVDGCKAACLELCNCVAFEYKDDVSDCYLKSA…
B_lectin	LOC_Os01g66610	38687167	38691578	MAAARGGRRRRPWSSSSSCGSPFLMMLISCLLWLHREAAPSLAADTVTVGRPLSGRQVLVSRGGKFALGFFQPDNSSQRWYMGIWYNKIPDHTKVWVANRRAPLSDPDTSRLAISADGNMVLLDRARPPVWSTNVTTGVAANSTVGVILDTGNLVLADASNTSVVLWQSFDHFGDTWLPGGRLGRNKLTGEVTRLVGWKGYDDPTPGMFSLELDPGGASQYVMSWNGSSRLYWSSGNWTGGMFSSVPEMMASNADPLSLYTFNYVDGENESYFFYDVKGEVVLTRFVVDVTGQIKFMTWVDSAAQWVLFWSEPKAQCDVYSICGAFGVCAEDALPACSCLRGFHARQPRRWLQGDHTAGCARSTALQCGGGGGAQPAAQKTKSDRFFVMPNVNLPTDGV…
B_lectin	LOC_Os01g66640	38703658	38706430	MAPRLSACLVFLLILVLSLQESPLHAADTLTAEQPLSADQKLISQDGKFALGFFQPAAGGSSSRWYIGIWYNKIPVQTVVWVANRDKPITDPTSSNLTILNDGNIVLLVNHSESPVWSTNIVNNTIASSPVAVLLDSGNLVVRHESNTSEVLWQSFDDFTDTWLPGNKLSRNKKTGVIKRMISWKDRADPAPGMFSIQLDPSGATQYILLWNSSSVYWASGNWTGNTYTGVPELSPTNSDPNSAYTFQFVDNDQETYFNYTVKNDAQLTRGVIDVSGHFQAWVWADAAQAWQLFFAQPKAKCSVYGMCGTYSKCSENAELSCSCLKGFSESYPNSWRLGDQTAGCRRNLPLQCGNNGSVKAKQDRFFMISSVKLPDMAHTRDVTNVHNCELTCLKNCSC…
B_lectin	LOC_Os01g72810	42237767	42239523	MRHAALLGVGFALCLLRAQAQPYDYPTAKPSTTWANTDAALRHHVAYTDGSVARAALLRLNPARLGPSFAFGFFCTNHRAGAPCADFLLGVAVVYCNSGAGITAVTTGIPQVVWSANRAAPVGDGATAELTADGDLVLRSPGGKVLWSAGAAGRGVSGMSINSDGNLVLFDGSNRTVWQSFDHPTDTLVVGQSLKQGARLTANASFDNSSEGRIYLAVADDGLAAYVDAKPPQRYYVLGYSKNAGAYAAYTNGSLAVLDRPGGQQLATVQLPAVAAGTVQYMRLEHDGHLRLYEWRSNGMRWEATGDVLHPYPGDCAYPTVCGAYGVCTDMQCSCPDAANFRAVDFRRPNRGCVPTSPPAPPATCRSRRARHRLVSLRDTAYFNSHDTSMRTLERVGEA…
B_lectin	LOC_Os02g13965	7618738	7621248	MPWAESLLFLLLLFSLPIPFSHSWSFDYPSPIANINSLWTNNNATIPYSATYPDGSTIRAILVRQNPTWYSPFFACGFICTAPCNDFLFAIFSVSVGDPSNPAFNTSSMPRIMWTANRSRPVKDNASLQFKDGNLILRDFDGSLVWSTNTSDSRVVGLNLAETGNMVLFDAMGKTVWESFEHPTDTLLLGQSLRQGKRLTSDSLATNWTQGQFYLTVLDNGLYAFIEADPPQLYYQRRFNITDAIVQPNMNISSDGAKNYTTYISFLKGSLSAFVSFNNTDINLFDISLPSPSSAQFMSLENDGHLRVYRWDGTSWKPQADVLHVDLDDCAYPTVCGDYGICSEGQCSCPSRNSGDEDQFFRQLDNRQPNMGCSLAIPLSCDLTQYQQLLPLPNVMYFN…
B_lectin	LOC_Os03g12150	6376128	6379731	MLLVGVLLLLFFNLHLPTAAIDTLTLGQSLLWNQTLVSNGGNFELGLFSPGKSNKHYLGIWYKKISKKTVVWVANRERPILEPSSCHLELSVHGDLRLFSTAPSNTLLWSSNASASSSPSPPRTTVATLQDDGNLVVNSNATRSRSRSPSSTTTTHVAWQSFDHPTDTWLPGARLGYDRGRGVHSFLTSWTDSENPAPGAFSMVIDARGLAKFDLLAGGEHRYWTTGLWDGEIFANVPEMRSGYFTGVPYAPNASVNFFSYRDRLPGAVGNFMLDVNGQMRRRQWSETAGKWILFCSLPHDACDVYGSCGPFGVCSNATNPECRCPAGFEPRSSEEWRLENAAGGCVRRHPLECHGDGFLALPYTVRLPNGSVEAPAGAGNDKACAHTCLVDCSCTAYV…
B_lectin	LOC_Os03g30890	17598070	17602314	MVLKDYDGTVVWQSDSNSIDVQYAQLLDTGNLVMKNSSGKVVWQSFDSPTDTLLPTQKITAATKLVSTTGLYVPGHYTFHFTDSSILSLMYDDADVHEIYWPDPDRGEYGNKRNRYNNTRMGFLDDNGDFVSSDFADQQPFSASDKGSGIKRRLTLDHDGNLRLYSLSNGEWLVSWVAISQPCNIHGLCGPNGICHYSPTPTCSCPPGYEMNSHGNWSQGCKAIVDISCSVAKVQFKFVHLPDTDFWGSDQQLVNHVSWQACMNICRSDCNCKGFQYLKGEGTCFPKSFLFNGRAYPSHFVSPRNMYLKIPISMNISGMPVSQSNVLDSRKHSLNCDQMDEKTRELFPDVHKTSQGETRWFYLYGFAGAIFILEVFFIGFAWFFVSRWDLDALEIQAVE…
B_lectin	LOC_Os03g35600	19725186	19729759	MMVTWPWRALPLAAVLFLFLSPAASVDTVTMEAPLAGNRTIVSAGGTFTLGFFTPDVAPAGRRYLGIWYSNILARTVVWVANRQSPVVGGSPTLKINGNGSLAIVDGQGRVVWASPVMSASVLSAGSAKAQLLDNGNFVLRFASAGVAWQSFDYPTDTLLPGMKLGIDFRTGLDRYMNSWRAADDPSPGEYSFRIDPSGSPEFFLYRWSTRTYGSGPWNGYQFSGVPNLRTNTLLSYQYVSTADEAYYRYEVDDSTTILTRFVMNSSGQIQRLMWIDTTRSWSVFSSYPMDECEAYRACGAYGVCNVEQSPMCGCAEGFEPRYPKAWALRDGSGGCIRRTALNCTGGDGFAVTRNMKLPESANATVDMALGLEECRLSCLSNCACRAYASANVTSADAK…
B_lectin	LOC_Os04g01310	239548	242305	MRPQSYAFLGLVLLLFSLLPLAPCSAANLNNDTLLAGQALAVGDKLISNNGKFTLGFFQPDAGTSKSSDTSTNSPGWYLGIWFNKIPVFTTVWVANRERPITIPELNLTQLKFSSDGNLVIFNHATESIIWSTRVIIDSHRTQETSSTNTSVVLLNTGNLVIESTTNVVLWESFDSPTDVVLPGAKFGWNKITGLNRQCISKKSLIDPGLGSYSVELDTNGTKGVILMLRNPPKVYWYGLTSPTLIPELRSLLAMDPRTRGLIIPTYVDNSQEEYYMYTLSNESPSSFLSLDMSGQIMLNVWSEANQSWQIIYAQPADPCNPFATCGPFTICNGNSNPVCECMESFTRKSSQDWDLGDRTGGCSRNTPLDCTISGNRTSSADMFHPIAHVKLPYDSESI…
B_lectin	LOC_Os04g01320	245303	248229	MPSLYIFLGLLLFSLQAPPCPAATDTLKAGQVLSAGDKLVSRNGKFALGFFNPSANISKSSDNISSSWYIGIWFNKIPVFTVVWVANRERSIAEPDFKLTQLKISQDGNLAIVNHANESIIWSTRIVNRTEASMNTSVLLHDSGNLVIQSTSNAVLWQSFDYPTDVALPNAKIGWNKVTGLNRVGVSKKSLIDMGTGSYSVQLYTNGTRRVTLEHRNPSIEYWYWSPDESGMKIPALKQLLYMNPQTRGLVTPAYVNSSEEEYYSYNSSDESSSTFLLLDINGQIKFNVWSQDKHSWQSLYTQPVDPCRSYDTCGPFTICNGNSQPFCDCMENFTRKSPRDWDLGDRTGGCSRNSPLDCTRNTSSTDIFHPLIHVTLPRNPQTIQEATTQSECAQACLS…
B_lectin	LOC_Os04g07200	3819489	3821897	MAGQVLTGGNKLISSNGKFALSFFQTGSSKSSDNTTLPNWYLGIWFNNIPKFTTVWVANRDKPITDPIFKQSELRVSRDGILVILNKVAKSMIWSSQIENRPKTSRNNSVVLLDNGNLVIRDASNPSNVWWQSFDHPTDVFLPEAKIGRNKITGQKYSFTSKKNSEDPALGLYCMELDPSGSRQYYDKLCNSSTVYFSTGEWNGRYFNSVPEMSSNVLFDSQFIDNDEEEYFTYTPFDKTVITICLIDVSGLTKQLLWVEELQDWETVFIKPKASCDVSSVCGPYTICNDNALTLCNCMKGFSVKSPRDWELDDRREGCTRNIPLGCSSNKSTTGLTDKFFPVPSVRLPYDAQSISMETVASAHECMQFLSLPPAIDDLDQKECATKNFSEKLGGGGFG…
B_lectin	LOC_Os04g15580	8468098	8471415	MAAYLAVFVFLLLVCSSCRADDKLTPARPLSPGDELISSGGVFALGFFSLTNSTSDLYVGVWYNQIPVHTYVWVANRNTPIKKSSSVKLVLTNDSDLVLSDSNGGGGGGAVWTTANSNNVAAAGGGAGATAVLLDSGNFVVRLPNGSEVWRSFDHPTDTIVPNVSFSLSYMANSLDRIVAWRGPNDPSAGDFTMGGDSSSDLQIVVWNGTRPYWRRAAWTGASIFGVIQTNTSFKLYQTIDGDMADGYSFKLTVADGSPPMRMTLDYTGELTFQSWDGNTSSWTVFSRFPTGCDKYASCGPFGYCDGIGATATPTCKCLDGFVPVDSSHDVSRGCRRKEEEVDASAGGGGDGFLTMPSMRTPDKFLYVRNRSFDQCTAECSRNCSCTAYAYAILNNADA…
B_lectin	LOC_Os04g23600	13502415	13505262	MVVVTGQATLQVAAGTLPRQRSDYPMANLSTLWVNNRNRLPDSITYDDGSMVRSILLLSPQTFYGPSFAAGFFCTPPCREFIFAVFIVFTSSGALFPVAVNEVIWCANRGSPLGEDATLELTGDGDLVLREKANGRLVWSSGTSGRSVQGMEITENGNLVLFDQRNGTVWQSFDHPTDALVPGQSLLQGMILKANTSPTNWTESKIYITILQDGVYGYVESTPPQLYYNYVVSTNKSKRVPTTVTFTNGCFSIFVQSTQPGNPDGRIALPEAKSIQYIRGILLENNTTSNCYLQLYCLPQSATYSLFFCPYTKQKLQTKTILVSILAAIGALILVVVVAIYVQKRRKYRERDEELDFDIMPGMPTRFSFQKLRKSTEDFSKKLGEGGFGSVYEGKISEE…
B_lectin	LOC_Os04g23620	13512075	13515129	MEERNANAVACLIMKLHITIPVSTLKMLELLKLMISACAFPHDTAEGNLFTRIHGNQSYMGMPVKPIVVTLGLEVVKPINLQKKLKAPSAPFVSGQPYDYPMANLSTRWVNNAAMLKHNSYTDGSAVRAIVLRSQKQLPGISFAAGFFCAPPCQSFLFAVFIVYTNSGAGITLSVNGMAQVIWSANRASLVGENATIELTGDGNLVLHEANGRLVWSSNTSVQLVAGMEITEHGNLVLFDQRNATVWQSFDHPTDVLVPGQSLLQGMKLRANTSTTNWTESKLYMTVLPDGLYGYVGSKPPQLYYTYLVDTNKSRKDPTRVTFTNGSLNIFLQSTQAGKPEAIIALPEAKSIQYIRLEYDGHLRLYEWSDEKWTMVSDVIKKYPDDCAFPTPNYCKCEK…
B_lectin	LOC_Os04g23720	13557674	13560175	MAVVAVVLATAAPSVSGQLPDYPTANLSTRITYTDGSAVRAIILRSTQTLYGPSFAAGFFCAPPCQAFLFAVFIANFNSGYGLPLEENNMARVIWSANRASPLGENATLELTGDGDLVLREIDGRLVWSSNTSGQSVAGMQITEHGNLVLFDQRNATVWQSFDHPTDVLVPGQSLLQGMKLRANTSTTNWTESKLYMTVLPDGLYAYVGSKPPQLYYKYLVDTNKSRKDPTRVTFTNGSLSIFLQSTQAGKPDKRIALPEAKSTQYIRLEYDGHLRLYEWSGFEWTMVSDVIHMDDVIDVDNCAFPTVCGEYAICTGGQCICPLQTNSSSSYFQPVDERKANLGCAPVTPISCQEMKNHQFLTLTDVYYFDGSIITNAKSRDDCKQACLKNCSCRAVLF…
B_lectin	LOC_Os04g23760	13577161	13579835	MVRPFCRSPHQLHHCHADISSHPSTMLPANFFFFIIVIVIIALATIAPPVSAERYDYPTANLSTRWVNNAAALQHSVGYSDGSAVRAIVLRSPKTFYGPSYAAGFFCSPPCDAFLFAVYIVYTNSGAGITMTTTGIPQVVWSANRARPVRENATLELTYNGNLVLSDADGSLVWSSGSSSRSVAGMEITDTGNLVLFDQRNVTVWQSFDHPTDTLLPGQSLMEGMKLRANSTTTNSTENQVYMAVQPDGLFAYVESTPPQLYYSHSVNTNKSGKDPTKVTFTNGSLSIFVQSTQPSNISLPQASSTQYMRLEFDGHLRLYEWSNTGAKWTVVSDVIKVFPDDCAFPMACGKYGICTGGQCTCPLQSNSSLSYFKPVDERKANLGCSPLTPISCQEMRSH…
B_lectin	LOC_Os04g28780	16872319	16874963	MLSVHVFIGLLLLSLHAPPYSAAVDDTLAAGQVLAVGEKLVSRNGKFALGFFQPSAIAISKSSNYTNALGWYLAIWFNKIPVFTTVWVANRERPITVPRLNSTWLKMSGDGNLYILDHATNSIIWSTDHVVNTTTETGMNTSATLLNSGNLVIRNPSGVVSWQSFDNPTDVVLPGAKFGWNKATGLNRLGISKKSLIDPGLGSYSVELDTTGARGLILKHRNPSMEYWSSDRALIIPVLKSLFEMDPRTRGLITPAYVDNSEEEYYIYTMSDESSSVFVSLDVNGQIKMYVWSRANQSWQSIYAQPVDPCTPSATCGPFTICNGNSTQTCDCMESFSVKSLWDWELDDRTGGCIRDTPLHCVSDKNMTSSTDMFQPIGLVTLPYDPQIMQDATTQGECA…
B_lectin	LOC_Os04g34250	20570165	20572773	MTILLVILGLHLCSLHLPAISAAADTLSPGQSIAGDDRLVSSNGKFALGFFNTGSKSSGNDTLSYWYLGIWFNKVPNKTHVWIANRGSPVTDATSSHLTISPDGNLAIVSRADSSIVWSSQANITSNNTVAVLLDTGNLVLQSSSNSSHILWESFDHPTDVFLPSAKIGLNKITGLNRRIFSRRDLVDQSPSVYSMEFGPKGGYQLVWNSSVEYWSSGEWNGRYFSRIPEMVVKSPHYTPFIFQIEYVNNDQEVYFTYRIHDETIPLYTVLEVTGQRKALAWLNDTQGWQAVFTHPNDQCEVAATCGPFTICNDNTFPSCSCMEGFSIESPDSWELGDRTGGCRRNIPLDCVSSRSDIFNAVPATRLPYNAHAVESVTTAGECESICLGKCSCTAYSFG…
B_lectin	LOC_Os04g34290	20597010	20599460	MALLIFVVLLFALSIPASSATIDTISIGTALAKNDKLVSENRRYALGFFETQRKASQKTSKWYLGIWFNQVPKLNPAWVANRDKPIDDPTSVELTIFHDGNLAILNQSTKSIVWSTQANITANNTVATLLNSGNLILTNLSNSLEVFWQSFDYPTDTFFPGAKLGWDKVTGLNRQIISWKNSIDPATGSYCKELDPSGVDQYLLLPLNSSTPYWSTGAWNGDYFSSILEMKSHTIFNSSFVDNDQEKYFRYDLLDERTVSRQILDIGGQEKMFLWLQDSKDWTLIYAQPKAPCDVYAICGPFTVCIDNELPHCNCIKGFTVTSLEDWELEDRTDGCSRNTPIDCINNKTTTHSTDMFYSMPCVRLPPNAHNVESVKSSSECMQVCLTNCSCTAYSFING…
B_lectin	LOC_Os04g34300	20607254	20609680	MALLIYVVLLFSLCISANAAMTDTISMGNALGRKDKLVSKNGRYALGFFETERVEVSQKSSKWYLGIWFNQVPKITPAWVANRDNPINDPTSLELTIFHDGNLVILNRSAKTIIWSSQANITNNNTSAMLLSSGNLILTNPSNSSEVLWQSFDYPTDTLFPRAKLGWDKVTGLNRRIISWKNSKDLAAGVYCKELDPSGVDQSLLTPLNSFTPYWSSGPWNGDYFAAVPEMASHTVFNSTFVHNDQERYFTYTLVDERTVSRHIVDVGGQAKTFLWYEDLQDWVMNYAQPKSQCDVYAVCGPYTICIDNELPNCNCIKGFTITSHEDWELEDRTGGCSRNTPIDCTNNKNTTHSSDKFYSMTCVKLPQNEQNIENVKSSSECDQVCLNNCSCTAYSFSN…
B_lectin	LOC_Os04g34330	20618128	20620732	MALPITVLFLLFTLHIPASCKVTDTISAGETLAGNDILVSSNGKFALGFFPTSSKSSHNASNWYLGIWFNQVPKLTPAWVANGDEPVTGPTSPEATISGDGNLVILDQATKSIIWSTQADITANTTMVKLLDNGNLVLQNTSNSSVVLWQSFDYPTNTHLAGAKLGRNKVTGLNRRLVSRKNSVDPASGMYSYELTDNNGSTRFILAALNSSIPYWSSGEWNGHYFGSIPEMTGQRLIDFTFVNNDEEVYFTYTLLDNATIMRFMLDISGQTKIFLWVEHVQDWVPTYTNPKQCDVYGICGAFTVCEESKLPICKCMKGFSVRSPNDWELDDRTGGCVRNTPLDCGINRNTSMQDRFHPMPCVGLPSNGQIIEDVTSAGGCAQICLSNCTCTAYYYGNT…
B_lectin	LOC_Os04g34370	20645951	20648698	MLLPCHVLLGLLLLSLHTPASSAAATDTVSPGHSLAGSDRLVSNNSKFALGFFKPGNESSYTNHNSYLGIWFNKVSKLTPLWTANGENPVVDPTSPELAISGDGNLAILDHATKSIIWSTRANITTNDTIAVLLNNGNLVLRSSSNSSNIFWQSFDYPTDTLFAGAKIGWDKVTGMNRRLVSRKSSVDQAPGIFSLELGLNGEGHLLWNSTVAYWSSGDWNGRYFGLAPEMIGDVMPNFTFVHNDKEAYFTYTLYDDTAIVHAGLDVFGIGFVGMWLEGNQEWFKNYRQPVVHCDVYAVCGPFTICDDNKDLFCDCMKGFSVRSPKDWELDDQTGGCIRNTPLSCGSSKDRTSLTDKFYPMQSIRLPHNAENVQAATSGDECSQVCLSNCSCTAYSYGK…
B_lectin	LOC_Os04g34390	20653346	20655754	MPLALTLLGLLLLSLHISASCAAMDTMTPAQALFGNGKLISSNGKFALGFFQTGSKSSHNTLNWYLGIWYNKIPKLTPVWVANGDNPVTDPNNSELTISGDGGLVILDRSNRSIVWSTRINITTNDTVAMLLNSGNLVLQNFLNSSDALWQSFDYPTHTFLPGAKLGWSKISGLNSRLVSRKNSIDLAPGKYSVELDPSGANQYIFTLLNSSTPYLTSGVWNGQYFPSIPEMAGPFIVNFTFVDNDQEKYFTYSLLDETVVFHHFLDVSGRTKTFVWLEGSQDWVMTYAQPKVQCDVFAVCGPFTICNDNELGFCKCMKGFSIKSPKDWELDDRTDGCMRNTPLDCASNKTASSLTDKFHSMPCVRLPQNGYSIEAATNADKCALVCLSNCSCTAYSYG…
B_lectin	LOC_Os04g34410	20662628	20666147	MPLLHHVLLGFLLILLYLRTPTSSTATDTVSPGHALVGSDRLVSNNGKFALGFFKPGNESYTNHNSYLGIWFNKVPKLTPLWTANGNNPVVDPTSPELAISGDGNLAILDHATKSIIWSTHANITAKDTIAILLNNGNLVLRSSSNSSIIFWQSFDYPTDTLFPSAKIGWDKVTGLNRRLVSRKNSIDQAPGIYSLELGPNGDGHLLWNSTIAYWSSGQWNGRYFGLTPEMTGALMPNFTFFHNDQEAYFIYTWDNETAIMHAGIDVFGRGLVATWLEESQDWLIYYRQPEVHCDVYAICGPFTICDDNKDPFCDCMKGFSVRSPKDWELDNRTGGCIRNTPLSCGSRTDRTGLTDKFYPVQSIRLPHSAENVKVATSADECSQACLSNCSCTAYSYGK…
B_lectin	LOC_Os04g34420	20671299	20673725	MPLLRHVLLGIVLLFLHTLASSAATDTVSPSQALAGSNRLVSNNSKFALGFLKPGNESYNNHNSYLGIWFNKVPKLTLLWTANGDNPVVDPTSPELTISGDGNLAILDHATKSIIWSTRANITTNDTIAVLLNNGNLVLRSSSNSSKIFWQSFDYPTDTLFAGAKIGWDKVTGLNRRIVSRKNSIDQAPGMYSLEVGLNGDGHLLWNSTVPYKSSGDWNGRYFGLAPEMIGVALPNFTFVYNDQEAYFTYTLRDDTAIVHTGIDVFGRGFAGTWLEGSQDWLIHYRQPIVHCDVFAICGPFTICDDKKDPNNNPFCDCMKGFSVKSPKDWELDDRTGGCMRNTPLSCGSSKDRSDLTDKFYPMQSIRLPNNAENVQAATSGDQCSQVCLSNCSCTAYSY…
B_lectin	LOC_Os04g42740	25112050	25114431	MALLFVPFLFSLLITTFPPAATDTVTAGRPLAGGNKLVSGNGKFALGFFQMAGGNGSSSTAPKWYLGVWFNTVSKFTPAWVANRENPLADGGASWQLAISGDGNLVISNRANNNSMTAAAWSSQANTTTSNNTVAVLLNSGNLVLSDASNSSIIFWESFSHMTDTFLPGAKMGWNKATGFTHGLVSSKNSGDLSPGVYSATPSSDFANPGLFLAWNSSVVYWSTGPWNGDYFSNTPELTARALFTFDFVSNDHEEYFTYRLRNDTMVTRYVLAASGQAKNMIWSSVSEDWVTFYAKPGAQCDVYAVCGAFALCREDMLPFCNCMEGFSIRSPQDWELGDQTGGCVRNVPLNCGVTDRFYAMSDVRFPANAKNMEAGTADGCKQACLNDCSCTAYSYNGS…
B_lectin	LOC_Os04g53994	31988447	31992258	MGTAFATVFVLVFLISLCKSDDQLTPAKPLYPGDMLISDGGVFALGFFSPTNSNATLYVGIWYHKIPNRTVVWVANRDNPITAPSSAMLFISNSSDLVLSESGGHTLWEARNNITTGGSGATVVLLNSGNLVLRSPNHTILWQSFDHLTDTILPGMKLLLKYNGQVAQRIVSWKGPDDPSTGNFSLSGDPNSDFQVLVWNGTSPYWRSGAWNGALVSAMFQSNTSSVTYQTIINKGNEIYMMYSVSDDSPSMRLMLDYTGTIKMLIWNSNLFAWSVLFSNPSYTCERYASCGPFGYCDAAEAFPTCKCLDGFKPDGLNISRGCVRKEQMKCSYGDSFLTLPGMKTPDKFLYIRNRSLDECMEECRHNCSCTAYAYANLSTASMMGDTSRCLVWMGELLD…
B_lectin	LOC_Os04g53998	31993026	31997139	MACLPVFISLLFLISSCKGDDQLTQANRLISPGDVLISKGRVFALGFFSPTASNQSFFLGIWYHNISESERTYVWVANRDNPITTPSFATLAISNSSNLVLSDSGNHTLWTTNVTATGGDGAYAALLDSGNLVLRLPNGTTIWQSFDHPTDTLLMGMRFLVSYKAQVAMRCIAWKGPDDPSTGDFSISGDPSSNLQIFLWNGTRPYIRFIGFGPSSMWSSVFSFSTSLIYETSVSTDDEFYIIYTTSDGSPYKRLQLDYTGTLKFLAWNDSASSWTVVVQRPSPTIVCDPYASCGPFGYCDATAAIPRCQCLDGFEPDGSNSSSRGCRRKQQLRCRGRDDRFVTMAGMKVPDKFLHVRNRSFDECAAECSRNCSCTAYAYANLTGADQARCLLWSGELA…
B_lectin	LOC_Os04g54002	32004297	32008081	MVYFLMFLLLLSIPLCKTDDQLTLGKPIFPSEMLISKGGIFALGFFPPANFSNSLYVGVWFHNIPQRTVVWVANRDNPITTPSSATLAITNSSGMVLSDSQGDILWTAKISVIGASAVLLDTGNFVLRLANGTDIWQSFDHPTDTILAGMMFLMSYKSEIIGRLTAWRSHDDPSTGDFSFSLDPSSDLQGMTWNGTKPYCRNGVRTSVTVSGAQYPSNSSLFMYQTLIDSGNKLYYSYTVSDSSIYTRLTLDSTGTMMFLSWDNSSSSWMLIFQRPAAGSCEVYGSCGPFGYCDFTGAVPACRCLDGFEPVDPSISQSGCRRKEELRCGEGGHRFVSLPDMKVPDKFLQIRNRSFDQCAAECSSNCSCKAYAYANLSSGGTMADPSRCLVWTGELVDSE…
B_lectin	LOC_Os04g54020	32012484	32017613	MEAATANIFHLSLTFFFMVLLTLGTSAAGVASDTLSNGRNLTDGNTLVSAGGSFTLGFFSLGLPNRRYLAIWFSESADAVWVANRDSPLNDTAGVLVNNGAGGLVLLDGSGRAAWSSNTTGKSSSATAAQLLESGNLVVRERDQLNTGVFIWQSFDHPSNTLIAGMRLGNNRQTGDAWFLSSWRAHDDPATGDCRRVLDTRGLPDCVTWCGGAKKYRTGPWNGQWFSGVPEMASYESIFSSQVVVTPDEIAYVFTAAAAAGSPFSRLVLDEAGVTERLVWDPSSKVWIPYMKAPRGVCDDYAKCGAFGLCNEDTASTLFCSCMAGFSPVSPSRWSMRDTSGGCRRNAPLECGNGSTTDGFVPVRGVKLPDTDNATVDTGATLDECRARCLANCSCVAYA…
B_lectin	LOC_Os04g54070	32038008	32041844	MQGKKESTVMEAATTNIFYRPVIFFSVLLCFQYRAAGVASDTLSNGRNLTDGDTLVSANGSFTLGFFSPGLPSRRYLAIWFSESADAVWVANRDSPLNDTAGVVVIDGTGGLVLLDGAAGQAAWSSNTTGSSPSVAVQLLESGNLVVRDQGSGDVLWQSFDNPSNTLIAGMRLGRNPRTGAEWSLTSWRAPDDPATGGCRRVMDTRGLADCVSWCGAGKKYRTGPWNGLWFSGVPEMASYSSMFANQVVVKPDEIAYVFTAATAAAPFSRLVLSEAGVIQRLVWDPSSKGWNTFAQAPRDVCDDYAKCGAFGLCNVNTASTLFCSCMAGFSPMFPSQWSMRETSGGCRRNAPLECGNGSTTDGFVPVRGVKLPDTDNATVDTGATLDECRARCFANCSC…
B_lectin	LOC_Os04g54080	32043967	32048532	MTQIINVPRSTLRSFWSSGLFGNNVNAKIFQSESNTPLESGGSIVLVGSLVLLVTVVLFWPGSFAVPGKSSCLACPKKKNKGQMNMAYLPVLIYLLLISFCKCDDQLTQVNRLISPSGKLVSKSGVFALGFFSPATSNQSLFLGIWYNNIPERTYVWVANRDNPITTPSSAMLAISNSSDLVLSDSKGRTVWTTMANVTGGDGAYAVLLDSGNLVLRLSNNVTIWQSFDHPTDTILSNMKILLRYKEQVGMRLVAWKGLDDPTTGDFSCSGDPSSDLQVFVWHGTKPYYRSIVLDSVWVSGKAYGSSTSFMYQTYVNTQDEFYVIYTTSDGSPYMRIMLDYTGTFRLLSWNVNSSSWAIYSQRPAAIGDCDPYGSCGPFGYCDFTSVIPRCQCPDGFEP…
B_lectin	LOC_Os04g54110	32053267	32057421	MAMKMLCPVSRCDDQLRHAKRLISPSDMLISKGGDFALGFFSPATSNQSLFLGIWYHNISERTYVWVANRDDPIAASSSATLSISNNSALVLSDSKGRTLWTTMASPNSIVTEDDGVYAVLLDSGNLVLRLSNNTTIWQSFDQPTDTILPNMKFLVRSYGQVAMRFIAWKGPDDPSTGDFSFSGDPTSNFQIFIWHETRPYYRFILFDSVSVSGATYLHNSTSFVYKTVVNTKDEFYLKYTISDDSPYTRVMIDYMGNFRFMSWNSSLSSWTVANQLPRAPGCDTYGSCGPFGYCDLTSAVPSCQCLDGFEPVGSNSSSGCRRKQQLRCGDDHFVIMSRMKVPDKFLHVQNRNFDECTDECTRNCSCTAYAYTNLTATGTMSNQPRCLLWTGELADAWR…
B_lectin	LOC_Os04g54120	32059770	32063071	MNMACLPFLICLLLISFCKCDDQLTQAKQLHPGDVLGSKSGVFALGFFSPGTSNKSLYLGIWYHNIPQRTYVWVANRDNPISTPSSSVMLAISNSSNLVLSDSEGRTLWTTNITITGGDGAYAALLDTGNLVLQLPNETIIWQSFDHPTDTILPNMKFLLRYKAQVSRRLVAWKGPNDPSTGEFSLSGDPSLDIQAFIWHGTKPYYRFVVIGSVSVSGEAYGSNTTSFIYQTLVNTQDEFYVRYTTSDGSANARIMLDYMGTFRFLSWDDSSSSWTVRLQRPASTIDCYTYASCGPFGYCDAMLAIPRCQCLDGFEPDTTNSSRGCRRKQQLRCGDGNHFVTMSGMKVPDKFIPVPNRSFDECTAECNRNCSCTAYAYANLTIAGTTADQSRCLLWTGE…
B_lectin	LOC_Os04g54130	32063842	32067921	MSSMFLIILSCMLLLSNSGRTTTGAELGDTLGKGRNITDGERLVSAGGSFTLGFFSPASSSSSSTSRRYLGIWFSVSDDVVCWVANRDRPLTDTSGVLVITDAGSLLLLDGSGHVVWSSNTTTGGGASMAAQLLESGNLVVSDRGNGGAGAVVVWQSFDHPCDTLLPGMKIGKNLWTGAEWYLSSWRSSGDPSPGNYRYRTDTKGVPENVLWDGDGEVYRTGPWNGLWFSGIPEMGTYSDMFSYQLTVSPGEITFGYSANAGAPFSRLVVTGVGEVQRLVWEPSSRAWKNFFQGPRDLCDDYGKCGAFGLCDAGAASTSFCSCVEGFTPASPSPWKKMRDTSAGCRRDAALGCATDGFLTVRGVKLPDAHNATVDKRVTVEECWARCLANCSCVAYAPA…
B_lectin	LOC_Os04g54140	32069013	32073155	MAKATTGICLVDVILFSFFLVAPRAFAAAAAVTDTLRGGRNITDGETLVSADGTFTLGFFSPGVSAKRYLGIWFTVSPDAVCWVANRDSPLNVTSGVLAISDAGILVLLDGSGGGHVAWSSNSPYAASVEARLSNSGNLVVRDASGSTTTLWQSFDHPSNTLLPGMKMGKNLWTGAEWDLTSWRSPDDPSPGAYRRVLDTSGIPDVVLWQDGVERYRSGPWNGRWFSGNPEAATYTTNLITFQVTVSPGEISYGYVSKPGAPLTRSVVLDTGVVKRLVWEATSRTWQTYFQGPRDVCDAYAKCGAFGLCDANAPSTSFCGCLRGFSPTSPAAWAMKDASGGCRRNVPLRCGNTTTTDGFALVQGVKLPDTHNASVDTGITVEECRARCVANCSCLAYAA…
B_lectin	LOC_Os04g54180	32088250	32091845	MRSTRQSSNLLRLVAFFFLLSGQTSAAAAAGVADKLDKGQNLTDGQTLVSSGGGSYTLGFFSPGKSTKRYLGIWFTVSGDTVYWVANRDRPLDGKSGVLLLNDDGSQLVLLDGGSRRTVWSASFLAASAAVVQLLDSGNLVVRNGSGGDAYLWQSFDQPSDTLLPGMKMGKSLWSGQEWFITAWRSADDPSPGDYRRTLATDGLPELVLWRGGGGGGATKVYRTGPWNGRFFNGVPEASNYSDKFPLQVTSSAREVTYGYGSVATAGAAPLTRVVVNYTGVVERLVWVASSRAWQRFFQGPRDPCDSYARCGPFGLCDADAAATSFCGCVDGFTAASPSAWALRNTSGGCRRGVALDCAGGGGGSRTTDKFKVVRGVKLPDTRNASVDMGATAAECERR…
B_lectin	LOC_Os04g56080	33214453	33216999	MNRVHGLHLIVLTSLCCVALSAGEGDRRSVLWRGGSIAVEDAADSVLVSPSGNFSCGFYKVATNAYTLAVWFTASADATVAWTANRDTPVNGVGSRAELRKDGSLVLQDYDGRVVWSTNTSGTPADRAQLLDTGNLVVSDAAGNRLWQSFDWPTDTLLPEQPVTRYRQLVSAEARGSPYSGYYKFYFDSSNILNLMYDGPEISSNYWPDPFKKWWDNNRTAFNSSRHGSFDRRGVFTASDQLQFNASDMGDGGVMRRLTLDYDGNLRLYSLDAAAGRWHVTWVAVQRQCDVHGLCGRYGICTYSQGPTCSCPDGYVPHDASDWSKGCRRTFDVRCGEDVAFAEMRHTDYWGFDLNYTAGISFDTCRRLCLVDCRCEAFGYRQGTGECYPKISLWNGRVM…
B_lectin	LOC_Os04g56090	33222250	33224694	MSRRIHGMCLLVLATFLSCIALSAGDHRSVLWRGGSIAVEDAAENVLVSPSGNFSCGFYKVATNAYTFAVWFTASADATVAWTANRDSPVNGVGSRAELRRDGSLVLQDYDGRVVWSTNTSGTPADRAQLLDTGNLVVADAAGNRLWQSFDWPTDTLLAGQPVTRYKQLVSASARGLPYSGYYKFYFDSSNILNLMYDGPEISSNYWPSPFNKWWDNNRTAYNSSRYGSFDRRGVFTASDQLQFNASDMGDEGVMRRLTLDYDGNLRLYSLDAAAGRWHVTWVAVGRQCYVHGLCGSNGICSFRPGPTCSCPVGYVPNDASDWSKGCRRSPDVRCGGDDVVDFVEMPHTDFWGFDVNYTAGVTFDACRRLCLDDCNCKAFGYRPGTGRCYPKIALWNGR…
B_lectin	LOC_Os05g07080	3726474	3729407	MLRTFIILVPLLFSIHSPACSAATDTISAGEALPKDEKLVSRNGRFALGFFHPDTDSKFFPRHTLKHWYLGIWFDKIPVLTPIWIANRENPIVGHHRVTKLTIASDGNLAIFNQATRSTVWSTHASITAKKTMVVLQDNGNLILRDASNSSNVLWQSFDYPTDVMLIGAKFGLDKVTGLNRVIVSKKSLADPAAGLYCLELDPTGANQYVLEFCNSSIVYWSTGEWNGQFFNSIPEMSGRTLFDFKFINNNQEKYFVFNLLEKDLITVCFLDISGQMKQLLWLENKQEWATIYTLPKDLCDIYATCGPFTVCNSNALQVCDCIKGFSVRSPKDWELEDRAGGCIRNTPLDCGTKNQSRTATTDKFYSLPGIGLPTEANIIEAARTADQCALACQNNCSC…
B_lectin	LOC_Os05g07300	3878175	3881774	MNSSTSVVLSNDGNLVIGSSPNVLWQSFDYPSDVLLPGAKFGWNKVTGFTRRFTSKKNLIDPGLGLYYVELDNTGIDLSRSNPPNMYWSWSSEKSSSALISLLNQLININPETKGRINMTYVNNNEEEYYEYILLDESYYAYVLLDISGQIEINVWSQDTQSWKQVYAQPADPCTAYATCGPFTICNGIAHPFCDCMESFSQKSPRDWELDNRTAGCSRNTPLDCSNTTSSTDVFHTIARVRLPYNPQIVDNATTQSKCAQACLSYCSCNAYSYENSKCSIWHGDLLSVNRNDGIDNSSEDVLYLRLAAKDVPSSRKNKIKPIVAVVAASIVSLLVMLMLILLVLRKKLRFCGAQLHDSQCSGGIVAFRYNDLCHATKNFSEKLGGGGFGSVFKGVLSD…
B_lectin	LOC_Os05g07450	3970947	3973361	MTPHQLYIFLGLLLFSLHGAPPCSAAVNDTLTAGESLAVSDKLVSRNGKFTLGFFQPSFVTNSGNITSPNWYVGIWFSNISAFTTVWVANRDNPVTDLQLNQTRLELSKDGDLVISSNASIIWSSATVANTTTVTTMNTTSVILANNGNLMIIGSSPTSNVSWQSFDHPADVMLPGAKFGWNKVTGATIKYVSKKNLIDPGLGLYYFQLDNTGIVLARSNPAKTYWSWSSQQSSKAISLLNQMMSINPQTRGRINMTYVDNNEEEYYAYILSDESLYVYGVLDISGQLIINVWSQDTRSWQQVYTQPVSPCTAYATCGPFTICKGLANPVCSCMESFSQKSPQDWEVGNRTAGCFRNTPLDCGNTTSSTDVFQAIARVQLPSNTPQSVDNATTQSKCAQ…
B_lectin	LOC_Os05g42210	24614194	24620048	MAIHQLSFVLLLMLLAPATSRARDSIAPGEPLAGHDTLVSAGAGDGGGFALGFFTPPGSNDTYVGVWYARVSPRTVVWVANRADPVPGPVDGNAGATLSVSRACELAVADANSTVVWSVTPATTGPCTARIRDDGNLVVTDERGRVAWQGFDHPTDTLLPGMRIGVDFAAGNNMTLTAWKSPSDPSPSSVVVAMDTSGDPEVFLWNGPNKVWRSGPWDGMQFTGVPDTITYKNFSFSFVNSAREVTYSFQVPDASIMSRLVLNSSGGGLVQRWTWVEAAGAWNLYWYAPKDQCDAVSPCGANGVCDTNSLPVCSCLRGFAPRSPAAWALRDGRDGCARETPLGCANGTDGFAVVRHAKAPDTTAATVDYDAGLQLCRRRCLGNCSCTAYANANLSAPPG…
B_lectin	LOC_Os06g06920	3280883	3284653	MGKGGSGVPQIRREGGGRRSSPSPGALLLRGPWRSSRGILIIWADPSVISFLLMLPTAVAKDQKSFLTRRSSISTQDDTTAILVSPNDDFSCGFYKVATNAFTFSIWFSRSSEKTVAWTANRDAPVNGKGSRLTFQNDGTLALLDYNGKVVWSTNTTATQANRAELLNNGNLVVMDLQGQHLWRSFDSPTDTLLPLQPITRNVKLVSASARGLLYSGFYNFLFDSNNILTLVYNGPDTASIYWPNPSVHLPWKNGRTTYDSRRYGVLNQTGRFVSSDLFKFEDSDLGDHVMRRLTLDYDGNLRLYSLNETSGNWSVSWMAFSRLCQMHGVCGFEVIDPSDWSKGCKRKADMTVIWDKGNRTNTNNTISRDFSFRKNTGTDFWGYDMDYAESVPFSNCRN…
B_lectin	LOC_Os06g06940	3293198	3295359	MGTILIHIITYVPVSLAFHGKQLLAVAMRGVSIFTTSISFLLALTIALAEDQRSSLARGSSISTQDDTTTILVSPNGHFSCGFYKVATNAFTFSIWFSRSSEKTVAWTANRDAPVNGKGSKLTFRKDGSLALVDYNGTVVWSTNTTATGASRAELDDSGNLVVMDPAGHRLWKSFDSPTDTLLPLQPMTRDTKLVSASARGLPYSGLYTFFFDSNNILSIIYNGPKTSSIYWPNPYERSWENGRTTYNSSQYGILNQEGMFLASDKLLHIGREKEASSSQLLASKPSHICKVTEKDAYPSSQMFEGSNSKFKFGYFLSSALTLLVVEVILVTVGCWATYKWGRRPEIRDEGCTIISSQFRRFSYKELEKATGFFQEELGSGGSGAVYKGILDDNRKVAV…
B_lectin	LOC_Os06g06960	3304185	3306862	MAMRGVHIFTTLISFLLMLTTALAEDKKSYLARGSSVSTEDDTKTILVSPNGDFACGFYKVATNAFTFSIWFSRSSEKTVAWTAKRDAPVNGKGSKLTFRKDGGLALVDYNGTVVWSTNTTATGASRAELQNSGNLIVMDSEGQCLWESFDSPTDTLLPLQPMTRDTKLVSASARGLPYSGLYTFFFDSNNLLSLIYNGPETSSIYWPNPAFLSWDNGRTTYYSSRHGVLDSDGWFIATDQLNFEASDHGQKDVMRRLTLDYDGNLRLYSLNMTTGKWSVTWMAFCQVCEIHGVCGKNSLCIYKPDPRCSCLEGFEMVKPGDWSQGCSYKANATLIWNNNANSKSNHGFIFKKIPHTDFYGYDLNYSKPVTLWQCKRMCLDNADCQAFEYHKGIGKCFL…
B_lectin	LOC_Os06g35870	20928243	20930165	MMLLSAVPGAIILLVGGSLLAQCLDPTLPAANTSSSWTNSADDQIRYGDGSIVRVVLLLSHSHGASSDDAAFACGFFCGAPCDRKSFLFGVFLVSTNSTGGVAAAAAAPPPVVVWSANRDRPVRDNATLQLSDAGDLVLRDAVGAFVWSTNTSAGHAVTGVRLSDSGNLVLFDDSGSPVWQSFDHPADVLLPGQYLRPGMRLTANASAADFSEGSLYVSVGNNAMSGFVGHDPSQLYFTAPVSDTMDTLANTMDAPVSISAFGRSPSSSSEILISLPVAHSVQYIRVESDGHMRLYGWNSSSWVIMYEVLQKYIAGGDCEYPMACGSYGICSGAGNCSCPSEIHSSPIYRDRPGLGCKLATPISCRDVRGIEMVELPNVTYFNYNGSGAIMRDKVTRSD…
B_lectin	LOC_Os06g37690	22330489	22332909	MVASSASLLLLLIHPLLCISAHDFLSPGASLSEDDVLYSPNGDFACGLYKISPNSCTFSIWFTNSADKTVVWSANPLHPVYTQGSKMELKSDGSMVLTDNSGQIVWTNNVSSSNGEQVQAQLLNTGNLIVKGKGDTILWQSFDSPTDTLLPTQNITVRIKLTSTNRLLVPGRYSFHFNDQFQLSLFYEENDIPFIYWPNPTRTISGRERMLYNIIPTGTLNSSGHFLESENLTFMAADWGLGIMRRLTLDYDGNLRLYSLNNSSGTWSVTWMAFPQLCNVRGVCGINGICVYTPVPACACPPGYDFIDPSDQSKGCSPRVNITCDVQQKVMFVSLPNTQFLDSDLSPLRYVSLGACENICLKDCNCMGFVYWQGIGKCYPKSVLLSGVSLPHIGSTGTM…
B_lectin	LOC_Os07g08860	4592095	4594608	MPPPLYVLLLLSGLLLSSLHTPPCSAAIADGDTLMVGQALSVGEKLVSRNGKFALGFFQPQPTAGISKSINTTTNTLPGWYLGIWFNKIQVFTTAWVANRENPITGPELKQAQLKISRDGNLAIVLNNNNTSSESIIWSSTHTIVNRTTGSSSTNTSALLMNNGNLLLMASSNVVLWQSFDYPADVGLPGAKLGRNKITGLNRRFVAKKSLIDMGLGSYILEMDTNTVLRLRRRKPPVVVYWSWSSGQLAYTLVPLLNELLDMDPRTKGLLKPAYVHNNEEEYFTYTSLDESASVFVSIDITGQVKLNVWSQPKMSWQTIYAEPSDPCSLHDVCGPFTVCNGNSVPFCGCMESFSPKSPQDWDAGDPIGGCIRDTPLDCASGKQNNTSSTDMFHPIAPV…
B_lectin	LOC_Os07g36544	21845333	21850304	MVTMAMAAASAMRPLAPLFLFFFFSLAASASDNILANSSLADGQKLVSAGGVFELGFFTPPGSTTAARFLGIWYRDIDPPTVVWVANRDAPVSGTAGSLAVVVNGGGGGGGGRLVLGDGSGRVVWSSAPSNVTASDPVAARLLDSGNFVLAGGGGSGDVIWQSFDYPSDTLLPGMKFGWDLTTGLDRYLTTWRSAGDPSPGDYTFKIDPRGAPEGFIWYNGTSPVYRNGPWDGLQFSGEPEMEPNNTSFRFEFVANRTDVYYTFVVDGGGGGGVLSRFVLNQSSAQRYVWLPQAGGWSLYWSLPRDQCDQYAHCGAYGVCDVGAASMCGCPAGFAPASPRNWELRDSSAGCARRTRLNCTGDGFLPLRGVKLPDTTNATVDAAIAVDQCRARCLANCSC…
B_lectin	LOC_Os07g36770	22028092	22033867	MAPPSKWKICSSFSFLILSIFHLYTSTSALTDTISRVQSLSGSTTVVSKEGNFELGFFSPGNTGNLYVGIWFRTTSKKAVIWVANRDNPVTSATSPELKISEDGNLVLLNKFGEPKWSSNGTWNKPRKSIVAVLLDNGNLILRDQGNSSDVIWQSFDHPTDTILSGQRFGINKITGEYQDRVSWKDPEDPAPGPFSNHVDLIRLNQYVSLWNQSKVYWQSGNWTGQAFTSIPGMPLNTEYNYVFINNSHQLKFIYTTKDVSIITRIVLTVNGQLQCHTWSNKSEEWIVQWSLPAALCAVYSVCGPFGVCKTGFDEKCYCLPGFRPVSSRSWDLGAWNQGCVRKTDISCVDSNKHNGQQEKHAFLKIANIKVPGNPMQLNVQSEEECRSICLNNCICTAY…
B_lectin	LOC_Os07g36780	22035915	22038731	MAPVFFLLLFSQIFLCTAVDTINSTTPLSGTQKIVSKGGRFALGFYTPPQGNNTASGTGNYYIAIWYNNIPLQTTVWTANSDVPVSDPTTASLSIGSDGNLVLLDQSKNRQLWSTNVSVASNSTVAVIQDGGSLDLMDATNSSIVYWRSIDHPTNTWLPGGKLGLNKTTGVSQRLVPWRNNANPSPGLFSLELDPNGTTQYFIQWNDSITYWTSGPWNGNIFSLVPEMTAGYNYNFRFINNVSESYFIYSMKDDSIISRFTIDVNGQIKQWTWVPASENWILFWSQPRTQCEVYGLCGAYGSCNLNVLPFCNCIKGFSQKFQSDWDLQDFTGGCKRNVPLQCQTNSSSAQTQPDKFYSMVSVRLPDNAQSAVAASSQACQVACLNNCSCNAYTYNSSGC…
B_lectin	LOC_Os08g08140	4630723	4637682	MDLIPVGVDQAQRGMDLYSKSFLLYLAPIRDKNYSYLMISTSYSSTSVRFVLDSSGKVQFLSWDPGHSLWAVQYILSVQGCGRYGSCGPYGHCDLTGVHTCKCLDGFEPVSDKFVYISGISFEECTVLCSRNCSCTAYAYTNSTSLLPPQCLLWMGELIDTAKLGENDDARKFSNADARKSMLDWPTRFKTIKGVAKGLLYLHQDSRLTVVHRDLKASNKLLDADMSPKVSDFGMAMIFGSAQQQANTNRLVGTYGYMSPEYALEGTCSVKSYISFGVLLLKIVSGLKISHPHRITDFLNLIAFLSTEDGSEPGWLSHGENTLRPFPPDISLIPCSIHLCASDNRLVPGKPISPGSTIISDDGTFALGFFSPSNPKKHYYVGIWYNNIPKFTVVWVANR…
B_lectin	LOC_Os09g02410	995050	996725	MASWRKINSRFMTAKHIEDCFSSRWALLERVSYYRILDKNTSLEYEFSLFRATLSPSVGRAVVLHPPGAAVIRPPLLAPATSSPVRRCHRRTRWRAGGEGSSGGGQRVSSFGSGGRQRASSSVVWVADQSAPIADHPSSPASMLAIASDGNLVLSDGATGHALWSTNVTAGVNSSASGGGGGAMAVLANSSNLVLRLPDGTVLWETFEHPCNTFLPGMKIGVIYRTRGGVRLVSWKGTTDLSPGKFSFGGDPDQPLQVVIWKGSRVS*
B_lectin	LOC_Os09g37780	21761277	21764879	MDWPASASTCIAILLFVFLISWPSLCASDDRLAIGKTLSPGATLVSDGGAFAMGFFSPSSNSTNATSSGLYLGIWYNNIPKLTVVWVADQAAPIADHPSSPASTLAVASDGNLVLSDGATGRVLWRTNVTAGVNSSASSGGGVGAVAVLANSGNLVLRLPDGTALWETFENPGNAFLPGMKIGVTYRTRGGVRLVSWKGATDPSPGNFSFGGDPDRPLQVVIWKGSRVYWRSNPWKGYMVVDSNYQKGGRSAIYTAVVSTDEEIYAAFTLSDGAPPMQYTLGYAGDLRLQSWSTETSSWATLAEYPTRACSAFGSCGPFGYCGDVTATASTCYCLPGFEPASAAGWSRGDFTLGCRRREAVRCGDGFVAVANLKLPDWYLHVGNRSYEECAAECRRNCS…
B_lectin	LOC_Os09g37790	21772264	21777844	MGFFSPSNSSGLYLGIWYNNVPKLTVVWVADQLAPITDHPSSSKLAMADDSSNLVLSDAAGRVLWRTNVTAGGVNSSGAVAVLVNSGNLVLRLPDDTALWQTFEHPSDVFMAGMKLGIDYRSHSGMRIVSWKGAGDPSPGSFSFGVDPERPLQAKIWNGSRVHWRSSMWTGYMVDSNYQKGGSSAIYTAVVYTDDEIYASFTLSAGAPPMHYLMSYSGDLHLQSWSNVSSAWVTNARFPRRDCSLFGYCGAFGYCGNSTGGGGGAGGGVSTCHCLEGFEPASGADWSRGDFSLGCRRKEAARCGDGFAEFPDMKLPDGYALVGNMNAGECAAACRRNCSCVAYAYADLSRSTRRDPTRCLMWGGELLDMEKVNESWGDLGETLYLRMAGAGRGSKRSAV…
B_lectin	LOC_Os09g37800	21778729	21782005	MDWSSSAFTCIAAFLLLSPALCAADDRIVSGKPLSPGAAVISDGGDFALGFFAPSNSTPAKLHLGIWYNNIPRRTVVWVANRATPIIVNGSSNSSLPSLAMTNTSDLVLSDASGQIVWTTNLTAVASSSSLSPSPSTAVLMNTGNLVVRSQNGTVLWQSFSQPTDTLLPGMKVRLSYRTLAGDRLVSWKSPEDPSPGSFSYGGDSDTFVQFFIWNGSRPAWRAGVWTGYMVTSSQFQANARTAVYLALVDTDNDLSIVFTVADGAPPTHFLLSDSGKLQLLGWNKEASEWMMLATWPAMDCFTYEHCGPGGSCDATGAVPTCKCLDGFEPVSAEEWNSGLFSRGCRRKEALRCGGDGHFVALPGMKVPDRFVHVGNRSLDECAAECGGDCNCVAYAYAT…
B_lectin	LOC_Os09g37810	21782574	21784157	MNWIAFNYLTTAIFLLLLPACVADDQLVPGKPLSIGSTVVSNGGAFALGFFSPTNSTSSNLYLGIWYNDISPLTLVWVANRGTPVKDGGHGSSSSAPSLTLSNSSGLVLADGDGRVLWTTDITIIAANSPAVAVLMNTGNLVVRSPNGATLWQSFDHPTDTYLPGMKIGINYRTRVGERLLSWNDGPGDPSPGSFSFGGDPDTFLQLFIWNQSRPYWRSPVWTGNPIPSQLMVNGTTVIYLSVVDADDEIYLSFGISDRAPRTRYVLTNSGKLQVLSWDGGDGASEWSKLGELPKYECEHYGYCGPYGYCYYSEVAPTCECLDGFEPRSKEEWSNGRFSRGCRRTEELPCGGDGGDAVFLEMQGMQLPDKFVRVRNKTFHECAAECAGDCSCTAYAYAN…
B_lectin	LOC_Os09g37834	21797177	21800763	MDSTACTTIVVFLLLLPRLCSSASDKIELGEQLLPGQTRASDGGAFVLGFFSPSNSTPERQYIGIWYNITDRTVVWVANREAPAIAAGRSIAPRLALTNDSNLVLSDADGRVLWSTNVTAGVAAGRSTSPPVAELLNNGNLVIRSNGAILWQSFDHPTDTLIPEMKIQLNKRTRRGARLVSWKDAGGDPSPGSFSYGMDPETSLQLVMWNGSRPYWRTTVWTGYLTSGQYLAATGTTIYLDVVDNDDEIYVKLRVSDGASPTRYVMTSSGEFQLLGWDKSSSEWITFSSFPTHHCTTYGYCGPNGYCDITTGAAAACKCLDGFEPASGGEWSAGRFSGGCRRKEAPPCGGGDGFLALPRMKVPDKFSTLVGNMTFDECAARCAMNCSCEAYAHADLSSS…
B_lectin	LOC_Os09g37840	21802101	21819928	MDRSDALACITSVLILLAPPCASDDRLVPGKPLSPGATVVSDGGAFALGFFSPSNSTPEKMYLGIWYNDIPRRTVVWVADRGTPVTNSSSSAPTLSLTNSSNLVLSDADGGVRWTTNITDDAAGGGSTAVLLNTGNLVVRSPNGTTLWQSFEHPSDSFLPGMKMRVMYRTRAGERLVSWKGPDDPSPGSFSFGGDPGTFLQVFLWNGTRPVSRDGPWTGDMVSSQYQANTSDIIYSAIVDNDDERYMTFTVSDGSPHTRYVLTYAGKYQLQSWDNSSSAWAVLGEWPTWDCNRYGYCGPFGYCDNTARAPAVPTCKCLAGFEPASAAEWSSGRFSRGCRRTEAVECGDRFLAVPGMKSPDKFVLVPNRTLDACAAECSSNCSCVAYAYANLSSSGSKGD…
B_lectin	LOC_Os09g37880	21840875	21844761	MDRSDAFIYVIIMSVVVVLLPPPCSADDRLVPGKPLTSDATVVSDGGAFAMGFFSPSNSTPAKLYLGIWYNDIPRRTVVWVADRETPVTNGTTLSLTESSNLVVSDADGRVRWTTNITGGAAGNGNTTAVLMNTGNLVVRSPNGTIFWQSFEQPTDSFLPGMKLRMMYRTRASDRLVSWRGPGDPSPGSFSYGGDTDTFLQVIMWNGTRPLMRDGPWTGYMVDSQYQTNTSAIVYVAIIDTDEEIYITFSVADDAPHTRFVLTYAGKYQLQRWSSGSSAWVVLQEWPAGCDPYDFCGPNGYCDSTAAEAPLPACRCLDGFEPASAAEWSSGRFSRGCRRKEAVRCGDGFLAVQGMQCPDKFVHVPNRTLEACAAECSSNCSCVAYAYANLSNSRSRGDT…
B_lectin	LOC_Os09g37890	21846101	21849537	MGFFSPSNSTPAKLYLGIWYNDIPVRTVVWVANQETPVTNGTALSLTDSSDLVVSDADGRVRWTANVTGGAAGAGNGNTTAVLMNTGNLVVRSPNGTALWQSFEHPTDSFLPGMKLRMMYTTRASDRLVSWRGPGDPSPGSFSYGGDTDTLLQVFMWNGTRPVMRDGPWTGDVVDGQYQTNSTAINYLAILSRDDEVSIEFAVPAGAPHTRYALTYAGEYQLQRWSAASSAWSVLQEWPTGCGRYGHCGANGYCDNTAAPVPTCRCLAGFEPAASGGCRRAVAVRCGDGFLAVAGMKPPDKFVHVANVATLEACAAECSGNCSCLAYAYANLSSSRSRGDTTRCLVWSGDLIDTAKVGLGSGHSDTLYLRIAGLDTGGTAKSDAVKIVLPVLACILTVL…
B_lectin	LOC_Os10g20120	10030590	10032992	MSLLLCFLLFSLYPPRISAATDTVSPGHALTGSDRLVSNNSKFVLGFFKTESKNSSYASHNSYLCIWYSKLPMITPLWSANGENPVVDPASPELAISSDGNMVILDQVTKNIIWSTHVNTRTNHTIVVLLNNGNLVLQSSSNSSKVFWQSFDYPTDSLFAGAKIFRNKVTGQKNRLVSRKNSIDQAAGLYSVEFDINGTGHLLWNSTVVYWSTGDWNGHFFGLAPEMIGATIPNFTYVNNDREVYLSYTLTKEKITHAGIDVNGRGLAGIWLDSLQNWLINYRMPILHCDVYAICGPFSVCNDSNNPFCDCLKGFSIRSPKNWDLEDRSGGCMRNTPLNCGSTMNKKGFTDKFYCVQNIILPHNAMSVQTAGSKDQCSEVCLSNCSCTAYSYGKGGCSV…
B_lectin	LOC_Os10g20160	10048784	10051721	MSVLLGFLLLLSLHPPTSYATTDTVSPGQTLAGGDRLISNNSKFALGFFKMDSKNSSYTSRNSYLCIWYNKLPMITPLWSANGENPVVDPASPELTISGDGNMVIMDQATKSIIWSTRVNTTTNGTVVVLLNDGNLVLQSSSNSSMVFWQSFDYPTDSLFADAKIGWNKVTGLNRRLVSRKNSIDQAAGLYSLEFDINGVGHLVWNSTVTYWSSGDWNGQFFGSAPEMFGATIPNFTFVNNDREVYLTYTLNNEKAITHAAIDVNGQGLAGVWLDSLQDWLINYRMPLLHCDVYAICGPFTVCNDNNDPFCDCMKGFSIRSPKDWEIEDRTGGCMRNTPLNCGSTMNKTGFSDKFYYVQNIILPRNAMHVQEAASKDECSDVCLSNCSCTAYSYGKGGC…
B_lectin	LOC_Os11g03820	1505830	1511513	MASIAFGQRNLRVFPLRRHIWDAVFQHGPYNCTIQRRWKKPVDSARTRQEGRTRDHKLDKLMIQLKNLRLALDLHELISQQRNGFASLQLLSRWRHEVGLNIEIGAFLKKYPHIFYIYVHPVKRNECCKVTPKMAELIAEEDAVIRENEPAIVKRLKKLLMLMKDGTLNMHALWLIRRELGLPDDYRCSILTNHQSDFSLGSPDTLTLVTRDETGFKIENGFREKLGNWQRLPYTKAYDKNDLHPIHNVGRLEKRIVGILHELLSLTVEKMIPLERLSHFRRPFGMEVNLRELILKHLGIFYISTKGSTQHVLLRESYSKGCLVDPNPVYNVFQREGALHHRLRAVLSLNYEQAAVEYSKEVRKRWDIIWKRQQMPTERELYVNNGILMSNSHDCFRFV…
B_lectin	LOC_Os11g03880	1544921	1547579	MSSRLATFALLVIITLSSSSRPCPRRVDAAREWLARGASIAVEDHATDVLRSPDGTFAAGFYDASPTVFTFSVWFARAADRAVVWTAARARPVHSKGARVTLDARHGALVLTDYGGEVVWNSSTPAAGGSGGARVRLHDSGNLVVEDAGGKTLWQSFDFPTDTLLPTQRLTAATRLVSRDRLLSAGYYSLGFSDYAMLSLFYDNGNFSSIYWPNPYFSYWQNNRKIYNFSREAAMDALGQFLSSDGTTFEAADLGAAGVRRRLTLDTDGNLRAYSLDGATGAWSVSWMAFGNPCNIHGVCGANAVCLYSPAPVCVCAPGHERVDASDWSRGCRPTFRIECGRPAKLVALPHSDFWGYDLNDGEVMPLGDCANKCLDNCACVVFQYKEHMECYLKSVLFN…
B_lectin	LOC_Os12g03690	1490359	1492845	MNSRLATFALLVIITLSSSPRPCPRRVDAAREWLARGASIAVEDHATDVLRSPDGTFAAGFYDASPTVFTFSVWFARAADRAVVWTAARARPVHSKGARVTLDARRGALVLTDYGGEVVWNSSTPAAGGSGGARVRLHDTGNLVVEDACGKTLWQSFDFPTDTLLPAQRLTAATRLVSRDRLLSAGYYSLGFSDYAMLSLFYDNGNFSSIYWPNPYFSYWQNNRKIYNFSREAAMDALGQFLSSDGTTFEAADLGAAGVRRRLTLDTDGNLRAYSLDDATGTWSVSWMAFGNPCNIHGVCGANAVCLYSPAPVCVCAPGHERVDASDWSRGCRPTFRLECGRPAKLVALPHSDFWGYDLNDGEVMPLGDCANKCLDNCACVVFQYKEHMECYLKSVLFN…
B_lectin	LOC_Os12g07800	3937881	3942935	MPKSKSFVPVAGHANYLHKGSSLSAKHASNVLRSTDGTFSFGFYNLSSTVFTLSIWFTNSADKTIAWSANQDRPVHESGSKVMLNKDGSMVLTDYDGTVVWQISSSAEAVRAELMDSGNLVVKDQGGSILWQSFDHPTNTLLPMQPVTATAKLVSTDPSHPTSYYTLRFDDRYVLSLAYDGPDIFNLYWPNPDQSSWTNYRISYNRSRSGVLDKLGKFMASDNTTFYASDWGLEIKRRLTLDYDGNLRLYSLNESDGSWYNSWMAFSQPCEIHGLCGWNGICAYTPKIGCSCPPGYVVSDPGDWSRGCKPAFNLTCSNDGQKMSFVRIPQTDFWGFDMNYVMSTSLHACRAMCLASCSCVAFVYKVYPNGCFLKSDLFNGKTVSGYPGAAYIKVPQSFL…
B_lectin	LOC_Os12g15550	8880529	8881980	MREMSTLSHQHHHVLVLQLILLLPFLHLVVPGTPAAARKFSDVLASGRNVSDGDVLVSPGGSFTLGFFSPAATRRRYLGIWFSVSPDAAVHWVANRDHALNDTSGALMLTDAGVLLLLDGSGKVVWSSSATALPSATTSAAARLLDSGNLVVQGQGSGTALWQSFDYPTNTLLPGMKIGKNRWTGAEWYLLSWRSPADPSPGSYRYVTDGDEALPENVVLDGNGTEVYRTGVWNGRRFNGVPEMASFADMFSFQLTVSPGEVTYGYVAKAGAPFSRVVVTDDGVVRRLVWDAATRAWKTFFQAPGDSCDSYAKCGAFGLCDSNAGATSICRCVKGFSPASPAEWSMREYSGGCRRDVALDCGTDGFAVLRGVKLPDTRNASVDMGVKLDECRARCVANC…
B_lectin	LOC_Os12g34320	20767898	20772086	MEHQMFHQSFFLNSALHGPKASNTQHSVEPCAMQVILARGRSKFSNMRHLPFCRFITLSVIFLLSIPLLVASVPQDILSPGSSIPVEDNSNMLVSPNGLFSCGFYEVGANAFIFAVWVNQSIGKTVVWTADRDVPVNGRGSRIELRDGNMVLLDFNSRLVWSTGTTSGQVRSAKLLDTGNLVLLGHDGSRIWQSFDSPTDTLLPTQPIAANLKLVSGKYMLSVDNNGSLALTYDTPEGHSKYWPRNINATPFSGDQPQGLDMLGCISAGNHIRYCASDLGYGVLRRLTLDHDGNLRLYSLLEADGHWKISWIALADSCQVHGVCGNNGICRNLMNPICACPPGFVFADVSDLSKGCKPTFNISCDKVAQAYFVEIEKMSVWGYNSNYTASTAFDVCRKS…
Chitin_bind_1	LOC_Os02g39330	23737072	23738240	MARRLSLLAVVLAMVAAVSASTAAAQSCGCASDQCCSKWGFCGTGSDYCGTGCQAGPCDVPATNDVSVASIVTPEFFAALVAQADDGCAAKGFYTRDAFLTAAGGYPSFGRTGSVDDSKREIAAFFAHANHETIKFCYIEEIDGPSKNYCDETSTQWPCMAGKGYYGRGPLQISWNFNYGPAGQSIGFDGLGDPDAVARSPVLAFQTALWYWTNNVHDAFVSGQGFGATIRAINGALECDGKNPTAVSNRVAYYQQFCQQFGVDPGSNLTC*
Chitin_bind_1	LOC_Os03g30470	17389600	17390681	MRALAVVAMVATAFLAAAVHAEQCGSQAGGAVCPNCLCCSQFGWCGSTSDYCGAGCQSQCSAAGCGGGGPTPPSGSGGSGVASIVSRSLFDQMLLHRNDAACPASNFYTYDAFVAAASAFPGFAAAGGDADTNKREVAAFLAQTSHETTGGWATAPDGPYAWGYCFKEENGGAAGPDYCQQSAQWPCAAGKKYYGRGPIQLSYNFNYGPAGQAIGADLLGDPDLVASDATVSFDTAFWFWMTPQSPKPSCHAVATGQWTPSADDQAAGRVPGYGVITNIINGGLECGHGEDDRVADRIGFYKRYCDILGVSYDANLDCYSQRPFGS*
Chitin_bind_1	LOC_Os04g09390	5000516	5001649	MTMTSTTTKAMAMAAAVLAAAAVAATNAQTCGKQNDGMICPHNLCCSQFGYCGLGRDYCGTGCQSGACCSSQRCGSQGGGATCSNNQCCSQYGYCGFGSEYCGSGCQNGPCRADIKCGRNANGELCPNNMCCSQWGYCGLGSEFCGNGCQSGACCPEKRCGKQAGGDKCPNNFCCSAGGYCGLGGNYCGSGCQSGGCYKGGDGMAAILANNQSVSFEGIIESVAELV*
Chitin_bind_1	LOC_Os04g41640	24507539	24508188	MAAKMATMVALVFGLALLLSAAAPAAAQNCGCQDGYCCSQWGYCGTTEAYCGQGCQSGPCWGSGGEAAAGMAGRKAGAGGVEVPESNNRSR*
Chitin_bind_1	LOC_Os04g41680	24523578	24524772	MANSPTPTMLAFLALGLALLLSATGQASAQNCGCQSNMCCSKWGYCGTGKDYCGDGCRSGPCYGGGGGGGGGGGGGGGGGGGSGVSVESVVTEAFFNGIKNQAPNGCAGKNFYTRQSFLNAAHSYSGFARDRTNDDSKREIAAFFAHVTHETGHMCYINEINGASMDYCDKNNKQWPCQPGKKYYGRGPLQISWNYNYGPAGQNIGFDGLRDPDRVAQDPTISFKTALWFWMNNVHQVMLQGFGATIRAINGALECNGKNPGAVNARVNYYKDYCRQFGVDPGGNLYC*
Chitin_bind_1	LOC_Os05g33130	19363900	19365359	MSTPRAAASLAKKAALVALAVLAAALATAARAEQCGAQAGGARCPNCLCCSRWGWCGTTSDFCGDGCQSQCSGCGPTPTPTPPSPSDGVGSIVPRDLFERLLLHRNDGACPARGFYTYEAFLAAAAAFPAFGGTGNTETRKREVAAFLGQTSHETTGGWPTAPDGPFSWGYCFKQEQNPPSDYCQPSPEWPCAPGRKYYGRGPIQLSFNFNYGPAGRAIGVDLLSNPDLVATDATVSFKTALWFWMTPQGNKPSSHDVITGRWAPSPADAAAGRAPGYGVITNIVNGGLECGHGPDDRVANRIGFYQRYCGAFGIGTGGNLDCYNQRPFNSGSSVGLAEQ*
Chitin_bind_1	LOC_Os05g33140	19372842	19374218	MKATTTAVALLVAAAAMAAQVVAEQCGSQAGGALCPNCLCCSSYGWCGSTSDYCGDGCQSQCDGCGGGGGGGGGGGGGGGGGGGAVEAVVSKELFEQLLLHRNDAACPARGFYTYDALVTAAAAFPDFAATGDDEARKREVAAFLGQTSHETTGGWATAPDGPYSWGYCFKEEIGATASYCVPSAEWPCAPDKKYFGRGPIQLSYNYNYGPAGEAIGEDLLNNPELVASDPVVSFKTALWFWMTPQSPKPSCHDVITGQWTPSSGDIAAGRVPGYGVITNIINGGLECGFGPDDRVANRIGFYQRYCDVLGIGYGSNLDCYDQRPFNSGLTAAQ*
Chitin_bind_1	LOC_Os05g33150	19383382	19384976	MIAARAANLQVAMKALALAVLALAYAAATARAEQCGRQAGGARCPNRLCCSRWGWCGLTDDYCKGGCQSQCRVSRDGGDDDVAAVLLTAPGGGRAGVASVVTSDQFERMLPHRDDAACPARGFYAYRAFVAAAGAFPAFAATGDADTRKREVAAFLAQTSHATSGGPYSWGYCYKEVKGATSDFCVPNARWPCAPGKAYHARGPMQIAYNYNYGAAGEAIGADLLGNPELVATDPTVAFKTALWLWMTARSPSQPSPHAVVTGQWTPTPADSAAGRAPGYGLTTNILTGGLQCAGGNGGADRVAFYKRYCDVLGVGYGPNLDCFGQAPFDGDIMSASAAK*
Chitin_bind_1	LOC_Os06g51050	30886217	30887473	MRALALAVVAMAVVAVRGEQCGSQAGGALCPNCLCCSQYGWCGSTSDYCGAGCQSQCSGGCGGGPTPPSSGGGSGVASIISPSLFDQMLLHRNDQACAAKGFYTYDAFVAAANAYPDFATTGDADTCKREVAAFLAQTSHETTGGWPTAPDGPYSWGYCFKEENNGNAPTYCEPKPEWPCAAGKKYYGRGPIQITYNYNYGPAGQAIGSDLLNNPDLVASDATVSFKTAFWFWMTPQSPKPSCHAVITGQWTPSADDQAAGRVPGYGEITNIINGGVECGHGADDKVADRIGFYKRYCDMLGVSYGDNLDCYNQRPYPPS*
Chitin_bind_1	LOC_Os06g51060	30889713	30891068	MRSHRFLTSLQLSSKQANSILLCIATMRALAVVVVATAFAVVAVRGEQCGSQAGGALCPNCLCCSQYGWCGSTSAYCGSGCQSQCSGSCGGGGPTPPSGGGGSGVASIVSRSLFDQMLLHRNDAACPAKNFYTYDAFVAAANAFPSFATTGDAATRKREVAAFLAQTSHETTGGWATAPDGPYSWGYCFKEENNGNVGSDYCVQSSQWPCAAGKKYYGRGPIQISYNYNYGPAGQAIGSNLLSNPDLVASDATVSFKTAFWFWMTPQSPKPSCHAVMTGQWTPNGNDQAAGRVPGYGVVTNIINGGVECGHGADSRVADRIGFYKRYCDMLGVSYGANLDCYNQRPFNS*
Gal_Lectin	LOC_Os01g34920	19294524	19301093	MMGRRGSSWCRWWVALLVLAVAADAVGCTSVSYDDRSLVIDGQRRIILSGSIHYPRSTPEMWPDLIKKAKEGGLDAIETYIFWNGHEPHRRQYNFEGNYDVVRFFKEIQNAGMYAILRIGPYICGEWNYGGLPAWLRDIPGMQFRLHNEPFENEMETFTTLIVNKMKDSKMFAEQGGPIILAQIENEYGNIMGKLNNNQSASEYIHWCADMANKQNVGVPWIMCQQDDDVPHNVVNTCNGFYCHDWFPNRTGIPKIWTENWTGWFKAWDKPDFHRSAEDIAFAVAMFFQKRGSLQNYYMYHGGTNFGRTSGGPYITTSYDYDAPLDEYGNLRQPKYGHLKELHSVLKSMEKTLVHGEYFDTNYGDNITVTKYTLDSSSACFINNRFDDKDVNVTLDGAT…
Gal_Lectin	LOC_Os01g39830	22465501	22471544	MAASAVAVAFVVAVAAVLAAAASAAVTYDRKAVVVNGQRRILISGSIHYPRSTPEMWPDLIEKAKDGGLDVVQTYVFWNGHEPSPGQYYFEGRYDLVHFIKLVKQAGLYVNLRIGPYVCAEWNFGGFPVWLKYVPGISFRTDNEPFKAEMQKFTTKIVEMMKSEGLFEWQGGPIILSQIENEFGPLEWDQGEPAKAYASWAANMAVALNTSVPWIMCKEDDAPDPIINTCNGFYCDWFSPNKPHKPTMWTEAWTAWYTGFGIPVPHRPVEDLAYGVAKFIQKGGSFVNYYMYHGGTNFGRTAGGPFIATSYDYDAPIDEYGLLREPKWGHLKQLHKAIKLCEPALVAGDPIVTSLGNAQKSSVFRSSTGACAAFLENKDKVSYARVAFNGMHYDLPPWS…
Gal_Lectin	LOC_Os01g65460	37993470	38000541	MGRPHRRRDCGHGAAHRERCRIQSKQLHSTVPTPPARRLPPHAILYHHHHHRVVLAHTPYRPPPSTAAMAGASSYFSLRRLLLLLLPLVPLLGATTAAAAGANSSVTYDHRSLIISGRRRLLISTSIHYPRSVPEMWPKLVAEAKDGGADCVETYVFWNGHEPAQGQYYFEERFDLVRFAKIVKDAGLYMILRIGPFVAAEWTFGGVPVWLHYAPGTVFRTNNEPFKSHMKRFTTYIVDMMKKEQFFASQGGHIILAQVENEYGDMEQAYGAGAKPYAMWAASMALAQNTGVPWIMCQQYDAPDPVINTCNSFYCDQFKPNSPTKPKFWTENWPGWFQTFGESNPHRPPEDVAFSVARFFGKGGSLQNYYVYHGGTNFGRTTGGPFITTSYDYDAPIDE…
Gal_Lectin	LOC_Os03g06940	3524074	3530353	MGRGCLAALLGGAVAVAVLVAVVHCAVTYDKKAVLVDGQRRILFSGSIHYPRSTPEMWDGLIEKAKDGGLDVIQTYVFWNGHEPTPGNYNFEGRYDLVRFIKTVQKAGMFVHLRIGPYICGEWNFGGFPVWLKYVPGISFRTDNEPFKNAMQGFTEKIVGMMKSENLFASQGGPIILSQIENEYGPEGKEFGAAGKAYINWAAKMAVGLDTGVPWVMCKEDDAPDPVINACNGFYCDTFSPNKPYKPTMWTEAWSGWFTEFGGTIRQRPVEDLAFGVARFVQKGGSFINYYMYHGGTNFGRTAGGPFITTSYDYDAPLDEYGLAREPKFGHLKELHRAVKLCEQPLVSADPTVTTLGSMQEAHVFRSSSGCAAFLANYNSNSYAKVIFNNENYSLPPWS…
Gal_Lectin	LOC_Os03g15020	8194884	8201106	MQRFTEKVVDTMKGAGLYASQGGPIILSQIENEYGNIDSAYGAAGKAYMRWAAGMAVSLDTGVPWVMCQQSDAPDPLINTCNGFYCDQFTPNSKSKPKMWTENWSGWFLSFGGAVPYRPAEDLAFAVARFYQRGGTFQNYYMYHGGTNFGRSTGGPFIATSYDYDAPIDEYGMVRQPKWGHLRDVHKAIKLCEPALIAAEPSYSSLGQNTEATVYQTADNSICAAFLANVDAQSDKTVKFNGNTYKLPAWSVSILPDCKNVVLNTAQINSQVTTSEMRSLGSSIQDTDDSLITPELATAGWSYAIEPVGITKENALTKPGLMEQINTTADASDFLWYSTSIVVKGDEPYLNGSQSNLLVNSLGHVLQIYINGKLAGSAKGSASSSLISLQTPVTLVPGK…
Gal_Lectin	LOC_Os05g35360	20926970	20935753	MRGGMAITAALVVVAAAAESRWAELGREITYDGRALVVSGARRMFFSGDMHYARSTPEMWPKLIAKAKNGGLDVIQTYVFWNVHEPIQGQYNFEGRYDLVKFIREIQAQGLYVSLRIGPFVEAEWKYGGFPFWLHDVPSITFRSDNEPFKQHMQNFVTKIVTMMKHEGLYYPQGGPIIISQIENEYQMIEPAFGASGPRYVRWAAAMAVGLQTGVPWMMCKQNDAPDPVINTCNGLICGETFVGPNSPNKPALWTENWTSRSNGQNNSAFSYPIYGNDTKLRAPEDIAFAVALFIARKKGSFVSYYMYHGGTNFGRFAASYVTTSYYDGAPLDEYDFKCVAFLVNFDQHNTPKVEFRNISLELAPKSISVLSDCRNVVFETAKVNAQHGSRTANAVQSL…
Gal_Lectin	LOC_Os06g42310	25409604	25417249	MKTKTAAAATCLVALLVVVLAEAAGVGGTTVTYNDRSLVIDGERRIIISGSIHYPRSTPEMWPDLIKKAKEGGLDAIETYVFWNGHEPHRRQYNFVGNYDIVRFFKEIQNAGLYAILRIGPYICGEWNYGGLPAWLRDIPGMQFRLHNAPFENEMEIFTTLIVNKMKDANMFAGQGGPIILAQIENEYGNIMGQLNNNQSASEYIHWCADMANKQNVGVPWIMCQQDSDVPHNVVNTCNGFYCHDWFPNRTGIPKIWTENWTGWFKAWDKPDFHRSAEDIAFAVAMFFQKRGGPYITTSYDYDAPLDEYGNLRQPKYGHLKDLHSVIKSIEKILVHGEYVDTNYSDKVTVTKYTLDSTSACFINNRNDNMDVNVTLDGTTHLLPAWSVSILPDCKTVAF…
Gal_Lectin	LOC_Os08g43570	27557913	27562507	MSAAAVLAVVAAAVAALAAAASGYELTKNGTVITYDRRSLIIDGHREIFFSGSIHYPRSPPDTWPDLISKAKEGGLNVIESYVFWNGHEPEQGVYNFEGRYDLIKFFKLIQEKEMYAIVRIGPFVQAEWNHGGLPYWLREIPDIIFRTNNEPFKKYMKQFVTLIVNKLKEAKLFASQGGPIILAQIENEYQHLEVAFKEAGTKYINWAAKMAIATNTGVPWIMCKQTKAPGEVIPTCNGRHCGDTWPGPADKKKPLLWTENWTAQYRVFGDPPSQRSAEDIAFSVARFFSVGGTMANYYMYHGGTNFGRNGAAFVMPRYYDEAPLDEFGLYKEPKWGHLRDLHHALRHCKKALLWGNPSVQPLGKLYEARVFEMKEKNVCVAFLSNHNTKEDGTVTFRG…
Gal_Lectin	LOC_Os09g36810	21229822	21236330	MAARVAAAVAAALLAAALLLPGAAAEWTLTKKGTVVSYDERSLMIDGKRDLFFSGAIHYPRSPPEMWDKLVKTAKMGGLNTIETYVFWNGHEPEPGKYYFEGRFDLIRFLNVIKDNDMYAIVRIGPFIQAEWNHGGLPYWLREIGHIIFRANNEPFKREMEKFVRFIVQKLKDAEMFAPQGGPIILSQIENEYGNIKKDRKVEGDKYLEWAAEMAISTGIGVPWVMCKQSIAPGEVIPTCNGRHCGDTWTLLDKNKPRLWTENWTAQFRTFGDQLAQRSAEDIAYAVLRFFAKGGTLVNYYMYHGGTNFGRTGASYVLTGYYDEAPMDEYGMCKEPKFGHLRDLHNVIKSYHKAFLWGKQSFEILGHGYEAHNYELPEDKLCLSFLSNNNTGEDGTVVF…
Gal_Lectin	LOC_Os10g18400	9277872	9285255	MKTTMAAAATCLVALLVVVLAEAAGVGCTTVAYNDRSLVIDGERRIIISGSIHYPRSTPEMWPDLIKKAKEGGLDAIETYVFWNGHEPHRRQYNFEGNYDIIRFFKEIQNAGLYAILRIGPYICGEWNYGGLPAWLRDIPQMQFRMHNAPFENEMENFTTLIINKMKDANMFAGQGGPIILAQIENEYGNVMGQLNNNQSASEYIHWCADMANKQNVGVPWIMCQQDSDVPHNVVNTCNGFYCHDWFPNRTGIPKIWTENWTGWFKAWDKPDFHRSAEDIAFAVAMFFQKRGSLQNYYMYHGGTNFGRTSGGPYITTSYDYDAPLDEYGNLRQPKYGHLKDLHSVIKSIEKILVHGEYVDANYSDNVTVTKYTLGSTSACFINNRNDNKDLNVTLDGNT…
Gal_Lectin	LOC_Os10g19960	9940790	9946151	MAKAMCSLGACLAVMLVVLAAAVAGVGCSIVSYDGRSLILDGERRIVISGSIHYPRSTPEMWPDLIKKAKEGGLNAIETYVFWNGHEPRRREFNFEGNYDVVRFFKEIQNAGMYAILRIGPYICGEWNYGGLPVWLRDIPGIKFRLHNKPFENGMEAFTTLIVKKMKDANMFAGQGGPIILAQIENEYGYTMLQPENIQSAHEYIHWCADMANKQNVGVPWIMCQQDNDVPPNVVNTCNGFYCHEWFSNRTSIPKMWTENWTGWYRDWDQPEFRRPTEDIAFAVAMFFQMRGSLQNYYMYHGGTNFGRTAGGPYITTSYDYDAPLDEYGNLRQPKYGHLKELHSVLMSMEKILLHGDYIDTNYGDNVTVTKYTLNATSACFINNRFDDRDVNVTLDGTT…
Gal_Lectin	LOC_Os12g24170	13758872	13779716	MAASRGPPLLGFRALALALLLAILLLLGCSAAAAYAGAEGVLRQVVGRRGDDGGGGNFFEPFNVTYDHRAVLIGGKRRMLVSAGLHYPRATPEMWPSLIAKCKEGGADVIETYVFWNGHEPAKGQYYFEERFDLVKFAKIDLVKFAKLVAAEGLFLFLRIGPYACAEWNFGGFPVWLRDIPGIEFRTDNEPFKAEMQTFVTKIVTLMKEEKLYSWQGGPIILQQIENEYGNIQGNYGQAGKRYMQWAAQMAIGLDTGIPWVMCRQTDAPEEIIDTCNAFYCDGFKPNSYNKPTIWTEDWDGWYADWGGALPHRPAEDSAFAVARFYQRGGSLQNYYMYFGGTNFARTAGGPLQITSYDYDAPIDEYGILRQPKWGHLKDLHTAIKLCEPALIAVDGSPQ…
Gal-bind_lectin	LOC_Os01g22550	12666317	12671731	MRKCTGVLLILTLAVLLLLLSPSPSTAPPPAATAAGGPAARLLPTLPGLSRLYPPPANSTAHHSWRLLRPLLLRSDALPGTAAGVLEAADAWRNLTLAVAASAAGGKDGRRQGDLDVSCRSSVEGDLGGVGARGVKIPCGLAEGSAVTVVGVPKPGAAWFRVEMVGGGGEVVVSVNVSLGVAEMVVEQSSWTREEGWGLSERCPPVGDADRNSSSLLSLVDGLVRCNQQAGVSGLQGRNNTMANVTANEHENEKRPKGRANFGGSFSIIEGEPFTATLWAGAEGFHMTVNGRHDTSFAYRERLEPWSVAEVKVSGDLELLSVLANGLPVSEEVDMASVELMKAPPLSKKRIFLLIGVFSTGNNFKRRMALRRTWMQYEAVRLGEVAVRFFTGLTKVVPA…
Gal-bind_lectin	LOC_Os02g36770	22168446	22172832	MAHAADTAIMLVFVFRLLAFTLTILLSPLMWVTKRLGITVLIVLFPLLIVHHLIVNSPVSGPSRYQVIHSNLLGWLSDSLGNSVAQNPDNTPVEVIPADASASNSSDSGNSSLEGFQWLNTWNHMKQLTNISDGLPHANEAIDNARTAWENLTISVHNSTSKQIKKERQCPYSIHRMNASKPDTGDFTIDIPCGLIVGSSVTIIGTPGSLSGNFRIDLVGTELPGGSGKPIVLHYDVRLTSDELTGGPVIVQNAFTASNGWGYEDRCPCSNCNNATQVDDLERCNSMVGREEKRAINSKQHLNAKKDEHPSTYFPFKQGHLAISTLRIGLEGIHMTVDGKHVTSFPYKAGLEAWFVTEVGVSGDFKLVSAIASGLPTSEDLENSFDLAMLKSSPIPEGK…
Gal-bind_lectin	LOC_Os03g48610	27708531	27713229	MRRPRRAAAGCGCGRRLRPLLMLLPFAALLSVATFSLHSPVGLVVPAAVTVATSTDTDTDTASSHHHHHGLVGDAVSGIDIRALNATPPLHAAAVRAFRSGGRLLREAFLPGAAPPPAVGGGPDPSPPRCPPFVALSGAELRGAGDALALPCGLGLGSHVTVVGSPRRVAANAVAQFAVEVRGGGDGDGDEAARILHFNPRLRGDWSGRPVIEQNTRFRGQWGPALRCEGWRSRPDEETVDGLVKCEQWGGNYGSKLNELKKMWFLNRVAGQRNRGSMDWPYPFVEDELFVLTLSTGLEGYHVQVDGRHVASFPYRVGYSLEDAAILSVNGDVDIQSIVAGSLPMAYPRNAQRNLELLTELKAPPLPEEPIELFIGILSAGSHFTERMAVRRSWMSSVR…
Gal-bind_lectin	LOC_Os03g58900	33518194	33521589	MPPPKRACRLALLAAGGAYLLFLLLFELPSVSISVSTASPAAAAAATTHRPRRRELEAASSSSSSSSSPLRPLKTAFPSRRSPLAVSSIRFRRRNSSSIDASAASAFAAARPLMHHLLSSFSSPSPSSSPSPSPSTSDSCPSTISVPTHRLTSGGGGGNGGGVTVELPCGMGVGSHVTVVARPRPARPESEPRIAERRGGEAAVMVSQFMVELLGTKAVQGEEPPRILHFNPRIRGDFSGRPVIELNTCYRMQWAQPQRCEGWASQPHEETVDGQLKCERWIRDDNSKSEESNAQLWLNRLIGRGNEVAADRPYPFEEGKLFALTVTAGLDGYHVNVDGRHVASFPYRTGYSLEDATGLSLKGDLDIESILAGHLPNSHPSFAPQRYLEMSEQWKAPPL…
Gal-bind_lectin	LOC_Os03g58920	33539333	33543934	MRRPPAAGATCRRFAIRGFVAVFLVYVLAALALESPLLVVPTPVPGAGAATAASRPLHLDGSGERGRGSAPARPLKRPHRETLSAAGRSSRRLPGIVSGLDLRRLNATRSGSLRKVAAEAAAAGARVFSELQTLAGTVTELDATGEEERSRCPHSIVLTGDEFRVKGRTVELPCGLTLGSYITVAATPRAAHADRDPKITLVREGDEPIMVSQFMMELQGLKTVDGEDPPRILHFNPRLRGDWSGKPVIEQNTCYRMQWGTSLRCEGWRSRADEETVDGMVKCEKWIRDDEERSEQSKTSWWLNRLIGRTKKVSVDWPYPFVEDCMFVLTLTAGLEGYHVNVDGRHVTSFPYRTGFVLEDATGLSLNGDLDVQSVFAGTLPTAHPSFSPQKHLEMLPIW…
Gal-bind_lectin	LOC_Os06g12390	6714887	6721018	MKKWHGGFVIVSLFIILMLRYVILDSPLAEKSLQYVFQQNNTTPLHWLDVPNPPAVQNPQNISQVISTELLASNLSITRNFSDRELQSLHSWNHLKDLVSHAHILPDGVEAIKEAGVAWRELNAALEYDESAVSVNGSTHQKSKEKQCPYSIRRMNATRSGDRFVLKIPCGLIQGSSITIIGTPGGLLGSFKIELTGATVPGEPDPPIVLHYNVRLLGDKLTEDPVIVQNTWTIADDWGSEDRCPSPGSDAKDIAKVDELEKCGSMVGNDQKQAWATKLKSNVSSIQPAWKKNTEPKKYFPFRQGYLAIAILRVGAHGIHMTVDGKHVTSFAFREDLEPGFVGEVRIAGDIKLLSVIASGLPTTEDFEHVTDLEILKAPPVPMDKPLDLFIGIFSTANN…
Gal-bind_lectin	LOC_Os07g09670	5127595	5132143	MPPPPRKRLGRAALLLAAAAYLAFLLLFELPSLDLFPSSDAAAGAAMPTHRPRRRELEASSSSSAFASPVLRRPATAVSPAPASAAAAAAGALPIFSSLLLLPRPNATATPFDGTAAEAFAAARPHLDHLRTAAAAAAEEASSSSTAPTCPTSISVHADGLPGDGVRTVELPCGLAVGSHVTVVARPRAARPEYDPKIAERKSGQEPLMVSQFMVELVGTKAVDGEAPPRILHFNPRIRGDYSGKPVIEMNSCYRMQWGQSQRCEGYASRPADETVDGQLKCEKWIRDDDKKSEESKMKWWVKRLIGRPKDVHISWPYPFAEGKLFVLTLTAGLEGYHVNVDGRHVTSFPYRTGYTLEDATGLSLNGDIDIESIFASSLPNSHPSFAPERYLEMSEQWR…
Gal-bind_lectin	LOC_Os07g09690	5150367	5154562	MRRPSSASASAAAGASCRRRAIEVLAAVLVLYAVLVFVLESPLVSTSLSGGGGGGGGGGGGARYLRLAGGGVRAAPARPAKEPRLAASASVSGPSARGRRLSGMVSGLDLGLLNSSRAGPLRRPIAGAVETGARVFAELEDLDTAAFESPSAEGEAEAAKCPQSVMRSADEFHGRGRVVELPCGLTLGSHITVVATPRPAHAEGDPKIAVLKEGEQPIMVSQFMMELQGLKTVDGEDPPRILHFNPRLRGDWSGKPVIEQNTCYRMQWGTPLRCEGWKSNSDEETVDGFVKCENWILNADERSKESTTTWLNRLIGQKKEMNFDWPYPFVEGRLFVLTISAGLEGYHVNVDGRHVTSFPYRPGFVLEDATGLALSGDLDVQSVFAGSLPTTHPSFSPQS…
Gal-bind_lectin	LOC_Os08g03670	1743495	1748166	MARRWRPSHLVLVAGAAYLLLISLKFRRVLDLATADLAATDAAFSSPSSSDHLPPLPVSTTTTTSTSPGNGNGNATLFQVQPFWHRYDRVSLPDIVARNRSALDRMADDAWALGLTAWEDAAAFAGDPWELAAVDTATTDKCPSAVSVRARGRVVFLPCGLAAGSSVTVVGTPRAAHKEYVPQLARMRQGDGTVLVSQFMVELQGLRAVDGEDPPRILHLNPRLRGDWSQRPIIEHNTCYRMQWGSAQRCDGSPPEDNDDKVDGFTKCEKWIRDDVVDTKESKTTSWLKRFIGRAKKPAMTWPFPFVEDRLFVLTMQAGVEGFHIYVGGRHVTSFPYRPGFTLEDATGLFVKGDVDVHSVYATALPMSHPSFSLQQVLEMSEKWRTRPLPKDPVFLFIG…
Gal-bind_lectin	LOC_Os12g41956	25983062	25987159	MKRARSSEVFLGGRGRARRRVAPLLAAVAFVYLLFVSFKLSGLAGIADPAAVTRPASGGAGEVVMPRRLEDPAPRARGDGDGVAVAGYGRITGEILRRRWEAGGRGRRRWGRGGNFSELERMADEAWELGGKAWEEACAFTGDVDSILSRDGGGETKCPASINIGGGDGETVAFLPCGLAVGSAVTVVGTARAARAEYVEALERRGEGNGTVMVAQFAVELRGLRAVEGEEPPRILHLNPRLRGDWSHRPVLEMNTCFRMQWGKAHRCDGNPSKDDDQVDGLIKCEKWDRRDSVDSKETKTGSWLNRFIGRAKKPEMRWPYPFSEGKMFVLTIQAGIEGYHVSVGGRHVASFPHRMGFSLEDATGLAVTGGVDVHSIYATSLPKVHPSFSLQQVLEMSD…
Jacalin	LOC_Os01g24710	13902127	13903703	MTLVKIGPWGGNGGSAQDISVPPKKLLGVTIYSSDAIRSIAFNYIGVDGQEYAIGPWGGGEGTSTEIKEISGTHGPVYDLADIVTYLKIVTSANNTYEAGVPNGKEFSIPLQDSGHVVGFFGRSGTLIDAIGIYVHP*
Jacalin	LOC_Os01g25150	14188467	14191290	MDGIIKTELWGGNGTSHDITETPKDLISVQIKSKDTIDHLTFTYKDTKGNQQTVSWGGTMGDDHLAEVSGSVGPFPSQKQACTVNSLTFVTSEGRRGGPWGKRGKDDKDFKVPVGKGRIVGFYARADVFISAIGFYIRP*
Jacalin	LOC_Os01g25160	14209453	14210080	MYYLILIMWRIKDGVVKIGMFGATTNGTMRDIDVAPVSLKSVTVGSIDTVDCISFNFEDKDGNELAVGPWGGTLGRDHTFVLKSNEYVREVSGTFGPFATQHLDRTVNSLTFVTSQGTIYGPFGTPNGTSFRIPVEKGSIVGFYALADGFVSAIGFYVRQ*
Jacalin	LOC_Os01g25280	14279720	14281161	MALVKIGQWGGNGGSAQDISVPPCKLTSVTIRSGQAIDAITFSYVGMDGLEHVVGPWGGPGGSPTTFKIGPTERVKEFSGTHGPFGTLADIVTYLKIVTDATTYELGVKSGTPFNVPLQGNATVVGFFGRSGALLDAVGVYIRP*
Jacalin	LOC_Os01g51050	29322175	29323295	MKHRLKIQPLIQVLPVLLRISGDKQVSLMDMQPGHYQQRRMVASSKAIKVGPWGGTAGSPWDDGAHRGVRSIALTYGRFLESMRVEYDRNGHPVHGEKHGGGGDGRTSRTAEVKLDYPYEFLTGVGGRCGPVAHGGSTVVRSLTFRTSTGAVHGPFGDASGDGVPFEYPMEGGVVVGFSGRSGWWHLDAVGLHVAALRPETLCDVVQERGAMAYRSFVYGNGGSSSGAHQLQQKRKPFEWCYK*
Jacalin	LOC_Os02g19890	11701933	11708391	MLSQNHRYLIVIDDIWEKSAWECIECALIENDRGSRIITTSRVLDAATPCSSEVDHTVYKLQPLSSDNSKKLFYKRIFYCEDGCPLELKDISEKTLRKCEGVPLAIITIGSLLAMRPQNLYQWDRVHNLIGSGLEKSHHVENMRHILSISYYDLPAHLRACFLYLSIYPEDYNIQKDQLIRRWISEGFILGEDMDTLHEGGKYFNELINRSMIQPAYIDSHGRVHACRVHDMVLDLITSLSNETNFVTSLGGQQPTYHPNRARRLCLQNSIYDHTIRQEKMKWPRVRSLIVFPHATNLLPSLSRFRILRVLDLEGCQDLKNHQIEGISDLFHLRSLVLKDTNIGSLPKKIGNLSCLHTLDIRHTIITELPSTVVHLRRLVRLLIDASVKLPDGIGKMEC…
Jacalin	LOC_Os03g28160	16207780	16208733	MQCLLDRSASMAAATNELQFVWVQLQAGSTVAKIGPWGGDYGGRDHDVTVAPRRLRSVSLRHGKIIDSIAFTYDGGDGDGELHSVGPWGGDGAELPEAVARKLAAGERPPGATVAEFTFDAGERVTEVHGTVGPFGDRDSLVTSLKLVTDRRTIGPFGYGAGTPFSVPVRGDGGVVGFFVRAGAYLEAIGVYVNPCIPSEK*
Jacalin	LOC_Os04g03320	1406657	1407972	MGNFSGAEVVMIVAITICLYNFAFISGIILGCGLEKKPPRASNAAVDRPRLLSSINNGNNAEDHHGRQAAAAAVVPRAVSTRPTTTNPSSSPSSSTKIKLSADEQVTSVEGTIGRFRDVDEPVITSLTFRTNAGKTYGPYGGASDKQAGTPFSIPVDNGGVVVGFWGRAGWLIDAIGVYISPI*
Jacalin	LOC_Os04g03360	1439643	1440483	MESNNNSSALFHFDYYIQQQQQHGGRDRHGGGQLKLMNHGPWGQASSYNSIAVRDEIKLSAREQVTAVEGTVGNFRDVDEPVITSLTFYTNAGRKYGPYGGNGKQGTPFSIPVGKGCIVVGFWGRCGWLLDAIGVYVSPQS*
Jacalin	LOC_Os04g12390	6829355	6837812	MADRDEEQILYDTIAEGSSQYWNEEEGNEDPNQYLNEEGNVERDAEGNQQGHVERDVEGNQEEEASGSQPSVGQKRARGQRGAAKKLEGRHIITEVEEDGRPSAPAEAAKNYVRHSGWVVRDNVPVSTVYWRRTRARGDHESFVPDSEKEMLWTTMLETFTLPAGTEDKVKRWTLKKMAEQFQSFKGDLYQKYILKGQTPNFDTFPKLRDHWDEFVAYKTGEQGKAMMERNKENAAKKKYHHHLGSGGYSVAMPKWEQMEASLIERGIEPATANWPERSKFWYYAHGGTLNPADGSLVFGYQIQEAARRLTDAVEASSQGTFRPDRDRDELTLALQTPEHPGRTRGKGVIPWKIGFKEDIHTYRSRMRSKRDTEAKIADLEFRVSSYELNMQEEVARKV…
Jacalin	LOC_Os04g26320	15333264	15336511	MAVMKVSSAVITDVKHCNYELQKEKEESERKLRKRVKIGPWGGTGGHAWDEGGHGASAGSYTGVRRMSIGSSWCVSSMLFEYDDNGKRVKGTLHGERDNGIPEEELDFHGEVLTHMCGYHDNHLIRWLQFRSNRNRTFGPYGNLLEDQAGWTRFEVSMEHSGSIVGFCGRSDDFVDAIGVYVAVWNPERFYDSMRRQGVRVYRASPLRMDLRQIEEEKKKEEVERGRLQKELEEGRESLRNIRLKLDMPPDQRKRLIRRDLRVEHQEIERQLQEMQQLERERQQLEQQEIERQLPSRQQLEQQEIKRQLQDMERERQLHRWRNFVTGGETL*
Jacalin	LOC_Os05g05170	2520727	2521599	MEGLAKIGPWGGDGGDPQDIALGAGAAPHRLVSIEVRSGGAIDALSFTYAAIDGAKHAAGPWGGSGGEKHKVKLGEAERVTEVSGTLGPWGPHACVVRSLAFVTSAGKTHGPFGEEVGGAAFRVPVKGGGRVVGFFARSGWLLDAVGVYVHP*
Jacalin	LOC_Os05g43240	25096407	25100868	MSIKSSDGKSPIVVGPWGGTGGYPWDDGVYSTVRQVIITHGAAIDSIRIEYDLKGSSVWSETHGSTDGGSETDKVKLDFPDEILVSVSGYYGSVCGTPVIIRSLTFQSNRSIYGPFGTEDGTPFSLPVSSGKIIGFHGRSGSYLNSIGFYLKQVNVSDRSNSPVLPQSRSITSAYNKNGYSFPEGASGYDMVLAVRDRGDSYAVYTSNYPNQQYTNPSPDYNDGIRWNKVPQTSPSLQMVSFPSGYGDRGGAALSSHETYGPWGGSGGTMFDDGMYTGVWQINLTRAVGITSIKVLYDRNGQAVWGNKHGFSGAVSPDKIVFDFPSEVLTHITGYYGTTMIMGPTVVRSLTFHTNKRRYGPYGDECGTYFSTSFSDGRIVGFHGREGWYIDGIGVHVQE…
Jacalin	LOC_Os06g07250	3469796	3474964	MSTQLVKIGTWGGNGGGRVDLSVLPRSLKRMNDEFRNLVKFTKELMCMCGEQEECILLVLKYPVLIKLATKEDIKTTQLVKIGTWGGNGGGRVDLSVLPRSLKSVTIRSGAAIDAIAFTYIGTDGKEHLAGPWGGGGGNPTTITLGSQEFVKGISGTFTNVVTNLKIVTNVTTYNFGQGGGTAFSLPLQSGSVVGFFGRAGALVDSIGVYVHI*
Jacalin	LOC_Os06g07300	3503058	3507741	MGGDQWGGRPTSGGRWREWAARMTTLAAPFLLPARTEGAAEDGEDVVAGALVRDDSGEMDKKVEVGPKYHKSTKLVKIGPWGGNGGGSVDISVPPNSLKNVTIRSGAAIDAIAFTYVGTDGNEHLAGPWGGGGGNPTTITLGSQEFVKGISGTFTNVVTNLQIVTNVTTYNFGQGGGTAFSLPLQSGSVVGFFGRSGALVDSIGVYVHI*
Jacalin	LOC_Os06g12180	6520988	6522339	MPALVKIGQWGGYGGSAQDITVTPIKLTGMTIRSGNAIDSISFSYSGIDGQEHVVGPWGGNGGHATTIMLGPTEHVIEVSGTHGKFGPVADVVTYLKIVTDITTYEFGVRSGTDFSVPLQGGAHVVGFFGRFGVLMDAIGIYTRP*
Jacalin	LOC_Os10g04270	1997789	1998818	MSSVVKIGPWGMGRGSQLTENCDIAVAPLRLESITVKHGEVVDCLSFSYRDREKLPHTAGPWGGRGGQEITINLGPSEFVTEVHGEYGSYYGHNSIANLTFVTNRGRHGPFGIVDTSGWDRFSVPIKNNSSIVGFFARTGDSYLSAIGVYVRPF*
Jacalin	LOC_Os11g06570	3155631	3171408	MEEDDEENDNVPDWAQYGGFADTTGDGGGAVEENNGADDLGQILCDVKKDCESEKEVQKLERMLVDHKTLLYTGYEQGAQKFENLEACPVCNASRYKIRRDDPDEVNRQPSKKRVPAKMDRQWMYADRRSKEFIDGVHYFLRVAEANRKRGFICCPCNKCKNQKEYSASRTIHFHLFESGFMPSYNCWTSHGEQGVEMEEDEVEDDNIPDFAQFVGFEGNQTGEEEIAADGNDVADDLGQMLQDAREDCESEKEAHKLDKMLEDHRTSLYPGCEQGHKKLDTTLELLQWKAKNGVSDKAFGDLLKLVKNILPGGNKLPETTYEAKKIVCPLGLEVHKIHACPNDCILYRGEEYENLEACPVCKALRYKIRRDDPGEVDGQLTKKRIPAKVMWYFPIIPR…
Jacalin	LOC_Os11g32170	18524580	18532969	MEAVVSVSTGALNTLLPKLADLLLLVAGEQHSSRRAVKDGVEHLESELTSMRAALDKVSAAPPDQLDGQVRLWARDIRDMSYDIEDAIDTYLLREAAAAPRRPCCIGFAHGHGRSRRRAAIVVEIERIKKEVEEVSRRRERYRIDDHVVVVVDDAPVDLRLPALYTNAASLVGVDASVEEVIKLLSMEGDQGAVMVRRKLKLVAIVGPGGIGKTTLANLVYQKLHGQFECQAFVSVSRKPNIKVVLSSILCQVSQLKYENFSSWGEKEIIDKIRDILKDIRYFIIIDDIWDKPTWQLLKCVLIDNDHGSKIITTTRNMDVAKLCCYSDDVDGTIQIQQPLSVADSEKLLYHKVFHNERCPPQLQGISQKILKRCGGLPLAIITIASLFANRQTQTEDHW…
Jacalin	LOC_Os11g32210	18556446	18563078	MEAAAVSASTGALNTLLPKLADLLLLVAGEHHSSRRAVEDGVEHLESELTSMRAALEKVSAAAAPPDQLDGQVRLWARDVRDMSYHIEDAIDTYLLREAAAAGRRPPPPPCCSFVVGLTSSARRRSRAIAAEIERIKKEVEEVSRRRERYRIDDHVVAVVDDAPVDRRLPALYANFASLVGVDASVEEVIKLLSMEGYQGAVMMRRKLKLIAIVGPGGIGKTTLANLVYQKLHGQFECQAFVSVSQKPNVKAVLSSILCQVSQLKYENFSSWGEKEIIDKIRDVLKDIRYFIIIDDIWDKPTWQLLKCVLIDNDHGSKIITTTRNMDVAKLCCYSDDVDGTIQIQQPLSVADSEKLLYHKVFHNERCPPQLKGISQKILKRCGGLPLAIITIASLFANR…
Jacalin	LOC_Os11g39420	22993528	23009386	MTARDLPLRYLEEITDGFSDSRKVGSGGYGEVYKGVERAGTEIAVKKLYHMSGIDDTQFRNEFNNLMKIQHPNIVRLIGYCYQVHKTHIERKGEFVFSSIIYRVLCFEYLQNGSLDKHLCEESHGLDWCTRYKIIKGTCEGLYYLHERLKESIYHLDLKPANILLDKNMDPKIADFGLSRLFGGTQTHTTRNCKGTEYYMPPEYIQRRQISNKYDIFSLGVIILQIIAGPLGYSKCDDMPPQQFIELVCKKWRDRMEATSNYASTEEDCQRLKRCIEIALRCVEVERKNRPSMRDIIRELKQIDETSSSMSSWNKVRIAKIGQWGGIGGNYRDIEVAPCRLGSLMIGCGEVIYSIAFSYYDYNGQQHKVGPWGGDGPDKGVNHTIQFSLSEYLTGISGT…
Jacalin	LOC_Os11g39480	23040486	23041151	MEMAGFNKIGPWGGNGGIEYVMETVPHRLESITIYSSVVVDSLEFSYSEVNGDNHTSGPWGSASSESSQMIRLGSHDFLREVSGTVGPFNSMPNVITSLKFFTNGGTYGPFGQGGGTPFKVDPLEYSSNIVGFFGRAEQCLETFGIYIRKF*
Jacalin	LOC_Os11g39490	23042235	23046997	MADKLQHTADTMPNDLTIDLLTRITDNFSTKHQIGHGGFGTVYKGVLENGEEIAVKKLDIISLDDVKFMNEFTNLMSVRHKNIVRLVGYCCETRRKLVPHNGKLVLAYMEERVLCFEYLQRGSLDNYLSDESSGFDWCTRYNIIKGTCEGVNYLHNGPQGHIFHLDLKPGNILLDKNNVPKIADFGLSRLFEKTLSHHTTKVVIGTPGYMPPEYIEKKHITEMFDVFSLGVIIIEIMEGPKARSKLLEMPSQEFIELVHENWSRRFQQTTPTYTSEEIGSLQRQVKTCLEMALQCVEADRHKRPTIAEVVSRLNELDAMFQRTSPSLLPSELPIDPASPGDQDSSNASRHNERETMEQERGARGEYDNEVGVLRKFGPWGGKGGSAYDIEVPPHRLYSV…
Jacalin	LOC_Os11g39530	23071142	23079367	MADELQHTDAMPKDLTFDLIKRITDDFSKKNQIGHGGYGIVYKGVLENGKEIAVKKLHDIESLDDEKFMNEFVNLMSAQHKNIVQLVGYCYDTRRKVVLHNGKYVVVHVEERALCFEYLQRGSLDKYLSDFGLSRLFSDTLTRHTTKKYIGTVGYMPPEYIQICHITEKFDVFSLGVIIIEIMTGTKETSKRADMSPQQFIELVHENWRRRFEQATPMYTSEEVESLRLQMKTCIEMALQCVEAQRLKRPTIAEVVSRLNILDDMVRKISPSLLLYKPPIDPLSSGDQAVLAKIGPWGGNAGKAHNIKVASHRLLSVTVWFADIVDALAFSYVDLKGKTKHQAGPWGGPGGSARTVQFGPSEFLTEISGTTGPYVCAVADVVKSLTLVTNSGSYGPFGQ…
Jacalin	LOC_Os12g05020	2178172	2179893	MAGGVIQKRVHQRRNDGNIIEITIHGFCPVPRGSQTLPMGPSQQYPMPTYNIQLGLSEYVMEVSGTYGAYNSNVVVMSLRVATNLRAYGPFGRAEGTSFTASGRVVGFFGRSGELLDSIGVYTA*
Jacalin	LOC_Os12g09700	5115331	5117084	MSASKLQFTPCSTPIQGNEINFSKLYLHHTPAGPRPNQSGVTSTNKETGLGSLVVNNWQVYDGIGCDAKVVAHAQGLHVYAGNWHNSFTLVFEDERFKGSTLEVMGIVVEQGEWAIVGGTGQFAMANGVIFKKFHEQKKEGNIMELTIKGFCPVLKGSPSQGLVTKIGPWGGIDGGRAQDITATPKRLESITIHSGWTIDSISFIYFDQAGEKHRAGPWGGPGGDPCTIEFGSSEFLKEVSGTFGPYEGWKVIRSIKFVTNKKTYGPFGRQEGTPFSVPVQNNSTIVGFFGRSGKYLDTVGIYVHPR*
Jacalin	LOC_Os12g12720	7010135	7011661	MAGINCSIVPCSALMEGKEFNFSNLYLHHTYGGPKPNQSTIINNNGSTGLGMTAVNNWAVYDGLGSDAKVVAHAHGLHIYAGDLVAIIPSAWYLRMKGEFIMASGVIYKKVHERRSEGNIIELTIHGFCPSLKGTKCLPTKVGPWGGNGGTPQDITETPKRLESITIRSGEVVDSISFSYFDQAGQKRVAGPWGGPGGNLNTIELSSSEFLKEVSGTFGTYYGSNVITFIKFVTNVKTYGPFGKQNGTPFISPCRTTAVL*
Jacalin	LOC_Os12g14440	8236834	8238558	MADPSKLQITPCGMLVQGNQINFTKLYLHHTPAGPEQNQSAVTSNDKKTGLGCIVVNNWSVYDGIGSDAKLVAYAKGLHVFAGAWHNSFSLVFEDERLKGSTLQVMGLIVEEGDWAIVGGTGQFAMATGVILKKMQEQKQYGNIIELTIHGFCPLLKGSQCPVTKIGPWGSSHEGTVQDITESPKRLESITLYHGWSVDSISFTYLDHAGEKHKAGPWGGPGGDPIMIEFGSSEFLKEVSGTFGPYEGSTVITSINFITNKQTYGPFGRQEGTPFSVPAQNNSSIVGFFGRSGKYINAVGVYVQPI*
Lectin_C	LOC_Os01g01410	204710	208606	MAAAILRFFFFFFFFILPASLTATASTSTSSCPDGWQITPALDKCFIYIPTPLSWDRSEALCRNNFTAHLAALSSLQDLNLAKSLCGPSPSGCWVGGHRNNTASAFAWKWSDDSSSWNDTAFPADPLRANCSTTGCALATTNDACTLVTNTHAALTAKRCSDSHGLICMINHDRCYHDHCHKEYFIVLVVVSGFILLTTLAVVVWLLVYRRSKRRRRSREGSSTSATALVPPLWKVFTSEELRSITKNFSEGNRLPGNAKTGGTYSGILPDGSRVAIKRLKRSSLQRKKDFYSEIGRVAKLYHPNLVAVKGCCYDHGDRFIVYEFVANGPLDVWLHHVPRGGRCLDWPMRMRVATTLAQGIAFLHDKVKPQVVHRDIRASNVLLDEEFGSHLMGVGLSK…
Lectin_legB	LOC_Os01g57100	32995718	32998220	MGISAAAAAAPFLLLVALLLLLPSPAAAFSFTYNFTSADTAPSGIAFQGDAFFNKFIRLTRDERIGPITSSAGRAFFSRPVPLCDPVSRRRASFSTAFSFSIAAPDPSAASGDGLAFFLSPFPSVLPNSSAGGLLGLFNSFSRGGAAAAHPRPLVAVEFDTYKNEWDPSDDHVGVDLGGIVSAATVDWPTSMKDGRRAHARVAYDGQAKNLTVALSYGDAAAAAALTDPVLWYAVDLMEYLPDAVAVGFSAATGEAAELHQVLYWEFTSSIDTKEETVILWVVLGLCGLLLVLVAAGVLWFVSQWRKAGELADGDIDEEMGYDELADEEFFVESGPRRFRYSDLAAATKNFSDERKLGQGGFGAVYRGFLKELGLAVAIKRVSKGSTQGRKEYAAEVRI…
Lectin_legB	LOC_Os02g19530	11411029	11413080	MTGTKYVSWCLALLLRLAAVAGLADDGQFLYNGFAGVNLTLYGAARITPNGLLKLTNGTVQQTGHAFYPPPVRLRRTPSTKTNGTGNEKAVRSFSSSFVFGIVTADTQDLGGHGVVLVVAPRANLTTGLANNYMGLFNGTGSVGSASNHLFAVELDTIQNPDFRDINNNHVGININDLASRDNDKAGYYDDDDGRFHDMTLISGDAMQVWVDYDGDTTRVNVTLAPLGVRKPARPLLSAMHDLSTVIVGESYIGFSSATGTLSTQHYVLGWSFGVDMPAPAIDAAKLPKMPKRRTRSDQSKTMVIALPILSVVLLLFMVSCVILVRKRYNHGELREDWEVEFGPHRIPYKDLRRATERFKNKNLLGVGGFGRVYKGVLPKSRLEVAVKRVSHESRQGMK…
Lectin_legB	LOC_Os02g26160	15357395	15361347	MPPRCRRLPLLFILLLAVRPLSAAAASSIAAAPASSYRRISWASNLTLLGSASLLPGAAGVALTTPSRDGVGAGRALFSEPVRLLLPQDAAASASASRAATPASFSTRFTFRITPSPTYGDGLAFLLTSSRTFLGASNGFLGLFPSSSASDEGELRDVSTVAVEIDTHLDVALHDPDGNHVALDAGSIFSVASAQPGVDLKAGVPITAWVEYRAPRRRLNVWLSYSPSRRPEKPALSADVDLSGLLRTYMYAGFSASNGNGAALHVVERWTFRTFGFPNSSYAPPPTKYIGPMPPNNQPLPPPPSPSPSPPPPSPPPPPHPNHRRRHLFYKVLGGVLGGMVLLGLVVVGSAVLLGRSVRRKNQEHAVASEDMGEATLSMEVARAATKGFDSGNVIGVGG…
Lectin_legB	LOC_Os02g42780	25718086	25720213	MRRPELIMRSLPLILFLSLGSFHLAAAAVDDQFTFDGFAGVNLTLDGTAVVTPGGLLMLTNGTTLLKGHAFYPSPLRFFHEATSGGGSSTVRSFSTAFVFGIVSEYADLSSPGLAFVVAKSRDFSSALQSQYMGLANARNNGNASNHFLAVELDTIVNAEFGDMSDNHVGIDVDGLASAAADDAGYHDDRTGAFVNMSLLSRAAARVWVDFDARTSLVNVTMAPLELPKPTTPLLSAAVNLSAVIEDEAYVGFSSSTGVVASRHYVLAWSFKMDGPAPSLNVSKLPALPVTIARAPSNVLKILLPIASAALVSALAIAVLVIHRRRRRYAELKEEWEVAFGPHRFSYKDLFRATNGFSDERLLGFGGFGRVYKGVLLVSRVEIAVKKVSHESRQGMKEF…
Lectin_legB	LOC_Os02g48200	29509699	29512887	MAVLMLVWCVSVFLLLPSATAQATTFTSNVDGKEFTTFSFPKFDKPLLQLPDNLTFSGNATIAQDGLQLTPDSGNRPEIFLVNQAGHAFFTAPFVVWESKSSSSSSNSAAAAADGKYVASFSTVFKVNLFRSNLNKTVKGEGLAFVVASSNARGPPVGSHGGFLGLTNASTDGNATNGFVAVELDTVKQRYDIDDNHVGLDVNGVRSTAAAPLAPLGIQLAPRNTTVDDGICFVWVDYNGTSRRMSVYIAKNESKPSAAVLNASLDLSTILLGKTAYFGFSASTGAATYQLNCVRMWNMTVERLHDGTTTTATKLAGTSGWKLAVGVLCGVAVVLGVVAALYIRKRRRRSGGDPSSAFNAAIDFRKIPGLPKEFDYMELRRGTNNFDEKMKLGQGGYGV…
Lectin_legB	LOC_Os02g48210	29513599	29517386	MGLPGRRHRGAMAGRALVVLLWCVSASVFLPSARAQTTTFTSAIDGKKATTFSFPTFDKSLMQLGANLTFSSNATVSQSALQVTPDSSNNPLDYLVNQAGRVFFPTPFVLWSSNSSNSTADGKYVASFSTVFRANLYRSNTTMKGEGLAFVIASTNAINPPPGSYGEYLGLTNASTDGNATNGFAAVELDSVKQPYDIDDNHVGLDINGVRSNASASLTPFGIQLAPSNTTTDDGNYFVWVDYNGTSRHVWVYMAKNDTRKPSTPVLDAPLDLSTVLRGNKGYFGFSASTGETYELNCVLMWNMTVEMLPDEGATKKKAALPGWKLGVVVGVSSCAVAVVLGLFAALYIRKRRKRIGDDPSSVFNTTIDFRSIPGVPREFDYRELRRGTNNFDEKMKLG…
Lectin_legB	LOC_Os03g15250	8338879	8343579	MRLNSASSLLLLLKLSHLAIVAALADGAGFTFNGFSAANLSLDGMAAVAPGGLLMLTNGSMVMKGHASYPTPLRFHGSRDGRSAAVMSFSTAFVFAIVGQYADVSSQGMAFFISPSKNLSTALPGHFLGLVNAGDNGNASNHLFAVELDTVLNGEFQDIDDNHVGVDINSLTSIEAATAGYYDDEDMGLFRNLSLISRKAMQVWIDYDGLTMELNVTMAPVEITKPKKPLISTIVNLSAVVTEPAYVGFSSSTGIIFSHHYVLGWSFKMNGTAPPLNISILPALPLMISERRSQVLVIVLPIVSLVLVLASAAMAIAVAKQRAKFAELREDWDVPFGTHRFSYKDLFYATEGFKESQLLGMGGFGKVYMGMLPKSKMMVAVKRISHESRQGMKEFVAEV…
Lectin_legB	LOC_Os03g56160	32001277	32003535	MAEKKGVGSLLPGLAVVLVGFVVGGAGSDDRFVYAGFTGAPLALDGTAAITASGLLELTNGTAQLKAHAVHPAALRFHGGGGGGGAVRSFSTSFVFGIIPPYSDLSGHGIVFFVGKNNFTAALPSQYLGLLNSTNNGNTTNHIFGVELDTIVSSEFQDPNDNHVGIDINSLKSVAVNTAGYYDDKTGAFHDLSLISGKAMQVWVDYDGATTQISVFMAPLKMSKPTRPLVSAVYNLSQVLVDPVYVGFSSATGTVRSRHYVLGWSFAMDGPAPAIDIAMLPKLPFYGTKARSKVLDIVLPIATAVFVLGVVVVVVLLVRRRLKYAELREDWEVEFGPHRFTYKDLFRATEGFKAKMLLGIGGFGRVYKGVLPKSNMEVAIKKVSHESRQGIKEFIAEVV…
Lectin_legB	LOC_Os03g56180	32006093	32008127	MHVATLLLLLLLDLAVANGAVDEFAYNGFAGAGDGELVLDGAASVTPDGLLRLTGGSGEKGHAFYARPLGFRNGSGGGGGVRSFTSTFVFSIMSSFTDLAGHGIAFAVSSTRDFSGAAAAEYLGLFNRATNGDPASGRVLAVELDTMYTPEFRDIDDNHVGVDVWVEYDAGDARLDVTLHQLTKPKPARPLLSVKPANLSAAFSDQMYVGFSSSTGSDDTSHYVLGWSFSLSGIAQDLDYAKLPSLPPVMATAASTKHMPVKIWLPVSLSVTVVAAIVMFLLFRRQRRAIYVELVEDWEVEFGPHRFAYKDLHKATKGFHDDMVLGVGGFGKVYKGVMPGSGIDVAIKKICHDSKQGMREFIAEIVSLGRLRHRNIVQLLGYCRRKGELLLVYDYMING…
Lectin_legB	LOC_Os03g60810	34537707	34540980	MAAPAAVLAVLRWRQRRWLVELVALLLLLARGGAAAVDQFLFPGFSGDGVATSGAAAVTSTGLLQLTNETKEVFGHGFYPKPVSLRNASTGAAASFSTTFVFAIVPKYPDAHGHGLAFALAPSVAVPGAVAGKYLGLFNTSDSTGQIKNKIVAVELDTARDDEFADIDDNHVGIDDNSLKSVNSSPAGYHDAATGGKLASVNLIGGEPLQVWIEYDGDSAWLEVTVSPAGMLRPAAPLVSCTVNLSSAVAGDTYVGFSAANGAAASSHYVLGWSFRLGGGGRAQDLDLAKLPRLPSPSKPKKTLPPLIILTILLLSVVILLLAAAAVAALVVRSRRYAEEEEEWEIEYGPHRISYKDLHGATKGFRDVIGAGGFGSVYHGVLPRSGVEVAVKKVSHDSR…
Lectin_legB	LOC_Os04g01890	559485	561482	MAHHVLPIFPIFLVTFFFVMLCSISSSNACTGLEACTSLEKDGSGSDSISIPTFDGIDEHQSLLVLKNAEIWRDVLRAPPYKQHLVVIRLRPPVIRFRPPPLPDGALAPRRLRRHDDEERGVLHHHSKVHDHLISDRRPVGSLAFVVVPTLNAADGALPRALNTANYTITTTSNNHSLSLDLASIMSDYNNNSNKSTSTAVNYTVWIDYDGIGHKISAYMANDGQLKPSKAIFAGHLTMSNRVPNKAYIGFFASGSDGETYGLLSWNITVDRVPDSGIAASKSKNKPFETGFTTVIVVFSFFSVSLIVILVFQSKKNSDAKQLLDEVLSQLARKLKYSEIRNATGNFTDARRLGRGSFGVVYMGTLTTQRNGRTQEQRQQQVAVKKFDRDENQQRRFTD…
Lectin_legB	LOC_Os04g01910	567843	569185	MELLLVLLLAVTCSPAMADVVSYSFAAVGGGRAASNGLVVATNSSILSPATFLFDAQLFPVFNESDGFLLLADTLQLWRAAAAGMPPALDASFNTTFTFLSSAVAFVVLLDSFPPLASHRGVSAPTDGGAMTTTNPNATSSLATVEVGTVNSYGRRSPNVGLNVTVSANRTAAPHGLTVWIEYSAVEHHLWVYVAAAGEARPAKSVIDLPLNLPGRRITQRAFVGFFAGTVRDAVLGIRDWNLTVDRFPGDGRRRGEDVDEQVKKGTPPSRWLVALLAVLGAVAAVVTVASVVVCYMVSRRRALETERIRQYTKYYFPAGGRPGSN*
Lectin_legB	LOC_Os04g01950	592318	593453	MQSLYNLYKMMLVVLALLGVATAAAAAAGDVVSYSYPAFNATTTRDDSLVAATNASILTTARLLFDPDFPHGFNVSEGFLLLSGDIDVWRDGVGSAGAPAREASFNTTFTVVAAASPVAFVVLLDRYPPLLDQSGLRGSNVSSAADGDDGNATNSLVAVEVGTVKSYGRESPDVGLNVTVTPNRTTAPSGSTVWIQYDAVEHRLSVHVAAAGEPRPSNALLDVPLYLAGGRTTQTALVGFFGGTIGDIIVGVRGWELTVERLRGDDGGGGKKRTSWVVILLAVVGSVAGVAAMVSVLVCRFVRKRRHTEPKH*
Lectin_legB	LOC_Os04g03579	1557802	1568247	MFVVTMLQLLLLLLLLLSISLDVSHLIAEAAAAAKPPVSFSFNFSDPSTYSLDDLLFEGDAAKPKDGLVDLTSGRSCYPYCPAGRMSYAHPVQLYDDTTGGEKVVVASFSTRFTFTIRPIDDGIRGDGLAFFLASYPSKLPANSFGGNLGLINNGTTTAFGSDRFIAVEFDTYNNTFDPKSINHIGIDINSVVSSLNTTLLPNFSLNGTMTAHIEFNGITQMLVASLWLAGRPWSAAPDYQVSLRLPDPITSLLLPQVAVGFTGATADLKELNQIMLWSFNSTLTLVNQDRRNKALLFGGPIIGGAVALALVLWFLISCLMQKRVRNTFGKGTGGARRFEYDDLAIATGNFSDDRKLGEGAFGVVYSGFLKRLEREVAVKKIVRESSQEHKDFFAEVST…
Lectin_legB	LOC_Os04g04690	2251528	2252231	MVSPAAKRISRPRLHLVALFRLLLPLLAARHEAVVAATTSPAVSFSFNFSNISAARLEADLRFQGDATSSLANGSVNLTTSSVGGRGRMSCRGMAFFLAYYPSSEPPRDSNGYNVGLSSEQGLARAQTNKATGKDRFIAVEFVVTYNYENDTSNDRICIGISSVREPNYSTVLPGNTRLEGSMTSYISFNSSTRMLVASLCGSMTILRWTLFK*
Lectin_legB	LOC_Os04g04770	2287615	2288528	MFVVTMLQLLLLLLLLLSISLDVSHLIAEAAAAAKPPVSFSFNFSDPSTYSLDDLLFEGDAAKPKDGLVDLNAGRSCYPYCPAGRMSYAHPVQLYDDTTGGEKVVVASFSTRFTFTIRPIDDGIRGDGLAFFLASYPSKLPANSFGGNLGLIPEGTTTAFGSDRFIAVEFDTYNNTFDPKSIDHIGIDINSVVSSFNTTILPNFSLNGTMTAHIEFNGTTRMLVASLLLAGRPWSAAPDYQVAVGFTASTAEYKELNRIMLWSFNSTLTLVNQGT*
Lectin_legB	LOC_Os04g44900	26387573	26390130	MVLPKPEMPFFVLLLFLGLGCLRPAAATDERFVFNGFTGANLSFDGMATVTSNGLLMLTNGTNQLKGHAFFPSPLQFQRGPNSTAMQSFSTAFVIGIIGAFEDLSSHGMAFIIAKSKNLTSALPGQFMGLVNSANNGNATNHLFAVEFDTILNSEFNDMSGNHVGIDVNGLNSVDADNAGYYDDGTGDFKNMSLVSRRPMQVWVDFDGQTMQVNVTMAPLEVARPKKPLLSKIVNISSVIDDTAYVGFSSATGILFCRHYVLGWSFKMNGAAPALNISSLPSLPVTFPKPRSKTLEIVLPIASAVLVFAVAAAVFVFMRRRRMFSELKEEWEVTFGPHRFSYKDLFHATDGFSDKRLLGIGGFGRVYRGVLPSSKAEVAVKKVAHGSRQGMREFVAEVV…
Lectin_legB	LOC_Os04g44910	26390965	26393639	MPHTTSKPGIMVGVRCSCIDSNSESSVQTFDAMTRIAVTTHHMPCANCNSQTEANLPMGNHRLLLLLLLLLAVVGSDHGGVLAADEFTYNGFGGANLTLDGMAAVAPNGLLVLSNGTNQMAGHAFHPTPIRLRGGAAGGAVQSFSAAFVFAIVSNFTVLSDNGMAFVVAPSTRLSTFNAGQYLGILNVTDNGNADNNIFAVELDTMLNPEFQDMNSNHIGVDINSMKSVQNHSAGYYDEATGAFNNLSLISRQPMQVWVDYDGATTVLNVTMAPLDVPKPSKPLISAPVNLSSVVTDTAYVGFSAATGVIYTRHYVLGWSFSQNGAAPSLHTSSLPALPRFGPKPRSKVLEIVLPIATAAFVLALVIAAFLFVRRRVRYAEVREDWEVEFGPHRFSYKE…
Lectin_legB	LOC_Os04g49480	29328746	29329588	MKLPSSILCLSLLASTSLQILGSTCSCLHFNFPNFDTTSVDDFSFSPGSGIANGSLQITLSTGNITNQSGRVCYTRETLRLWDSKKRTVASFRTEFVLNILPNQQQNETGEGLAFILTSNLSSPRGSSGQWLGIANEQTDGSPANRIVAVEFDTRKSYDEDLDSNHVGLDVNGIRSVVQYPLSNVSIFLSSGFDLFVSISYKSRFRLLIVEAMQLSTRGLHVVVQAWPIDLSRYLSEEIYVGFAGSTGEFTELNQIKSWKFITAGDFDSKAVRQEWTGHR*
Lectin_legB	LOC_Os05g03450	1454704	1457304	MPPPMAPPPPPPPPPPILLLLLLLLAAVAADVSTALCFDYATLTLGSLKLLGDAHLKNGTIRLSRDLPVPNSGAGRALYATPVALRGGFSTQFAFTVATLNADSVGGGLAFVLASDGVTLGDAGPYIGVSAASDVAAVEFDTLMDVQFGDVNGNHVGLDLGSMVSAAVADLDGVGVELTSGRTVNAWIEYSPKSGMEVFVSYSPKRPAEPVLSAPLDLGEYVKGDAFVGFSASTQGSTEMHAVEWWTFSTPTSSSSSPSKPSPRMATPSSPPPEAPVSSAAPPPASLNPMLPSPPQLPGVSTTTPSPPASTVSMPPTNSVAVASAPANSTAGISNAGSPHPPAHAAVAGAATAGAFVAVSFAGFALWALARRARARRRGTTALAAVADKRDSLASAAAL…
Lectin_legB	LOC_Os06g10790	5632355	5634722	MIARDTVLRFAVRLFVVIVVSSRSSSADDGGGDGGVDFIYQGFQHAANLTMDGSAKVLHGGALQLTNDSNRLVGHAFHAAPVRFLDDGAGGGGGGVVSSFSTAFVLDIVTVGSGGGHGLAFVVAPSATLPGASPEIYLGVLGPRTNGNASDHVFAVEFDTVMDLEMNDTNGNHVGVDVNSLVSVVSEPVAYYAGDGSTKVPVQLESAQQIQAWIDYDGGSSILNVTVAPATVTERPRRPLISTKLDLLPIFKENMYVGFSSATGKLASSHYILAWSFRTNGVAQSIDLRRLPKVPRQSSPPPKLLIIKFAAVACAGTLTLIAAAMVAVLWLRRRAALADTLEEWELEHPQRIPYKELYKATKGFKESELLGAGGFGQVYRGVLRRRSGEAVAIKRISNG…
Lectin_legB	LOC_Os06g14260	7952936	7955232	MHPKPNSIVSFLVLLLFHVLILSHESSAAAAAAGGDSDHFRYDGFAGAPLDLDGMAMVEPDGKLMLTNVTSQMKGHAFHPAPLRFVAPPPKPNATAPAAARSFSTTFVFAIAAEYVTVSGNGLAFFVAPSKNLSAALPSQFLGLFNSENNGNASNRVFAVELDTIRNQEFGDINGNHVGVDVNGLASVASMPAGYYADDTGEFENLTLFSGAAMQVWVDYDGAAAAIDVTLAPVEVPRPRRPLLSVAVDLSPVVAAADAAAYVGLSSSTGPHKTRHYVLGWSFAMDGPAPPLDYAKLPKLPRASTKRRSMVLKVLVPVAAPLLALAVVVAVASVLLWRRRRRRHAEVREDWEVEFGPHRFAYKDLVRATRGFDGKRLLGVGGFGRVYRGVLPASGTEVA…
Lectin_legB	LOC_Os06g22290	12930780	12933696	MSMALHQTLLLLLFVSIAIHRAVAQTTTSTAVRGDGNRFVTYSFPSFANALLHLQANLTVLNNASISQGALQITPDSSNSADGYLVNQTGRVFFSTPFTLWSPAAGGGGNGNGNGTYVASFNMVFRVNIFRTNTSDPGEGVAFVVASGLDPPPPGSYSGFLGLTNASTDGDDANRFVALELDTVKQGYDPDDNHVGLDVNGVRSVKAVPLAPFGIKLGAANASNFFVWVDYDGTSRHVWMYMARSDDGVPSPKPPSPVLDAPLDLSAFVAEKAYFGFSASTGTRFQLNCLHMWNMTVELLDDGSRSSGGGQTRRKLGLGVGVPCGVAALATGAVVAFLYIKKRRRRVGDDPESLSSTAAFKFNKSSINLRSLAGTPKEFEYTELRKGTEDFAAKNKLGQ…
Lectin_legB	LOC_Os07g01100	55259	57217	MAMALLFLLLLLPPPTAPFSLDFFPESPSPPRLALSGAASLRPTAVSMASPRARLQLTHPVALGPAFSTYFSFSLSGPGSLSFFLTPHPHPDRHPFLLAIVFDAAARVRIDLAGHTTGTAASHLAPSSAPARLHSWIHYNATSATLQLRLSATSRRPALPLLSLHPLPPSALLLLRTKPMLAGFTSSATNCTLFAWAFRANNTMQHSQPLDPSHLLTTPPPHRPQPHPHHYYPWLSLLFAAACGAMLTFFLLFVWYSLLATRRPVAPVTTSDSDVVYEKIVLVGAKDDDAPAATTPSPDVAGNNN*
Lectin_legB	LOC_Os07g03780	1574322	1577615	MGAGHRGGSGELREGAGENFGELPPAQEGLRGTPIPSPAMKYTFLLFLCLVSFVTSSEHQFVFSGFTGSNLVLDGAATITEDGLLELTNGANNIEGHAFYPTPLRFRKSPNDMVQSFSVSFAFSILQKYANRSNDGMAFFIAPSKNFSDASLPAQYLGLLNNQNNGNRSNDLFAVELDTFQNKEFQDMDDNHVGINVNSMKSLDAHYAGFYEDRSGIFRNLTLVIHEAMQVWFDYDGDAKKISVTLAPARLAKPKRPLLSVTYDLSTVVADSAYIGFSAATGGVVNTKHCVLGWSFRMNGPAQAIDISRLPKLPNLGSKKSHSSRILVIISPVATAVLIFLVGVLLVLCVRRRLKYTEIQEDWEVEFGPHRFSYKVLYDATEGFKDKNLLGVGGFGKVY…
Lectin_legB	LOC_Os07g03790	1582453	1584631	MSFLPLILFFFLGLNLASITNGDDNHQFVYNGFTSANNLSLDGVAMVTPDGLVELTNDGIRVKGHAFYPSPLHFRETPNGTVQSFSVSFVFGIVPTFSDLNSGHGITFVIAPSKNFSDAIAAQYFGLFNSETNGNDRGHIFAIELDTVKNTEFGDMNDNHVGIDINNLTSLQSYPAGYYEESGRFKNLTLASMEAIQVWVDYDREATRINVTMAPLAMAKPVRPLLSATYNLSGLLMERSYIGFSSSTGATSARHYLLGWSFSMNGGTALAIDIAKLPKLPRVGPKSDPSNLLQIILPVATAAFLVAVGATVFLLVRRRMRYTELREDWEIDFGPHRFAYKDLFHATEGFQNKNLLGTGGAGRVYKGMLLGSKQEIAVKKIPQNSKESMKQFVAEIVSI…
Lectin_legB	LOC_Os07g03810	1589435	1592309	MSFMLLLLLLLSLILNLASPTTAASGDGNGDQFIYSGFHGSNLTVDGAASITPDGLLQLTDGAAYLKGHAFHPSPVRLRRDVSTSTTTTTVRSFSVTFVFGIVSVYPDFSAHGMAFVVSPTTNLSSSLPAKYLGLTNVQNDGNASNHMLAVELDTIQSVEFRDINANHVGVDINGLQSVRAYNAGYYDDVSGEFRSLKLISRQAMQVWVDYHGGEKKQLDVTMAPLRMARPVKPLLSVTHDLSTVLADVVYLGFSAATGRVNSRHCVLGWSLGINGPAPAIDIDKLPKLPRAEPKPRSRVLEIVLPIVTATIVLVVGGAIVMVVRRRSRYAELREDWEVEFGPHRFSYKELFRATDGFADKHLLGSGGFGKVYRGVLPKSKLEVAVKKVSHESRQGMKE…
Lectin_legB	LOC_Os07g03820	1594360	1596614	MAKQATMLLHMKLISIYLLVLCVVGANELLVVAASGNDGGGGRFVYSGFAGANLTLDGTATVTPAGLLELTNGTLQLKGHAFHPTPLRFGFGSGGGGGGDGVVVRSFSASFVFGILSAYPDMSAHGIVFLVSPTTDFSAALASQYLGLVNVTSNGDARNRIFAVELDTLQQDEFRDINDNHVGVDINGLVSLQSTSAGYYAADINGGGFRNLTLISHEAMRVWVDYDAGDARIDVTLAPLAVAKPVRPLISAAYNLSSVITDTAYVGFSSATGSFNSRHYVLGWSFAVDGGPAPAIDVAKLPKLPREGPKARSKFLEIFLPIASAAVVLAMGILVILLVRRRKRYTELREDWEVEFGPHRFPYKDLHHATQGFESKCLLGVGGFGRVYKGVLPNSNVEI…
Lectin_legB	LOC_Os07g03830	1598870	1600885	MKIALSFLLHILLFHGFNLVLAVSASDDQFVFSGFSGANVTLDGTATVTAGGLLELTNGTTQLKGHAFFPAPLSFRGSLNGTVQSFSASFVFAILTSYPNLSCHGIAFVVAPSNNLSTALAAQYMGLTNIDNNGNASNHIFAAEIDTMQNVEFQDINNNHIGVDINGLHSVESHYAGYYDKNGSFHNMNLISGDVMQAWVDYDGDIAQINITIGPIDMSKPGRSLISTTYNLSDVLMEPSFIGFSSATGPINSRHYILGWSFGMNKPAPNIDIAKLPKLPRLAPKPQSKVLVILLPIAIAAFILSVGIAMVFLVRRRQRYAELREDWEDEFGPHRFAYKDLLHATDGFSDKHILGAGGFGRVYKGILPKSKLEVAVKRVSHESRQGMKEFVAEVASIGR…
Lectin_legB	LOC_Os07g03840	1602024	1604378	MLLHVKLICLLLLAGASLAACTAGDGNDDDHQFVYSGFTGSNLTLDGAAVITRTGLLELTNGTLRQKAHAIHPAPFRLRGGSSSSSTATATATATATATRSFSASFVFAILCPDADACGHGIVFFVAPANHSFSGAFPSQYIGLFNGSSDGDAGNHLVGVELDTDQNNEFRDIDGNHIGVDINSLTSINSTSAGYYDDNDGGNSGDHGFHNLTLASHGEAMQVWVDYNGTAKQITVAMAPLKMAKPSKPLLSSTYDLSTVFVADEPYMVGFSSATGSFNSRHYVLGWSFAMDGPAPAIDIDKLPKLPRFAPKHKPKMVEIIPPLATATFIVALGTVSVLLIRRRMRYTELREDWEVEFGPHRFSYKDLFRATDGFKSMNLVGVGGFGRVYKGVLQSSKL…
Lectin_legB	LOC_Os07g03860	1609227	1611424	MQVEEKPSMKIMLFGLLAVLAGCSDAVDQFVYSGFTGSNLTLDGGARVTPSGLLELTNGMVRLKGHAFHPTPLHLHESPNGTVQSFSISFVFAILCDYPDSCGHGLAFFIAPSKNFASAFWTQYLGLFNNKNNGDPNNHIFAIELDTVQNDDLQDISNNHIGININSLYSMKSRDAGFYDDKSGDFKNLTLISQKAMQVWVNYDREITQINVTMAPLNVEKPVKPLLSTTYNLSTVLTDSAYIGFSSSTGTVSGKHYVLGWSFGMNSPAPSIDIAKLPRLAVVFLLSAGTTIFLCMRRNLRYAELREDWEVEYGPRRFCYKDLFDATEGFKNKHLLGTGGFGSVYKGVLPISRLDIAVKRVSHDSTQGMKEFIAEIVSIGCLQHRNLVQLLGYCRRKGE…
Lectin_legB	LOC_Os07g03870	1611858	1615245	MRISSEIVRCLTEQTKEQLGSLHVSLAVSLSDKDRKGIEDYAEDSCSLASYMIRVKPGLLPVQPSPKHLCTFWHLNSLVLHKLHMENQPVLFSAVFILYVSFLGPFCASSGEESFVYSGFASTGAANLTLDGSAMVTTTGLLQLTDSMPNIQGHAFYPTPLRFKKQSNGIVQSFSVAFMFGIISPYSDASTDGMAFVVAPNKGFPDAKAAQFLGLLNISSDNSTSNHMFAVEIDTAQNTELDDIDGYHVGIDINSLHSKKSQHIGFYNDQHGGLLKNLTLTGSNCKPVQVWVDYDGETTQINVTLAPIKVTKPTRPLLSVPFNLSTVLTDQAYIGFSAATGPLTSHYYVLGWSFAMNAPAPPIEISRLPRLPCPGDNRLQKILQILLPIVAVALIFIVV…
Lectin_legB	LOC_Os07g03880	1617514	1619592	MAYEVLHPCIFLDLFVQVRQTSHTKFFFLFLLVSFGINCASFTNTSDDQLLYLGFTSANLITDDTTVVTSNGLLELTNGTINRKGHAFYPSPLHFRKSHNNKVHSFAVSFVFAIRSSYPRMSLHGLAFVVSPSINFSNALAIQYLGLLNSKNRGSKSNHILAIEFDTILNIEFEDIDDNHVGIDINDLHSIKSHSAGYYDDRNSSFQNMSLISGDAMQAWVDYNGEDKKISVTMAPIKMAKPKRPLILISYDLSTVLKEPSYIGFSASTGLVDSRHYILGWSFGMNKPAPMINVNKLPKLPRQGPNPQPKLLAITLPIASATFVILFCGVFITIVRRRLRYVELKEDWEIEFGPHRFSYKDLFHATHGFDNKNLLGAGGFGKVYKGVLPSSKLEVAVKR…
Lectin_legB	LOC_Os07g03890	1621766	1627740	MEHLSLLLPFIALALNLAITMSEDQFVYSGFSGRNLTLDGAATVTDDGVLELTNRTVHIKGHAFYPTPWQFRKTPNGTVQSFSINFVFGMIPVYSNEKCTDGMTFVISPTSDMSSAQDSQYLGLLNKTSDGKASNHIFAVELDSSQNTEFHDIDDNHVGIDINNLTSVQSRPAGFYSDNKSIFNNLSLCSYKPMQVWVDYNEDTTQIKVTMAPIEVGKPLRPLLSEIHNLSLVLEEPSYIGFSASTGPINTLYCVLGLSLGINRPAPAIDLSKLPKLPRVSPKPRTKLLEIILPIATATFILIVGTTIVLLVRRRMRYAELHEDWEAEFGPHRFSYKDLFHATDGFKNRNLLGLGGFGKVYKGVLPTSKLHVAVKRVSHDSKQGMKEFIAEIVSIGRLR…
Lectin_legB	LOC_Os07g03900	1630224	1632254	MKQYTLPIILFLTISISLLAISASGDHDQFIYTGFTGSNLTLDGAAKITATGLLGLTNDTFRIKGHASHPAPLCFRKSPNGTVQSFSVSFVFGILSSFGDIRGHGFAFFIAPSNDFSTAFPIQFLGLLNDINNGSSTNHLFAIELDTIRNDEFGDIDNNHVGIDINSLNSVRSSYVGFYNDNNGALTNVSLIGDKPMQVWVEYDGNATQIDVTLAPLGIGRPKRPLLSVVHNLSTVLTDQAYLGFSSSTGLSTGHHYVLGWSFGLNIPAPIIDPTKLPKLPNLSPRPQSKLLEIVLPIASAIFVLAIGVAIVLLVRRHLRYKEVREDWEVEYGPHRFAYKDLFDATKGFKNKNLVGTGGFGRVYKGVLPNSRLEVAIKRVSYESKQGIKEFVAEVVSIG…
Lectin_legB	LOC_Os07g03920	1638975	1642253	MTSSMKHTSPVILFLTISISLSAISASGDHDQFIYTGFTGSNLTLDGAAKITATGLLGLTNDSFRIKGHASHPAPLRFRKSPNGTVQSFSVSFVFGILSSFGDIRGHGFAFFIAPSNDFSTAFPIQFLGLLNDINNGSSTNHLFAIELDTIRNDEFGDIDNNHVGIDINSLNSVRSSYAGFYNDNNGALTNVSLIGDKPMQVWVEYDGNAAQIDVTLAPLGIGRPKRPLLFVVYNLSTVLTDQAYLGFSSSTGLSTGHHYVLGWSFGLNIPAPIIDPTKLPKLPNLSPKPQSKLLEIVLPIASAIFVLAIGVAIVLLVRRHLRYKEGLLELTNGTVNQKGHAFHPTPFRLRKPPNSAVQSFSASLVFGIVVSPLLHASTEGMAFFLAPSSNFSDALPAQ…
Lectin_legB	LOC_Os07g03930	1646014	1647957	MEHLACFLLFLTSFTTVSIGQDQFIYNGFSGSNLILDGTAMVTPNGILELTNGASTYETSYALYPTPWQFLKVPLQSFSVNFVLFMAPSIRCPDSMAFMIFPSKGLKNDQRESNLAVNFLSCQDKRFLENNENDISISINSSFSRPLETHPAGFYDDKNGIFNDLPLVGGKAVQIWVDYDGEATQMNVTIAPLKLTKPLRPTLSAILNISTILDEGVSYIGFSSGANNVGALNYVLGWSFGMNSPAPTIDIIKLPKLPRFGPKVRSKTLKIVLPIVITTVILLVGAAVTALVWRRKRYAELYEDWEVEFGPYRFSYKYLFDATEGFNNEKILGVGGFGKVYKGVLPDSKLEVAIKRVSHESKQGIKEFIAEIVSIGRIRHRNLVQLLGYCRRKDELLLV…
Lectin_legB	LOC_Os07g03950	1665093	1667003	MSSTKLILCFLLLFLTLNLSASSTGGDHERFMYAGFTGANLTMDGSAKIIPTGLLALTKDTFRAQGHALHPAPLRFGQSNGMVTSFSVSFVFGILSSFGDIRGHGFAFFIAPTNNFSSAFPIQFLGLLNDKNNGSLSNHLFAIEFDTIRNNEFGDIDNNHVGIDINSLNSMQSYHAGFYDDKGGTFTNLSLIGGGPIQVWIEYDGYTTLTNVTIAPLGMARPIRPLLSVTRDLSTVFTNQSYLGFSSSTGLSTAHHYVLGWSFGMNSPAPTIDSTKLPKLPEPPNYSGPRTQSILLILPLIGSILLVLIIGIVVLLVRRQLVYKEVREDWEVEYGPRRFAYQDLFRATRGFKNNNLVGIGGFGKVYRGVLPISKLQVAVKRVSYGSKQGIKEFIAEVVS…
Lectin_legB	LOC_Os07g03970	1670451	1672472	MPVPGENRRCFLAVLHFFTIILIIITFPSSTAAIGDGQFGYYGFSNSSLTVDGAAMVLPGGLLQLTNSTANMKGHAFHPTPFRLRKSPNTTVQSFSASLVFGIISPYIDLGSQGMVFLVAPSTNFSDALAAQYLGLFNIRNIGNRSNHVFAVEINTILNSEFMDIDDNHIGIDICDLRSVTSHSAGYYDNSTGGFHNLSLISGEAMQIWIDYDGGAKQIDVALAPFKMAKPTKPLLSMPYDLSSVISDVAYVGLSAATGLAGSSHYILGWSFSMNGPTPPFFTAQLPDLPRRAQEASRRKVLPIIVPIVTATSVLLITLAVFLFVRRRLRYAELREDWEIQFGPHRFSFKDLYFATEGFKNSHLLGTGGFGRVYKGLLSKSNMQIAVKRVSHESRQGIR…
Lectin_legB	LOC_Os07g04000	1686296	1688946	MRDHLRDIFGTVRYHATPAIGSGQIQRPAFGTAMVPRGFHRAMSGMNRSSFLPLFFIIIVIKLGIGLLPSFTTAVDDGQFVFNGFLNSSLTVDGAAMVLPGGLLQLTNGTGMMKGHAFHPTPFRFRESPGTTLHSFSVSIVFGIISAYREVGTDGMAFLIAPSSNFSDANAAQHLGLFNYKNNGNMSNHVFAVEIDTVRNNEFMDIDSNHIGIDISDLRSVNSSSAGYYDDNTGGFQNMSLISGEAIQIWIDYDARAMRIDVALAPFKMAKPTKPLLLMSYNLSMVLTDVAYVGLSAATGPLETSHYILGWSFSMNGSAPSFLTAQLPDLPRRGTDRKGSRRSKVLLIIVPIATATSAVAVSLAVFLFVRRWFKYAELREDWEIDFGPHRFSFKNLYFA…
Lectin_legB	LOC_Os07g04010	1691910	1693919	MGGIKIITKTFFLFLALSHKFFAAAGEEERFLYSGFSGTDILVNGMAMVTPNGLLQLTNGMAQSKGHAIHPTPLRFHEHGSNGTRVRSFSASFVFAIRSIAPGVSAQGLTFFVSPTKNFSRAFSNQFLGLLNKKNNGNTSNHIFAVELDTVLNNDMQDINDNHVGIDINDLRSVDSYNAGYYDDKNGTFCNLTLASFDAMQVWVDYNGERKLISVTLAPLHMAKPARALLTTTYDLSQVLKNQSYVGFSSSTGILDTHHYVLGCSFGMNQPAPVIDVKKLPKLPRLGPKPQSKLLIIILPVATATLVLAIVSGIVVLRRRQMRYAELREDWEVEFGPHRFSYKDLFHATEGFKDKHLLGIGGFGRVYKGVLTKSKSEVAVKRVSHESRQGMREFIAEVV…
Lectin_legB	LOC_Os07g04110	1742476	1744750	MNNTMSLLLLLLGLSILAMNSTAATTDNGQFIYTGFAGANLTLDGVATVTPAGLLQLTNGTSALKAHAFHPDPLHFRDLPVAGGGGSGNGNGNDVHSFSVSFVFAILSIYPNLSSHGMAFFVSPTKNLSAAAPRSYLGLFSNKTDGDVANHIFVVELDTIQNTDFMDINNNHVGVDINSIRSVRSYPTGYYDDGDNGNLKNLTLNSHEPMRIWIDYDQETTRIDVTVAPLEISKPKRPLGSVIYNLSTVLTDSAYVGFSSSSGDIDSQYYVLGWSFAINGAAPAIDISKLPKLPREGPKSSSKVMEITLPIATAMFVLVIGVIVLHLLRRQLRYAELREDWEVEFGPHRFSYKDLFDATQGFKNKYLLGSGGFGSVYRGVLKSSR*
Lectin_legB	LOC_Os07g04130	1752790	1755078	MPSLVLLLMMNFVMMVIATFPEFTYNGFSGARNLLLDGAASVGEDGILSLTNGSSGAQQQGRCFYPYPIPLQYTGGETRSFTSTFVFAVTCSGSGSCGDGMTFVISSTADFPAASSPAYLGLANPHDASSNPFVAIELDTVADPDATNGNHVAIDFNSLTSNLSRPAGYIYDDEGAVGNSSFQALKLSSGDPMQAWVSYDAGAARLDVTLALVPMFMPSVPLLSYNVSLSRLLSAADDSPMATKAYFGFTASTGGDPGGAGATHQVLGWSFSNGGLPLDYSLLPLKRAHQGQDYSRSRRANRKSFVTWLPAAASVLAVLAAMAACLVLRWCWKKNARSRENWEAELGPRRFAYRDLRRATDGFKHLLGKGGFGRVYGGVLSASGMPIAVKRVSSESRHG…
Lectin_legB	LOC_Os07g18230	10804148	10806398	MSWTKPMSSLLCTILSLVLILEAFTTSHGEFVYHGFSGVNLTLDGNAMVTPDGILELTNDTINLGHAFYPTPQNFRKFSNSTVQSFSLSFVFAILSVHDDISADGMAFFVAPSKNLSNTWAQYIGLLNSRNDGNRSNHMFAVELDTTQNDEFKDIDNNHVGININSLISLQAHHTGYYDDKSGFFNNLTLISGKAMQVWADYDGESAQINVTLAHLGAPKSVRPLLSSSYNFSDVLRDQSYIGFSATTGAISTRHCVLGWSFAMNSPAPAIDISRLPKLPRLGPKPRSKTLDITLPIATAIFVLAAGTVVVLLVRRRLRYMELQEDWEVDFGPHRFSFKDMYHATEGFNKNNLLGVGGFGKVYKGVLQKSKVPVAIKRVSHESTQGMKKFIAEVVSIGK…
Lectin_legB	LOC_Os07g18240	10809108	10812197	MSSSTLVLLQLLYLISLILPAFSANDDNQFAYSGFSGANLTMDGATITSGGLLELTNGTVQQKGHAFYPVPLRFVRSPNGSVLSFSASFVFAILSVYTDLSAHGMAFVIVPSMNFSAALPGQFLGLANIQSNGNSSNHFFAVELDTIQNKEFGDINANHAGVNMNGLRSEQSYYAGYYDDKDGNFHNLSLISREAMQVWVDYDSNNTQITVAMAPIKVARPMKPLFTASYNLTSVITDVAYVGFSSATGTINVRHCVLGWSFAINSPASAINLGKLPKLPRMGPKPRSKVLEIVLPVATASFVLTVGIIGLVLIRRHMRYTELREDWEVEFGPHRFSYKDLYHATEGFKNENLLGVGGFGRVYKGTLPVSKLEIAVKRVCHESRQGMKEFVAEIVSIGR…
Lectin_legB	LOC_Os07g38800	23277468	23280110	MGRMIAKFSAHFVLLLVFSLSNDVVVASAAGGDGQFTYQGFAAANLTVDGLATVTASGLLVLTNFTYQAKAHAFHPAPLRFLGESSTAAAGANASGGAGADVARSFSTAFVFAIVSGYDGLSDHGLAFVVAPTANLSAANAGQYLGFLNATNGTASGQILAVELDTIMNPEFHDISSNHVGIDANSLMSTQARPAGYYGDGDGAFRELRLNSRQPMQVWVDYDGQAKQLNVTLSPVQVPKPKKPLLSQAIDLSTVMAEEMYVGFSSATGVVNTHHYVLGWSFGFDGPAPPLDLSKLPRLPRFGPKPRSKVLDIVLPLATAFLVAAVLAAVFFVVRRRRRFAEVREDWEDEFGPHRFAYKDLFRATDGFKDRNLLGVGGFGRVYRGVLPESNLEIAVKRV…
Lectin_legB	LOC_Os07g38810	23281558	23283980	MLREPFHCFTLLLLLLAAADRCAAATGGSGGLQFAYDGFSGANLTLDGAATVTASGLLMLTNGSIQMKGHAFHPSPLPLRAARSFSTTFVFAIFGQYADFSSHGLAFFVSASADAFAAALPGQFLGLFNGTGATTGNRSAAGVFAVEFDTLFNAEFHDLNSNHVGVDVNSLTSVKAADAGYYDDVTGQFRNLTMISRKPMQAWVDYDGGSTEVTVAMAPLGTARPKKPLLRTNVDLSDVATGAAHVGFASATGILFSRHFVLGWSFAVDGPAPPLNISSLPPLPRAWPKPRSKVLEIVLPIASAALVAAVAMAVYAMARRRLRYAELREEWETAFGPHRFSYKDLFHATKGFSDKNLLGTGGFGSVYRGVLRKPDMEVAVKRVSHESRQGMKEFVAEVA…
Lectin_legB	LOC_Os07g38820	23288285	23290796	MRLTAGPTPIIQLENEQWPVEMWSKTMLVVFINIVFIHCLSVNIGAAVANPAASDGRFVHHGFTAEDLTMDGLAAVTPTGLLALTNATYQTKAHAFHPAPLRFLNTSSSAAATVRSFSTSFVFAIVSDDPRFRNNVDHGLAFVVSPTKNLSTANAGQYLGLLSMADDGKPSNHVFAVELDIITNPEFGDIDSNHVGVDVNSLRSLQAKTAGYYVDGDGAFRSLQLNSQKPMQVWVDYDGQAKQLNVTLSPVQVPKPKKPLLSQAIDLSTVMAEEMYVGFSSATGVVFTHHYVLGWSFSFDGGAAPSLDFSMLPKVPRVGPTRRSVMLYVVLPIASALLFLVAFVLGVFFVRRWHRQFAEVREDWEVEFGPHRFTYKDLFHATQGFTDKNLLGAGGFGSV…
Lectin_legB	LOC_Os08g02996	1309615	1312300	MAGVLQITSSTTTTRYNIVGLIFFFSVFCDDLYSPAPVALALTFNHTNFGPDEQTNIRLEGDAAFSADFSFSGDGGGWVDISANRHGSIEDSRGRVSYALPVPLWDAATGEVASFTTGFSFVINPPKQDGGIDNKGAGMAFFLAGFPSRLPGSYPYNLGLTNQTADQVAAGDDRFVAVEFDTFNDTIVHDPDATYDHLGVDVNSVVSKTTLTLPSFTLVGNMTAVVEYDNVSSILAMRLHLGYGLSGPRHRPDYNLSYKVDLKSVLPEQVAVGFSAATSTSVELHQLRSWYFSSSLEPKAAPPPVAPPSPSPPPTSGSGSGGVVAGATVGAALFVVLLLAMVAVVVLVRRRHQRKKMREAEEANDDDDDTEGDPIMEIENGTGPRRFAYHVLVNATKSF…
Lectin_legB	LOC_Os08g03002	1312426	1314208	MAGFPLITSAITCAVGIIFFSVCYLHPAPVAALYFNYSTFSQDDGNTIRLEGDASFGDGWIDISANRYGHRGHSKGRASYSARPMLLWSRDTGEVASFTTRFSFNITPPKEDGGIDNKGTGMAFFLAAYPSMLPSGVDELGYNIGLTDQGPDAVATGDSRFVAVEFDTFNNTMVHDPDATYDHLGIDVNSVVSNKTLTLPSFTLVGNMTAVVEYDNVSSILAMRLHLGYGLSGPRHRPDYNLSYKVDLKSVLPELVSVGFSASTTTSFELHQLHSWYFSSSLEPKAAVRGRVVAGATVGTVMFVILLFAMVAVLVRQRQSKKRETEEAKNGGMDGSDDDDDDDGETIVEIEMGTGPRRFPYYELVEATKSFAAEEKLGQGGFGTVYRGYLREQGLAVAI…
Lectin_legB	LOC_Os08g03020	1339790	1342399	MAAGVLMTKPFMAAAAAALVSLLVMLRCLPSVVATTVSFNYSSFSNASKNITLQGSAALAGAEWIELTKGKGNNLSSGGTMGRMVYTPPVQLWDAATGEVASFTTRFSFNITPKNKSNKGDGMTFFLVSYPSRMPYMGYGGALGLTSQTFDNATAGDRFVAVEFDTYNNSFLDPDATYDHIGIDVNALRSVKTESLPSYILIGNMTAIVDYNSNSSIMSVKLWANGSTTPYNLSSKVDLKSALPEKVAVGFSAATGSSFEQHQLRSWYFNLTLEQKQPTGQHSRGGVVAGATVGAILFIVLLFTMVAILVRRRQRKKMREEEEDDSEGDPIVEIEMGTGPRRFPYHILVNATKSFAAEEKLGQGGFGAVYRGNLRELGLDVAIKRFAKDSSKQGRKEYK…
Lectin_legB	LOC_Os08g03030	1349691	1356983	MAGFSLISCAVGIIFFSVCYLPAAPAAALSFNYSTFSSDNQEDFTFEGNASIHDGCIDFVANGTWGRGYRPYSTGRVSYKLPVRLWDAATGEVASFTTTFSFNITPMNISDKGDGMAFFLVSYPSRMPLTADGDTLGLVSNKPENAPAGGDQFVAVEFDTYPNPGLDPNATGDHIGIDINSVRSLTTEPLTNSSLIGNMTAIVHYDSSSSILSVKLWINDTTKPPYNLSYEIVDLKKKLPENVTIGFSAATGASDELHQLTSWYFNSSSSFEHKHGRAGVVAGATVGATLFVVLLFTAAAILIRRRRIKNRKEAEDEQDISSDSEDNDGEPIVEIEMGTAPRRLPYYELVEATKNFAVEEKLGQGGFGSVYRGYLREQGLAVAIKRFAKDSSKQGRKEY…
Lectin_legB	LOC_Os08g03070	1370050	1372782	MAAGVLMTKPFMAAASALACLLVMLRCLPSVVATTVSFNYSTFSNAKNITLQGSAAFAGGGCIEITTGSNLPSSGTMGRVAYTPPVQLWDAATGEVASFTTRFSFNITPTNLDNKGDGMAFFLVGYPSRMPDKGDGGALGLTSRYFDTVQPGENRFVAVEFDTYLNRDFDPNATYDHIGIDVNSIRSVQTESLPSFSLTGNMTAIVDYNSSSSILSAQLVKTWTNGSTTLYNLSTTVDLKSALPEKVSVGILAATGLSLELHQLHSWYFNSSFQQNPPPAVQHSPTTSGSGLAGVIAGATVGAALFVVLLFAMVVVLVRRRRSKKRREVEEAEEARHVGLARDDDDDDDGEPIVEIEMGMGPRQIPYQDLIEATNSFAAEEKLGQGGFGAVYRGYLREQ…
Lectin_legB	LOC_Os08g03090	1390786	1392785	MAGFSLTTCATGLVIFFSVCYLQPPAPVAALSFNYSNFSSNNQNIEIEGKASIRVGYIDISANDARDIFTSAGRVSYKTPVQLWDAATGEVASFTTTFSFNIVTPSDRNNRGDGMAFFLGSYPSRLPKNASSSGLGLTNKSYTNVSTGEDRFVAVEFDTYLNRDFDPNATYDHIGIDVNSIVSVTNESLPDFSLNGSMTATVDYNSSSSILSVKLWINDTTKPPYNLSDKVDLKSALPEKVTIGFSAATGASVELHQLTSWYFNSSPSFEHKHGRAGVEAGATVGATLFVVLLFTVAAILIRRRRIKNRKEAEDEQDISSDSLDDDGEPIVEIEMGTGPRRFPYYELVEATKSFAAEEKLGQGGFGAVYRGYLREQGLAVAIKRFAKDSSKQGRKEYKS…
Lectin_legB	LOC_Os08g03100	1402004	1404742	MAVFSLITCAADLVIFFSVCYIQPPAHFAALSFNYPTFASSHNQYIEIEGNASVSVGYIDISANSVGNNVGRVFHKPPVQLWDAATGEVASFTTRFSFNIIPGNRSKKGDGMTFFLTSYPSRLPEGDAGGQNLGLTNQTVGVSTGENRFVAVEFDTFVNPFDPNATNDHIGIDVNSVVSVTNESLPNFSLIGNMTATVDYNNNSRILSVKLWINGSTTPYTLSSMVDLKRALPENVTIGFSASIGSAYEQHQLTSWYFKSTSSFEQKLAAEVASPPPPSSPSPPPTSRRGGVVAGATVGVVMFVILLFTMVQVLVRRRQSKKRREAQDGSWHGSDDDDDGELIMEIEMGTGPRRFPYHKLVDATKSFAPEEKLGQGGFGAVYRGYLRELGLAVAIKRFA…
Lectin_legB	LOC_Os08g03150	1446255	1449496	MAGFSLITCAAGLVTFFSVCYMQPPAPVAALSFNYPTFASSDNQNIDIQGQASVSVGYVDISANSVSGMGNSAGRVVYAPPVQLWDAATGEVASFTTRFSFNIIAPSDRSKKGDGMAFFLTSYPSRLPVGHEGGENLGLTNQTVGNVSTGQNRFVAVEFDTFVNPFDPNTTNDHIGIDVNSVVSVTNESLPNFSLIGNMTATVDYNNNSRILSIKLWINETTTPYTLSSMVDLKRALPENVTVGFSASTGSAFEQHQLTSWYFKSSSSFEQKLAAKVASPPPPSSPSPPPPSLTPITSHSRRGGVVAGATLGAVMFVILLFAMVAVLVRRRQSKKRREAEDGGWHGSDDDDDGEPIVEIEMGMGPRRFPYHELVDATKSFAPEEKLGQGGFGAVYRGYL…
Lectin_legB	LOC_Os08g03160	1453158	1455351	MAIFSLITCAADLVIFFSVCYMQPPAPVAALSFNYPTFASSHNQYIEIEGNASVSVGYIDISANSVGNNVGRVFYKPPVQLWDAATGEVASFTTRFSFNIIAPSDRSKKGDGMAFFLTSYPSRLPVGHEGGENLGLTNQTVGNVSTGQNRFVAVEFDTFVNPFDPNTTNDHIGIDVNSVVSVTNESLPNFSLIGNMTATVDYNNNSRILSVKLWINGSTTPYTLSSMVDLKRALPENITVGFSASIGSAYEQHQLTSWYFKSSSSFEQKLAAKVASPPPPSSPSPPPPSLTPITSHSRRGGVVAGATVGAVMFVILLFAMVAVLVRRRQSKKRREAEDGGWHGSDDDDDGEPIVEIEMGMGPRRFPYHELVDATKSFATEEKLGQGGFGAVYRGYLREL…
Lectin_legB	LOC_Os08g03240	1502814	1505339	MAAGELVTRSSMAAASASAIACLLFLGFLPSLATAVSFSYSTFSNGTKNITLQGSAAIAGDGWIEITTGSNLPSGGTMGRVAYSPPVQLWEAATGEVASFTTRFSFNITPTNLDNKGDGMAFFLVGYPSRMPDTADGGALGLTSRTFDAVMSGDNRFVAVEFDTFNNSFDPSATYDHIGVDVNSIVSVQTESLPSFSLTGNMAAIVDYNSSSSILSVQLVKTWTNGSTTLYNLSTTVDLKTALPEKVSVGFSAATGSSLELHQLHSWYFNSSFQQNPPPAAQPSPTTSGPGLAGVIAGATAGGALFVVLLFAMIVVLVRRRRSKKRREAEEAEEARHVGLAGDDDDDDDGEPIVEIEMGMGPRQIPYHELVEATKSFAAEEKLGQGGFGAVYRGYLREQ…
Lectin_legB	LOC_Os08g24670	14906339	14907253	MASHVLLHLFLCCTTLRAAAALSFDYDFAAVGRDVAAANLVFMGNASYAGDRINLTRLGTWSTGRVAHRQLVRLWDDGAGGSVTSFTTAFSFAIGRNSTNQADGMAFYVGPPADTLAPDMTGGFLGLIPNTGEASPRTVGVEFDTCRNPWDPQDGVIDHIGVDVNQIVSQNFTALPTLTLAGVMRAEIRYDAAARKMVVNLTANGSNYGVEAAVDLRAAGLPQDAAVGFSAATGELVESHQLLSWSFNSSTV*
Lectin_legB	LOC_Os08g24770	14994571	15004117	MRDRDQDGTTKFYLSIVPLVNRYTTRTGWCNSICHKFFFPQDAGNSSHDNNSSKAAKQANATAARLRSAMAMAGNHRSSQLHLLLLFCCTTTLRAAALSFDYDFSADAAKNLVFMGDAAHAGDRINLTNLGVWRAGRVAHRQLVRLWDDDVGGGRTTTTSFTTAFSFAIGRNSTNQPADGMAFFVGLPRDNLPPHSDGAFFGLLSNNYFGPYGSPRTVGVEFDTFSNPMWDPEGTVDHVGIDVNTVTSKNTTAMPTLSLLAGVMRAEVSYDAAAARMAVTLRTLDGMSYSVEAAVDLRAAGLPQDAAVGFSAATGDLVESHQLLSWSFNSSTDGSVSSTGSPLVSESKKKRIKTYIIASTSSLLGISVLVLAVFLVYKKHKCLLPWQRSTTAPRLHSLL…
Lectin_legB	LOC_Os08g40280	25495150	25499447	MATRFLVLLFLLATSASSSSTSTSLATNTTDVGRDGGDNAVSFSFSSFHAEARGVNVTVVGDANINGGALQITPDSLNDASRYLTNKSGRVLYAAPFKLWHREKGGGEAANGSTAGKRVASFSTVFTVNVFRPNGTVPGEGFAFVIAPSAAAPPAGSTGGFLGLTNAATDGNATNQIVAVELDTEEQPYDPDDNHIGLDVNGVVSVATTSLKPLGIEISPVDPVKYDVWIDYDGAARRIEAYMAVSGQARPASPVLAAPLDLGATVAEWSYFGFSASTGLKYQLNCVLAWNMTVERLPRDDDGGGDHGKGLTLALAIGVPVAAAALAAALGYLYVAKRRRKVSGGDDGSGITGTMIRSLAGGPREFEYRELRKATNNFDERMKLGQGGYGVVYRGVVVG…
Lectin_legB	LOC_Os09g07730	3897437	3899416	MAPPPPRTPLLVAAVLLLLLPQATPIATASPVAFSFPSFSLRNLTLLGGASLRAISVSLPPPSSRALFPLPLPFPRNASFSTSFVFASPAAARPASSLSFLLLPDLLAEGLAAKNRSLPLELTFDASRNLVSASSAGVDVDGNSTAAVDLRNGNEVGSWVVYDASLARLEVFVSHASLRPPTPALAADADSIAARFAEFMFVGFEVTSSSGNGSSDGGFLIQSWTFQTSGMPAVDPASRSSHNVSDSVDSAPALDGLAGHKDGRRRRLALGLGIPLPIVFLGAVTVFVVMSLKKWGSGFKKGLGAKAAVGKPRQYTYQHLFSATKGFDPSLVVGSGGFGTVYKAVCPCSGVTYAVKRSKQSRDSYNEFNAELTIIADLKHPNLVHLQGWCAEKDELLLV…
Lectin_legB	LOC_Os09g09500	5119567	5121573	MEHPPFFLLLVSLGFNLIALCAGQNQFIYHGFTGKNLTIDGTTKITPEGLLELTSDKNDLNGHAFFPTPMHFRSSPNSTVQSFSVNFMFAIQSFYSDRSYDGMAFLIAPSNNLSTAWPDGYLGLFNISNRGNSSNRILAVELDTFQNNEFGDISNSHVGIDINDVRSVNSSFAGFYDDKNGIFTNLTLYNGRAMQVWMEYSEEATQITVTMAPIDTPKPKRPLLYATYDLSTVLTDPVYIGFSAATGVISTRHIVLGWSFGMGVPAPDIDITKLPKLPRVGTKPRSNVLEIVLPIASAMFIIIVGTMVILIVRRKLLYAELREDWEIDFGPQRFSYKDLFHATQGFKNKNMIGVGGFGKVYKGVLATSKLEIAVKKISHESRQGMKEFITEIVSIGRLR…
Lectin_legB	LOC_Os09g09510	5124150	5126327	MELLDIALSLDVINSGVSLKGGNCPRSPPHFSITLFYFYKYCGQRPGFIVKAGMKLTLLLLQILFFSLDLVSCAYGEYVFIYSGFAHNNITLDGAAMVTANGLLDITNGSTRLNGHAFYPTPLPFCNFSSGLVQSFSTSFVFGVQSTYPSQGFTFFIAPSKNFSSALPVQFLGLLNSENNGDMKNQIFAVEFDSIKNIEFQDINNNHVGFDINSLISVDSYPAGFYDDKDGIFSNLTITSSEAMQVWVDYNGDIAQISVTMAPMGMAKPLKPLGSANRNLSSVLSEMAYVGFSSAAGRDNTRHYILGWSFGLNSAAPSIDITSLPKMPHFEPKARSKILEIILPIATAVSILSVGTIILLLVRRHLRYSEVREDWEVEFGPHRFSFRDLFHATEGFKDK…
Lectin_legB	LOC_Os10g03950	1791192	1792067	MTIGLPVREGVSSAKLTLIVACFLLPFLVEAESRAPAPLSFSFDFSNSASYRLEDLLFEGNASEPSNKLVDLTCNEFAETIHKCKGRMSYAHAVKFYDATTGEVASFSTRFTFAIAIRSDISNPTDTKGDGLAFFLAAYPSTIPSNSDGGNLGLLATNHSKAYGTDRFIAVEFDTYNNIWDPNKTYDHMGVDISAIESANTTSLPSYSLNGTMTASISFNSSTRMLLANLHFDDHPSFQPAEVSAILPDPVTLLPQEVSVGFSAATGGSGSELHQILSWSFNSTLGLALYC*
Lectin_legB	LOC_Os10g30530	15802917	15805476	MIDDPSMHLKPHSIVSFLVLLLLFHAAAAGGDGDQFRYDGFAGAALDLDGMAVVEPDGKLMLTNVTSQMKGHAFHPAPLRFHHPPPANGTAAAARSFSTAFVFAIAADYVTVSGNGLAFFVAPSKNMSTASPSQFLGLFNSENNGNASNRVFAVELDTILNPEFRDINSNHVGVDVNGLVSVAAEPAGYYDDATGGAFKNLTLFSGAAMQVWVDYDGRAAVVNVTLAPVEVAKPRRPLISVAVDLSPVVNGTAYVGLSSSTGPFHTRHYVLGWSFAMDGPAPPLDYAKLPKMPVVSAKRRSKALDVVIPVAAPLLALAVVAGVSFLVWRRLRYAELREDWEVEFGPHRFAYKDLFVATAGFDGKRLLGVGGFGRVYRGVLPASGTEVAVKIVSHDAKQG…
Lectin_legB	LOC_Os10g30540	15806448	15808828	MTPPRDKWRGESERAFFAMVSLPCLVVLLLAAAVGVEAAGGGGGGGVEFVYDGFGGAALALDGMATVTPGGLLLLTNDTDMNKGHAFHPDPVRFVGGGGGGGGGVVASFSTTFVFAIVSEFLDLSTSGFAFLVAPSRDLSAAMPQQYLGMFNASGNGDARNRIFAVEFDTVRNPEFADINNNHVGVDVNSLNSSAAATAGYYDDATAAFQNLSLISRQPMQVWVDYDAAAAEVTVAMAPARRPRPKKPLLSTAVNLSTVVADAAYVGFSSASSIVLCKHYVLSWSFRLGGGGAAPALDYAKLPKLPRIGPKPRSKALTVALPIVTTAIVLTAVAVGFLLLRQRLRYAELREDWEVEFGPHRFSFKDLYDATGGFKDKRLLGAGGFGRVYKGVLPRSRTE…
Lectin_legB	LOC_Os10g38960	20692637	20694661	MSPASIAALRHLAAVLSILAHCLLLSSADVDFIYNGFRNAANLSLDGSATVLRGGALQLTNDSNNIMGHAFFDSPVQMVSDAAVVSFSTAFVFDIVTNGSVGGHGLAFVVAASKVLPGATAEQYLGLLGKSNMGDPSNHVFAVEFDTVQANGLLNETNGNHVGVDLNSLVSNVSEPAAYFTDGGGGKRNLTLESAQPIQAWVDYDGSAKILNVTIAPVASTVPTRPRRPLISHAVDLLPIFKQEMYVGFSSSTGKLASSHYVLAWSFRTGGGAARPIDLSRLPSVPKKPAPPPSASVVVKIVALTCAATVTVIVAAIGVALWLRRRAALADTLEEWELDHPHRLPYRELYMATKGFKNSELLGAGGFGEVYRGVLRRSGDVVAVKRISSNGRQGMREFV…
Lectin_legB	LOC_Os12g38610	23683489	23686084	MRHLAVVLLLLLLLAALAASQEFTYSGFRNGGGGGGAGNSPNLTLNGVTELRPDGILRLTNETSRLIGHAFYPSPLRLLAGGAAVSFSTEFAFAVVPEYPKLGGHGLAFVVAPDPRLPGALPSQYLGLLSAADVGNATNHVLAVEFDTVQDFEFGDINDNHVGVDLNSLVSNASASAAPVNLKSGDTIVAWVDYDGGAKLLNVSIAAASASKPASPLISFHVDLSPIFLDQMFVGFSASTGLLASSHYLMGWSFKLGGGAAPPLDVPSLPSLPRPAAGGKNRTSAILAAAFSAFVALVALAGAAAYAAHRYKNRDVVEPWELDYGPHRYSYAELRRATRGFRDRELLGAGGFGKVYRGVLPGKPPRTVVAVKRVSHESRQGLREFVAEIASIGRLRHRN…
Phloem	LOC_Os01g06500	3057543	3058717	MGASPSREEAHSNSSFSGNGKAMAVASSASSSGSNQAQSKRAPALHMFQEIVAEKDFTASSLEDQIYTGIFLAGKTKKYWVDERTRNNCFMLFPRGLSITWSEDPRFWTWKPLKEGSDADTDTQIEVPSLQNVCWLEIHGKLERSYLTPGVTYEVLFEVMLIDPAYGWSVPVNLQLKFPDGTVQQRKENLEEKIRMKWLELKVGEVKTQQGQKGEIEISMFEYDGGLWKRGLLIKGIKILPKQ*
Phloem	LOC_Os02g13160	7012780	7014847	MQEAWKDKLPQGFLISPKPTTYRLFSHKDVQSEVDGKCKKPKGKHKVVLLGFSRIKRFHSVAYLQQIWCFEVVGEIDFSFRVLTYSLYFRIHLGRFYKRFGRRACSTEHVHGWDQKPVRFQLSTSDGQHSLSQCSLGEPGSWVLYHAGNFVVSKPDQTIKLKFSMA*
Phloem	LOC_Os02g45320	27542530	27545723	MGSGSSILGADGEWGVTSLGDMPESCVAAVLLYLDPPEICQVARLNRAFRGAASADCVWAGKLPVNYRYLLAFAAAADDEGGDGGHGNGKRSSPSSKKDIFARLCRPTPFDFGNKEFWIDKNKGGICLSISSKAMVITGIDDRRYWSQLATEESRFHHIAYLQQIWWLEVDGELDFCFPAGSYSIFFRLHLGRPYRRMGRRICGTEQVHGWEAKPTRFQLSTSDEQHATSEYYLEQEGSWILYHVGDFVVLNSDELMKLKFSMLQIDCTHTKGGLCVDSVLIYPKGYRHEKANIVHM*
Phloem	LOC_Os02g56750	34788376	34790769	MDCEGAAAAEIYRLPEECVAYAISMTTPGDACHSSAVSPAFRAAADSDAVWDSFLPPDHAAILARADDGIAAAGECASKKDLFARLCGRPVLLDDATMSFGLDRRSGAKCVMLSARALSIAWGDDPSRWRWTPGLPGSRFPEVAELLDVCWLEITGKLQLSLLSPATTYAAYLVYSFADYTTGLECNIGMPTPMATVTVVSGAGGTTSRPPAAPATTTTTEQHKICLQHMGEEETIMHRQELVIRLRKAFGRTVRFDPDMDIRCPRPRDGGGGGGGWREVELGEFAVPAAGGEDGVVEVSFKEETGRWKTGLIVQGIELRPKCTSKLIKLDS*
Phloem	LOC_Os02g56760	34792412	34795604	MEEEAAAAACEIARLPEELLVAALSLTSPRDACSAAAVCRDFRAAADSDAVWSRFLPRDLPRLADGELSPPPPSTKGLFLRLSAAPLLLPHELTSMWLEREKGGKCYMLSARALQITWGDTPRYWRWIPLTDSRLEGAELLSVCWLEIHGKILSKMLSRNTNYAAYLVYRIADRSYGLDFPFQEASVSIGGSTTTRQVGSVERRLKRRCSHALVLAEDIEHPQKRSDGWMELKLGELYNEEGDDGEVCISFRETEGHWKRGLVVQGIEIRPKKTLTSNCLACSHEKPSYSLLTTSRSSKEEIFLTDGLTSMWLDMETGFKCYMLSARALQLANSTDTWRLISLTGASRLFNYAPTLFAELSFIKFTKLLYSKSLMLLKGIPWFSEVIELPACYELVICG…
Phloem	LOC_Os02g56800	34807723	34808821	MVSPPVYLGRYTALLALDPSRRLLKYVMVYAGWRCYYYSALRHIFVDFSLCYYVFKPFLYNRFEEGAELIDVCWMEIRCNIDSKMLSPNSTYAAFMVFKIAEGFYGLDTPLQEGTVSLGGRESRREVAFTSIDPRPPQGSAAYPQKRADGWMEVELGEFFNENGEDGEVGISLMSKGPNWKRGLIVLGIEIRLKEHGR*
Phloem	LOC_Os02g56820	34815478	34820117	MAMEEEEAAACEIARLPEELLVEVLSLTGPRDASRAAADSDAVWSRFLPRGLPRLARRELPRSPPPPPSRKAHFLRLSAGPLLLPRKLMSMWLDREKGAKCYMLSARALQISWGDSPQYWSWIPLADSRFKEGAELLSVCWLEIRGKLPGKKLSQNTNYAAYLVYKIADRSYGLDFPFQEASRIEPRAVVLAEDIENPQKRADGWMELKLGELYNEEGDDGESMWLDRETGFKCYMLSARALQIVNLTHSWRWISLTGSSRFSEVVEFLKGYRVEVCGKIPCKMLSGNSNYAAYIVFVVAEDSCGLASVWVATVGVGGRQSTRQVCLDSSNRNDYYYEGEIEVPQDGSVILPQERADGWMELELGEFYNQEGNNQGEIARLPVELLSAVISRAAPRPRD…
Phloem	LOC_Os02g56840	34827998	34830287	MEEEGEGLCEIARLPEELLSAAISRASPRDACHAAAVSPAFRAAADSDAVWASFLPRNLPDLADGELSPAPASKKELFLRLSDGPYLLSDRLMSMWLDRETGAKCYMLSARSLVIIWGDTPHYWRWIPLTDSRFAEGAELIDVCWLEIRGRIHSKMLSPNSTYAAYMVFKIADEFYGLDAPFQEASVSLGGRGSTKIVCVQSYDSEDEEVPENYWPMSIGPLLRRRARRRDRRLVLDEGVTVPQKRTDEWMELEMGEFINEEGEDGEVCFSLMETKGGNWKRGLIVQGIEIRLKKSG*
Phloem	LOC_Os03g02550	941692	944064	MGAGVSDLAAGMEAVGKVAGGAGLGELPELCAAEVLLHLDAPEICRLARLNRAFRGAAAADFVWEAKLPENYGYLLDFVDGAMEGGGGGRERSVMGKKEVYARLAKAVPFDGGKKELWLEKSKGGVCIALSSKSLVITGIDDRRYWSHMPTTESRFHSVAYLQQIWWFEVVGELEFCFPAGTYSLYFRLHLGKASTRFGRRVCSSEQIHGWDKKPVRFQLSTSDGQHALSQCYLDEPGSWILYHVGDFVASTTEQPIKLKFSLAQIDCTHTKGGLCVDSVLIYPKGFQQEKVISSQK*
Phloem	LOC_Os03g56000	31867852	31869448	MDSRLVAFSHRRRRWILLAAGGAAAVFGAYKIYHHPAVAARRRRLARLAGAVAAFLDAAAASADAAALVASDLSDFVRSGSDELPRSVTQLAKLAASPEVSATVSAISEAITAGILRGVGSDSGPGSGGGVALSDRLVDRLFSESGERLAAAIAGSFARHLVAAIYSASSTPGETSSPMKWVNLIATGKGQKAISNWVEVFVSTAVGVFVDKTIHINTYDQLFQGLTNASHDAKVKELLVSVCNGAVETMVKATHHVMSNANYKSVGSGSNGAGEGWVETVSSTLAVPSNRKFVLDVTGRVTFETVRSFLEFALWKMHAGAKKGGNTVMDSGLRAMQYMTDKSMVIATICITLCLHVLNGTRLLVTA*
Phloem	LOC_Os04g21130	11885393	11889255	MQRKSSGGGGGGSGMCDLPMDCIACIASLTSPGDACRLAAAAAALRPVADSDDVWGSFLPPEWAGDGDALDGKPGGREGESKKEMFLRLCDLPVLLDGGKLYWAFSSLISLLSLHQSFSLEKRSGAKKYMMRARALGFGWSGYPYGGLVWIQNHPDSRFSEVAILSHLCWLDIYGIFNTKHLSNGTSYGAYLVYNVQFLHTEDQNGGYKEQDATASGSSSTSSICSHECNHLMPQKHLRSLLFNMDYDGSSFVKTNNNQKKELKYVGICVRSDGWMEQEISTEISVVKQNNEENGDISIEFRGLTGSHQCQIIVEGIEIRPKN*
Phloem	LOC_Os04g48270	28565903	28569263	MGAGASSMMGPEGYGRGWGQTSLGDMPESCVAAVLLYLDPPEICKVARLNRAFRGAASADCVWAAKLPANYRYLAALAAAADDDSGGDGATEGNGSRCSSAAMIKKEIYARLCRPTPFDGGTKEFWMEKNKGGLCISISSKAMAITGIDDRRYWSHLSTEESRYFPHGLKPRCEVPLEVKIKFHETISFETYSSFGFHRIFD*
Phloem	LOC_Os07g03190	1247874	1249251	MEPLSRVPHPKPNSGRRRRRAMDRLLAFSRRRRRWLAWAGASAGAYLVYHHPAVAARRRRIARVASALASLADAVADVASDLAAFLRSDSDSIPPTVRQLSKLASSPEASASASALSGALTTGVIRGYATAAAASSSGDEAAFSDRLLDRILSPSGERLASAVAGSFGSQLVLAYYSAPSDPSSGSSSPSWVDVVTTGSCRRAIRSWVEVFTATAVGVFIDKTIHINTYDQLFAAATNPSYGARLQQLLVALCNASMETLVKTSHSVLSNPNPNANSNQNGSNNGSGSGSGNGGDGEGWVETVSTVLAVPSNRRLVLDLTGRATFEAVRSFLDFVMWRLHEGARAGGDAAIGAGLCALRHMSERSMVIAAICIALCLHLLNGAWLMTRPEPASVDQL*
Phloem	LOC_Os08g05480	2917639	2920284	MASGGGGGGEAVEEGTTTRVGDLPEACLADVIALTSPRDACRLAAVSPSFRAAAESDAVWDRFLPPDYRAIAPLPPPPATAAASGGKRMKKGVYLGLCDKPVPVDDGSMMVWLEKESGAKCFALPARKLSLPWEDGEFSWRWTPHPLSRFEEVAQLVDCTCLDIYGRLPAAALTPATPYAAYLVFGTAAAAEGHRGLSFPDQETTVSAAGRVVARHAVCLRPDDAEARKFRGVGLAGAGVPVRRPARRGDGWSEMELGRVAADEVAGAGGEDVVASFEVLGWYPKRGLVVECMEFRPVV*
Phloem	LOC_Os09g35680	20522218	20524990	MGGVTSSSAGGGGGGETALGDLPESCVAEVLRRLDPPEICRMARLSRTFRGAASGDGVWEAKLPRNYARLLAVAADGEAAALEAIPKKEVYARLCRRNRLDGGTKEFWLDKGGGGVCMTISSRALSITGIDDRRYWNFIPNDESRFHAVAYLSQIWWFEVRGEVEFCFPEGTYSLFFRLHLGRPLKRLGRRVYSSEHIHGWDIKPVRFQLSTSDGQQAQSKCYLTDPGVWINHHVGDFVVKSSNELVKIQFAMVQIDCTHTKGGLCVDSVAVKPQYLAKKKASRIYV*
Phloem	LOC_Os10g01290	185839	187513	MDAALASRRHRLLLAAAAAAAGGYGLYRLYRHHRRRVAAVLSLADAVSQVGSDLADFLRSDSDHVPRTLLQLSKLAASDPISSAASSLSHSLASGLLRALSDSTSTSTTTTPAQIGLTDRILDRLLSPAGTGFASAVVGSFARNLVLSYHAAAAPRPPSAHPLPDWLCSDRGKDAAADLVRVFVSTAVAAYLDRTASVPRTSHQLLAAFTDPKHEAKLKDLLVSVCNGAVETLVRTRRQVAVAPPPTPIVVVSEAQSPHGCVMDTVSSTLAVPSNRRFVLDITGRVTAETVRSLLDFLAQRVSDGARKSIATARNEGFLAIKHITSKSMAIFTICFALCMHISMGTRFLLPP*
Phloem	LOC_Os10g37830	20180648	20183087	MGAGVSGLFGLGGDEGETSAAVGGAAAAGLGDLPELCAAEVLLRLDAPEICRLARLNHAFRGAAGADFVWEAKLPENYRYLMSFVEGGGGGDDGRQLRRRRWRPAGKKEIYARLARPVPFDGGSKEFWLEKSKGRVCMALSSKSLVITGIDDRRYWQHIPTAESR*
Phloem	LOC_Os12g03594	1435996	1444090	MPTWPVHSILHADVVFLYLSGPNTGNNTGETERYMVSINVQHREAISISKLSPDDSSPPPRYFPSSFNSYINKRSGREKGGDNVTVRTNKKAEYISGLSEDCLALAISLTTPMDACRCCAVSRAFQKAANSDSVWRHFLPKDYLSILARADDRVHFTSEKKLLVSLVKDHVLLDQHSKSLWLERTSLAKCYLLSSRSLPIAWEDHPLKWRWISLPDSRFEEVTELLKVCWLDLCGRVNCRELSPNTEYAAYLVFKLTDDSYGLDCQTQEADITMDDQVVSAKRTISFYPRPRPRPRPSTRETLSNMGRIEEAGQAEEPSYPRERGDGWLEVQLGHFYNDLEDTGVVVIRLKEHIQLNWKKGLILEGMEIRHNI*
Phloem	LOC_Os12g03740	1513456	1518357	MKQSRREEVDDDVSVGKKEEEAGYCSSSSISRLPEACLAHAISFTTPTDACRCSAVSADFQAAASSNAVWERFLPPDYHSILARADDPVDFTTSNKELFLSLAQDHVLLDQRSKSFWLERTSGAKCYLLSSRSLEIAWGDDARYWRWIYLPDSRFERVAALVFVCWFHLRGRINCRELSPNTRYIVYLIFKLADKSYGLDCRTQEAYITMDDQVVSAKRTVSLHPRTQETPLDMGRSEVGRAEETVSYPRERGDGWMEVQLGHFYNHQGDGMVVINLQEIVQLNSKKGLILEGMEIRHSIGP*
Phloem	LOC_Os12g30180	18087344	18092116	MRIRHCNIVWFVGYCAETSTNVVRKGRENMFVDSKEKLLCFEYLRNGSLRSHLDTAGSCVLQWQICYQIIKGICLGLHYLHERKIIHLDLKPDNVLLDDSMVPKIADFGLSRLLSEEKSRMVTERIFGTRRYMAPEYLVNGDITVKSDIYSLGLIIREMVMGPNNEGTTTENVLEIWRHRLEQDSSKMRQTPIEMRYRQIIEACIEISETCIAGKPDKRPTTGDILRRLEKEEAGNWSIVPVTPVVDWISSLSRLMESIKRMAVTSPEPRTIRGEESKALQLQPGPSQPGDRRPADKSFWLDATSNAKCYMLSSRLLKVTWGESPEHWKWITLPDSRFAECAELLNVYWLAVIGEIATEDLTPGTRYAVYLVYKLTGTSVGLRGGQTQRSSLRLYGEIT…
Ricin_B_Lectin	LOC_Os03g20940	11876958	11880462	MGRKRRLWCEEEAAANAAWLGGIVWRTAQVVRIRGEVGMGDGRVGFSLVGYWVVRDISGLQVLTSANRNHPPVIFQVWHKDVRYSAGLKDEAGRLAFALVNKATGEAIKHSFGYNHPVRLVKFEPGYLDESVLWTESEDTGDGFHRIHMINNADYIFDAEEAVPLCDGARDGTRLILFRWNGGDNQLWRMAPCIGAEPDHEPPVHVVCLTVRHGAVVLARIDHKDPKQHWTVSFRNTGRVTDEEGHRSFLLLNPSTGKAMKRSADKEQPVELVGHGPDSVDVALLWTRSDNVGEGFHCIRTVSDVSLVLDAAGGGRHDGTPIIVFPWNGGANQRWSMLPLD*
EUL	LOC_Os01g01450	225897	228331	MEFPHRHHHHGHRGDDDDDDRRRHPAPAPAYGHDSAPPPGPYGQAPPPADPYARHPPSHDYAHPPPAYGGGGYGNVVHVSHEVSDHQRPTPHYGGSEYISPVQETRPYHGGGGAPPVTHRIYCKAGEDNYSLAVRDGKVCLVRSDRDDHTQHWVKDMKYSTRVKDEEGYPAMALVNKATGDALKHSIGQSHPVRLVRYNPEYMDESVLWTESRDVGSGFRCIRMVNNIYLNFDALHGDKDHGGVRDGTTLVLWEWCEGDNQRWKIVPW*
EUL	LOC_Os03g20920	11868230	11869089	MAHMFRIQCRASDVLRLTIVNGEVILGKSDPRDDRQARPLHFPSASLFHRLRHAHHVLALCTLRQYGQQYPKIISALVVWHKDAKYSAGIKDEAGRPAFALVNKATGDALKHSLGYCCPLKSRFKHEDDVCISPNHLVRVIKFEPGYLDESVLWTASVDVADGYRRIHMMNNADYIFDAEEDTPQYGGARDGTRLILFRWNEGLNQIWRMVPCGGGVLEHEKPLRVVCHSNQALFLSVRDGVVVLADIDIKSRRVL*
EUL	LOC_Os03g21040	11955979	11958495	MFGFGHHGHHGQDQPPQHHGGGGGGAHQPTFKIFCRADEGYCVAVREGNVVLAPTNPRDEHQHWYKDMRFSAKIKDEEGNPAFALVNKATGLAIKHSLGQGHPVKLAPFNPEYPDESVLWTESGDVGKSFRCIRMLNNIRLNFDAFHGDKDHGGVHDGTTIVLWEWAKGDNQCWKILPWGDEAYAGGSANAPRGGNEPTVRIFCKADEGFSVTVRGGSVCLAPTNPRDEYQHWIKDMRHSNSIKDEEGYPAFALVNRVTGEAIKHSQGEGHPVSIHPHY*
EUL	LOC_Os07g48460	28991722	28993943	MFSHHGHGHGQYQPPATGPQHEPTFKIFCRADEGYCLTVRHDAVVLAPTNPRDDCQHWYKDMRHSTRVKDEEGHPAFALVNRATGLAVKHSLGQSHPVKLVPYNPEYQDESVLWTESKDVGHGFRCIRMVNNIYLNLDAFHGDKSHGGVHDGTTVVLWEWCKGDNQCWKILPWGPEAYAPPPPPAYGHQAYPPPPPNREPGHGYHPAPAFYPPQPPPSHDEPGYGYRPPPVGPPGAGYGNRLPRALASEPTVRILCRADEAYSLTVRNGAVCLAPTNPRDDFQHWVKDMRHSTSIKDEEGYPAFALVNKATGEAIKHSLGQSHPVRLVPYNPEYLDESVLWTESKDVGHGFRCVRMVNNIYLNFDAFHGDKDHGGVHDGTTVVLWEWCKGDNQRWKILP…
EUL	LOC_Os07g48490	29003225	29005260	MQHWFKDMRFSTKVKDGEGMPAFALVNKATGLAVKHSLGQSHPVKLVPFNPEYEDASVLWTESKDVGKGFRCIRMVNNTRLNLDAFHGDKDHGGVRDGTTVVLWEWCKGDNQSWKILPWGPEAHSSSPGAATACTIGGVPVHTVRVFSAAGEDYCLTVRNGTACLAPKNPRDDYQHWIKDMRHSNKIRDEEGYPAFALVNKVTGEAIKHSTGQGHPVKLVPYNPEYQDESVLWTESKDVGKGFRCIRMVNNIYLNFDAFHGDKDHGGIHDGTEIVLWKWCEGDNQRWKILPW*
EUL	LOC_Os07g48500	29007879	29008951	MDFYGRREQYGGYGGYGGGGALATPGYAPAAPYGMSQVNIEGNGCGRTLPPQPTVKVYCRANPNYAMTARNGAVVLAPANPKDEYQHWIKDMRWSTSIKDEEGYPAFALVNKATGQAIKHSLGQSHPVRLVPYNPEVMDESVLWTESRDVGNGFRCIRMVNNIYLNFDAFHGDKYHGGVRDGTDIVLWKWCEGDNQRWKIQPYY*
EUL	LOC_Os12g08340	4245714	4246500	MEGGQPIRIYCKGDTTLNVAVRGNELRLVRDDPNDESQVCDGVGKLTDDEERPAFALVNRTTGHALVNGGDLELGLAPYSGHVAVELSVLWSLGHPRADGFMEIRTLRDVRYTLDGVHGFVDGGYRLNGIHGIPEHGTLVAIYHSQPTADYAVWKIAPVGHQEPHSHSESDDALES*
LysM	LOC_Os01g36550	20283402	20286420	MSKHGFLFFLLFFVQHLHTIISLLDSPGGSLASLPEWQPMPCKSVSVNPLCSSYLYVTPEGRNLSKVASDFSGNASLFQRITRLSGSEDLLVNVPCVCEAINATMTGLFHDTNYRVKDGDMGDIINSKTFSGLALNVGDGQILHKEEKLIIHLPCGCSSTAPEGVLSYAVQDGDTLGNIASLFRSSWKDILDLNPRVANPDFIKPGWILFIPMGVAGPSNKKIDPFQTERPVIFSLRAIEDATSNFDEKRKIGEGGYGSVYLGFIGTHEIAVKKMKASKSKEFFAELKVLCKIHHINVVELIGYAAGDDHLYLVYEYVQNGSLSEHLHDPLLKGHQPLSWTARTQIAMDSARGIEYIHDHTKTCYVHRDIKTSNILLDNGLRAKVADFGLVKLVQRSDE…
LysM	LOC_Os01g57390	33176178	33176701	MANLTATGLLVAFLFVAAVAIADGRSLSVAHEKFHGDGADHHYVAPEHATTPLPLICTGVHGVEAGETCDSIARRFHAGLGRAPFFRLVSLNPNINCRELFVGQWVCIQGLLPV*
LysM	LOC_Os01g57400	33180296	33180685	MANHGAAALAIIASLLVAVTLADARLTAHHGYVVVEDVKAPVPALTCNKVHGVQASETCFSVSQSAGLTQDQFLAFNPNINCAKVFVGQWVCLDAAAA*
LysM	LOC_Os02g09960	5179750	5182121	MAETPRRIRRGGAGLSLVVVALLLAVAARAQQEYEANQQNACYATNASSTLGYTCNATSASAAAAAPCDAYLVFRSSPPLYASAVSISYLLNVAAAAVADSNAVDPVAPVAADRLVLAPVPCGCSPGGYYQHNASHTIRDTGVETYFIIANLTYQGLSTCQALIAQNPLHDSRGLVAGDNLTVPLRCACPSPPQAAAGVKHMVTYLVTWGDTVSAIAARFRVDAQEVLDANTLTESSIIYPFTTLLVPLKNAPTPDMLAPPAQAPPPPAPAPPRAQPPPGGSGSGKGVAVGVGVGCGVLALAGVFGLLFFCLRRRRGVGEESVRPGKVVGDVSSSAEYGALASGKQTTTATSMSSLSAARSLMASEVREALESLTVYKYSELEKATAGFSEERRVPGTA…
LysM	LOC_Os02g53000	32420453	32423529	MAGVCGSVAAAAAMVVVVMVSSLPGGVEAKTTIEPCTGSDSCSALLGYTLYADMKVSEVAALFGTDPAALLAANALDFGAPGAAHRILPMGLFVRVPTRCSCTDGVRKSVSVRYAARPADTLATVADGVFAGLAFADQIRNANAVASADPDAPLDPGQKLVVPLPCVCFNSSDNNLPAVYLSYVVQVGDTVPAIAASYETTVTDVMNVNAMGSPIAAPGDILAIPLPGTCSSQTLQTISQMSRMVYCIELTVLS*
LysM	LOC_Os03g01990	620020	623072	MGVPSAPAPDAHRRGVFLLSVGAGGGGAGTAVVEVEVEHPHSLSLSPPPMSSCGRYILHRVCRFDTLAGVAIKYGVEVADVKRVNGLTTDLQMFAHKTLRIPLPGRHPPAATATATAPSHPPPSSSPAATHRPREWATRRPPKNSALDPLLKPPQSTVAPSMDLLQNYYGLARPPKGDPENEGTEMATYSIGQHTKARSLSTGFSLVNGEVDDAEKPIRRRQKSDAEFSTREGNSGGVLMKAGPGLALRPKSGSRPEINNSQQDLVATAVPSYGDGLQAVRKSSSTPEFQDSDNSIASVWLKSKWNLKPDAFTLPLPILLLDSIPKPIFDTFPKQIAAWRNKAARD*
LysM	LOC_Os03g02685	1001392	1002084	MASSRRQQHKGSWSWTSRVAAAADAASWCLALSLVALLLVCSLGPGGAAGGEQRGGVAAVLRGAALSARACEEIYVVAEGETLHSISDKCGDPYILEQNPHVHDPDDVFPGLVIKITPSKPR*
LysM	LOC_Os03g04110	1877902	1880750	MASLTAALATPAAAALLLLVLLAAPASAANFTCAVASGTTCKSAILYTSPNATTYGNLVARFNTTTLPDLLGANGLPDGTLSSAPVAANSTVKIPFRCRCNGDVGQSDRLPIYVVQPQDGLDAIARNVFNAFVTYQEIAAANNIPDPNKINVSQTLWIPLPCSCDKEEGSNVMHLAYSVGKGENTSAIAAKYGVTESTLLTRNKIDDPTKLQMGQILDVPLPVCRSSISDTSADHNLMLLPDGTYGFTAGNCIRCSCSSTTYQLNCTAVQNKGCPSVPLCNGTLKLGETNGTGCGSTTCAYSGYSNSSSLIIQTSLATNQTTACQSKLSPQTCTNSESLSLFELKKRQVSNS*
LysM	LOC_Os03g49250	28039046	28041195	MEGGSNDFPGDLLRAVLQRLPPPDLARAACVCRLWRGVASDRAVLEAAFASPWGVRRVVGEPETRAFWRAASLARFALSHTVRRGDTVPGIALKYSIQVTDIKRFNNMMSDHGIYLRERLLIPISNPEILQGSTCYIEMDYNARREVAVFYPQGRPSGKAESSTNTAAAERRSRRILESVKRSLHTDDRTAAYYLSVTDGDPRAAMMEYSEDLRWERQQTGH*
LysM	LOC_Os06g10660	5558910	5562098	MAGWPAAEAAGALVVAILAAAAGGAAGKTTIEPCAGADTCAALLGYTLYADMKVSEVAALFGADPRAVLAANALDFASPGAANRILPAGLPLRVPTRCACSDGVRKSVAVRYSARPADTLASVADVVFAGLASADQIRTANGLSAEDPDAPLDAGATLVVPLPCACFNSTDNNLPAVYLSYVVRVGDTVQSIAATHATTVTDISNVNAMGSPIVAPGDILAIPLPACASMFPNSASDYGLLVANGTYALTAGNCVQCSCGPGDLKLYCTPASLTASCSSMQCPNSNLMLGNVTAQSTSGGCNVSSCSYAGLVNGTIATSLSSGLQPTCPGPHQFPPLRATPIAVNQGSYLAPSPAPGAGEAGGDIPGFPGSSNVSPANGPSGSVSQAASVNRPHQIVAL…
LysM	LOC_Os09g27890	16957543	16961180	MPPPLLLLLLLAAAAAAVAPARSKSTLESCSSSTACPALLSYTLYADLKLAELAALFSADPLAILAANSIDFAVPDPADRILPAGLPLRVPVPCACSDGIRRVTTVRYVARPGDTLASVASSVYGGLTTPDWISDSNGILGAKPDAAVDAGTTLFVPLHCACFGGVDNGLPAVYLTYVAGKGDTVAAVAQRYRTTATDLMSVNDMATPELAAGDIIVVPLPACTSSFPAFTADYGLAVANGTYAVTANRCVQCSCGPGNLE*
LysM	LOC_Os09g37600	21676997	21679828	MTAAMAPPQLVSVLVALLCVAAASPAGVGAARFVCNATAPRASTCQALVAYAPPNATTLAAVRALFQLRSHRALLASNGLPLSTPPSAPAPSPLRVRLPCLCSGGAGATFQRPTYRIRAGDTLDAIARGVFAGLVTYQDIAAANNVSDPNKIAVGQELWIPVPCSCDPVAGQPVVHYTYVVPPGASVAAIAQDFATTEATVLALNRMPDAKSLLAGQVLDVPLRACSSAISSTAIDRNLLVPNGSYILTANNCIMCGCSSYTWQLDCQPTQGISSSFCPASKCGDMFLGNTTTSPTSSCESTACSYAGYTNSTSFTILANLTTSSTCNAAAMSPMAQQAHSSAFRLASTWLRWTELIVCLHVIFLCVSFLNHV*
LysM	LOC_Os10g34420	18285892	18288493	MSRPHLPKDDHAFANGFLFDGVARRPGEIEEAAAFAAAADVAITIAAEQSGSPSSSTAPPMSSCGQYMLHRVGKLDTLAGIAIKYGVEVADIKRLNGLSTDLQMFAHKTLRIPLPGRHPPSTYQQNGSYEGDDRECTPPRRLHDDILDSVLRTPKHKASPAMSLLQGYYGLTPPPKKDTTHEGTEMAVYRKGKSVFLDDDPWFGEPPDSDPFPFQHRKTRSLAIGSSLLNGETEENGDSEKLIRRRQKADGELLPREENGSSAVLARAGKGLALRPKSGSRQDLNKSQQNLIALAEPSFGDGLHAVRKSSSTPEFQEPESNSSSTSSSIWSTSKWTLKPDAFTLPLPLPLFDNIPKPIAAWRNKAARD*
LysM	LOC_Os10g38040	20302732	20303935	MAMAGESRRRRRAAAEAVAWCLALGVVALLLVGSVEKEEEVVVVRGARLAAARPCEEIYVVEEGETLHSISDRCGDPYILEQNPHVHDPDDVFPGLVIKITPRPGRRN*
LysM	LOC_Os11g34570	19773291	19774569	MVPSFSSSAAAILLLFLILASSASATNFTCTWPTTCQSAIVYTPPAATTYIELLSSFETTTLRDLFDANGLPPSTPSHTAIPTNATVIVPFRCSCVAGANRPESQPFHIIQINDNMSYIAAQFDDFVTYQEIAAASNISNPDFLEVGQELWIPLPCSCDQVEGNNVTHFAYKVRAADNVSKIAARFGVKESTLLKINGITDPKNLTQGQILDVPVPDYIVTTKPYH*
LysM	LOC_Os11g34624	19798232	19809811	MRRRSPPAWSYRRIHILFLLLLATSSSSASAANFTCTTVQAACQSAIGYTTRNATTYAELLSLFNTSTLAELLRANGLPPTAMPPDTAIPAAATVTVPFRCLCNVATRVGRSDYRPIYLVGSQDGLDAIARKVFDGFVTYQEIADASNIPDPNKIFVGQELWIPLPCSCDQVDGHNVTHFAYKVRAVDTTSAIAAKFGVLESTLMRINGITDPKNLVQGQILDVPIPGNDTMARMARKHEGLINQEDINIDLSTLRTATNNFDERNKLGEGGFGVVYKGALPDGQQIAVKRLSNCSRQGINELKNELVLVSKLQHKNLVRLVGVCVENQEKLLVYEYMPKRSLDTILFDPDKSRELSWEKRLKIIIEIARGLEYLHEESRLKIIHRDLKANNILLDSDL…
Calreticulin	LOC_Os01g67054	38929326	38933727	MTKTTLDARHFAISAKIPEFSNKGRTLVLQYSIKFEQDIECGGGYIKLMSGYVNQKKFSGDTPYSLMFGPDICGTQTKKLHLILSYQGQNYPIKKDLQCETDKLTHVYTFILRPDASYSILVDNRERESGSMYTDWDILPPRKIKDVHAKKPKDWDDREYIEDPDAVKPEGYDSIPKEIPDPKDKKPDTWDDDDDGIWKPRMIPNPAYKGPWKRKKIKNPNYKGKWKIPWIDNPEFEDDPDLYVLKPLKYIGIEVWQVKAGSVFDNILICDDPEYARKAAEETWGANREAEKEAFEEAEKERKAREDKEAERAREEGERRRRERGDRHRGRDYKDRYKRRHRDHWDDDYHDEL*
Calreticulin	LOC_Os03g59264	33737227	33743310	MELLLLHPPPFPSLLLLHKPYHFPSKLRHGRLQEPRVMASPQAPPLPLSSLQESRSARIRIPRDEPRPTPPARSSSREEPRFVAETKLITVHSCAGRLGDAREVFDGMGRRDLLAWSAMIGAYAIRGMYSDVLALAVTMVEEGVLPDRFLITRILQACAYAEDLELGRALHSMAIRRGFMGRVKDVPVGNSVLVMYAKCGDLGWARKVFDKMVCRDLGTWNSMIFGYCRSAEWEEARHLLDSMRQEGTQPGVVTWNTLISSYARFGDLDVAMELLGQMEESGVAPDVVTWTSLVSGFVHMDRSDEALRCFIRMRLAGVEPNGMSIACAISACASLKLLNQAKELHSHAIKVGSVNNVLSGNSLVDMYAKCGEIVAAWRIFSGIPDKDIFSWNSMISGYA…
Calreticulin	LOC_Os03g61670	34944822	34948780	MAIPRRSAAAVAAVVALASVAAVAGEVFFQEKFDDGWEDRWVKSEWKKDDNRAGEWNHTSGKWYGDADDKGIQTSEDYRFYAISAKYPEFSSKDKTLVLQFSVKHEQKLDCGGGYVKLLGGDVDQKKFGGETPYSIMFGPDICGYATKKVHAILTKNGKNHLIKKDVPCKTDQLTHVYTLIIRPDAKYSILIDNTEKQTGSIYDDWNIIPPKNKRDPEAKKPEDWDDNEYIPDPEDKKPEGYDDIPKEITDPEATKPEDWDDEEDGEWTAPTIPNPEYKGPWNQKKLKNPNYKGKWKAPLIPNPDYKDDPYIYAFDSLNHIGIELWQVKSGTLFDNILITDDPEYAKKFAEETWAKHKDAEKAAFDEAEKKRLEEESANSKIDDSDDDASDDEDEADDD…
Calreticulin	LOC_Os04g32950	19741264	19744785	MEIEDEEATKPEGWLDDEPEEIDDPEANKPEDWDDEEDGEWEAPKIDNPKCEEAPGCGEWKRPMKQNPAYKGKWHAPLIDNPNYKGIWKPQEIPNPEYFELDKPDSDPIAAIGIEIWTMQDGILFDNILIADDEKVATSILEKSWKPKYEVEKEKEKAEEAAAAAGDGLSEFQKKIFDVLYKLADIPFLEPYKTKIIDVIEKGEKQPNITIGILVSIVVVFVTVLFRILFGGKKPAAPVKPVAEVKKPKSTESEAAGSSGGKEDEKEEEEKDGAAAPRRRSRRET*
Calreticulin	LOC_Os05g43170	24992126	24996606	MGRLRRGGVGLLRGAVVLASLLLVVSGEVIFEERFDDDWGSRWVKSDWKKSEGKAGTFKHTAGSYSGDPDDRGIQTTSDAKHFAISAKFPEFSNKNRTLVVQYSIKIEQDIECGGAYIKLMSGYVNQKKFGGDTPYSFMFGPDICGDQTKKLHLILSYQGQNYPIKKDLKCETDKLTHFYTFILRPDASYSLLVDNREREFGSMYTDWDILPPRKIKESNAKKPKDWDDREYIEDPDEVKPEGYDSIPKEIPDPKDKKPESWDDDDDGVWKPRMIPNPEYKGRWKRKKIKNPNYKGKWKIPWIDNPEFEDDPDLYVLKPLQYVGIEVWQVKAGSVFDNILICDDPEYARSVVDEVRAANKEAEKEAFEEAEKRRKAREDEEARRAREEGEKRRRDRDRH…
Calreticulin	LOC_Os07g14270	8135970	8140319	MAIRARSSSYAAAAVALALALASVAAVAGEVFFQEKFEDGWESRWVKSEWKKDENMAGEWNHTSGKWNGDPEDKGIQTSEDYRFYAISAEYPEFSNKDKTLVLQFSVKHEQKLDCGGGYVKLLGGDVDQKKFGGDTPYSIMFGPDICGYSTKKVHTIFTKNDKNHLIKKDVPCETDQLSHVYTLIIHPDATYTILIDNVEKQSGSIYEHWDILPPKQIKDPEAKKPEDWDDKEYIPDPEDKKPEGYDDIPKEIPDPDAKKPEDWDDEEDGEWTAPTIPNPEYKGPWKQKKIKNPNYQGKWKAPMIDNPDFKDDPYIYAFDSLKYIGIELWQVKSGTLFDNFLITDDPELAKTFAEETWGKHKDAEKAAFDEAEKKKEEEEAAKAGEDDDDLDDEDAEDE…
