# Supplementary material for: Evolutionary history and stress regulation of the lectin superfamily in higher plants
Source: BMC Evol Biol. 2010 Mar 18;10:79. doi: 10.1186/1471-2148-10-79 (PMC2846932; doi:10.1186/1471-2148-10-79)
Supplement: Additional file 3 — The lectin superfamily in Arabidopsis. This file lists all annotated Arabidopsis lectin members. [file 1471-2148-10-79-S3.XLS]

## Sheet: Lectin superfamily in Arabidops
Additional file 3. The lectin superfamily in Arabidopsis
Family	Locus	Seqf	Seqt	Protein
B-lectin	At1g11280	3787456	3790728	MDLKENSFEHMGIHLGEIGIVLFPWFLWLSLFLSCGYAAITISSPLTLGQTLSSPGGFYELGFFSPNNSQNQYVGIWFKKITPRVVVWVANREKPITTPVANLTISRNGSLILLDSSKNVVWSTRRPSISNKCHAKLLDTGNLVIVDDVSENLLWQSFENPGDTMLPYSSLMYNLATGEKRVLSSWKSHTDPSPGDFVVRLTPQVPAQIVTMRGSSVYKRSGPWAKTGFTGVPLMDESYTSPFSLSQDVGNGTGLFSYLQRSSELTRVIITSEGYLKTFRYNGTGWVLDFITPANLCDLYGACGPFGLCVTSNPTKCKCMKGFVPKYKEEWKRGNMTSGCMRRTELSCQANLSTKTQGKGVDVFYRLANVKPPDLYEYASFVDADQCHQGCLSNCSCSA…
B-lectin	At1g11300	3794389	3800719	MRLHESSSPFVCILVLSCFFLSVSLAQERAFFSGKLNDSETIVSSFRTFRFGFFSPVNSTSRYAGIWYNSVSVQTVIWVANKDKPINDSSGVISVSQDGNLVVTDGQRRVLWSTNVSTQASANSTVAELLDSGNLVLKEASSDAYLWESFKYPTDSWLPNMLVGTNARIGGGNVTITSWKSPSDPSPGSYTAALVLAAYPELFIMNNNNNNSTVWRSGPWNGQMFNGLPDVYAGVFLYRFIVNDDTNGSVTMSYANDSTLRYFYMDYRGSVIRRDWSETRRNWTVGLQVPATECDNYRRCGEFATCNPRKNPLCSCIRGFRPRNLIEWNNGNWSGGCTRRVPLQCERQNNNGSADGFLRLRRMKLPDFARRSEASEPECLRTCLQTCSCIAAAHGLGYG…
B-lectin	At1g11330	3810372	3813416	MVVSVTIRRRFVLLLLACTCLLSRRLCFGEDRITFSSPIKDSESETLLCKSGIFRFGFFTPVNSTTRLRYVGIWYEKIPIQTVVWVANKDSPINDTSGVISIYQDGNLAVTDGRNRLVWSTNVSVPVAPNATWVQLMDSGNLMLQDNRNNGEILWESFKHPYDSFMPRMTLGTDGRTGGNLKLTSWTSHDDPSTGNYTAGIAPFTFPELLIWKNNVPTWRSGPWNGQVFIGLPNMDSLLFLDGFNLNSDNQGTISMSYANDSFMYHFNLDPEGIIYQKDWSTSMRTWRIGVKFPYTDCDAYGRCGRFGSCHAGENPPCKCVKGFVPKNNTEWNGGNWSNGCMRKAPLQCERQRNVSNGGGGGKADGFLKLQKMKVPISAERSEASEQVCPKVCLDNCSC…
B-lectin	At1g11340	3814116	3817420	MIIVGVLLVSFTLLSHMNQFLHLFESPTFEIYPELGRDSQLMTDPLGFQYLHSIYTFSLNPCSETNTNMKVVFVIFFFFLFQFCISVDTIMRRQSLRDGEVILSAGKRFAFGFFSLGDSELRYVGIWYAQISQQTIVWVANRDHPINDTSGMVKFSNRGNLSVYASDNETELIWSTNVSDSMLEPTLVATLSDLGNLVLFDPVTGRSFWESFDHPTDTFLPFMRLGFTRKDGLDRSLTSWKSHGDPGSGDLILRMERRGFPQLILYKGVTPWWRMGSWTGHRWSGVPEMPIGYIFNNSFVNNEDEVSFTYGVTDASVITRTMVNETGTMHRFTWIARDKRWNDFWSVPKEQCDNYAHCGPNGYCDSPSSKTFECTCLPGFEPKFPRHWFLRDSSGGCTK…
B-lectin	At1g11350	3817725	3820752	MGCLLILLLTLICFSLRLCLATDVITFSSEFRDSETVVSNHSTFRFGFFSPVNSTGRYAGIWFNNIPVQTVVWVANSNSPINDSSGMVSISKEGNLVVMDGRGQVHWSTNVLVPVAANTFYARLLNTGNLVLLGTTNTGDEILWESFEHPQNIYLPTMSLATDTKTGRSLKLRSWKSPFDPSPGRYSAGLIPLPFPELVVWKDDLLMWRSGPWNGQYFIGLPNMDYRINLFELTLSSDNRGSVSMSYAGNTLLYHFLLDSEGSVFQRDWNVAIQEWKTWLKVPSTKCDTYATCGQFASCRFNPGSTPPCMCIRGFKPQSYAEWNNGNWTQGCVRKAPLQCESRDNNDGSRKSDGFVRVQKMKVPHNPQRSGANEQDCPESCLKNCSCTAYSFDRGIGCL…
B-lectin	At1g11410	3841286	3844284	MKFFFIFFIFLFSFLIQSCYSDNTILRSQSLKDGDVIYSEGKRFAFGFFSLGNSKLRYVGIWYAQVSEQTIVWVANRDHPINDTSGLIKFSTRGNLCVYASGNGTEPIWSTDVIDMIQEPALVAKLSDLGNLVLLDPVTGKSFWESFNHPTNTLLPFMKFGFTRQSGVDRIMTSWRSPGDPGSGNITYRIERRGFPQMMMYKGLTLWWRTGSWTGQRWSGVPEMTNKFIFNISFVNNPDEVSITYGVLDASVTTRMVLNETGTLQRFRWNGRDKKWIGFWSAPEDKCDIYNHCGFNGYCDSTSTEKFECSCLPGYEPKTPRDWFLRDASDGCTRIKADSICNGKEGFAKLKRVKIPNTSAVNVDMNITLKECEQRCLKNCSCVAYASAYHESQDGAKGC…
B-lectin	At1g16905	5782539	5783810	MALASHILILLSLFLLISLVRPQVPPMEQFRFLNNGDFGESTVEYGASYRDLGVIRNQFRLCFFNTTPNAFTLAIGMGTGSSDSIIRWVWQANPQKPVQEEASLSFGPEGNLVLAQPDGRVVWQTMTENKGVIGLTMNENGNLVLFDDGGWPVWQSFEFPTDTLLVGQSLTLDGSKNKLVSRNNGSYSLILEPDRLVLNRLIPRSNNKSLVYHIIEGRFIPSATLYSAKDQGTTTQLGLATPGLRPEFPYKHFLARPRFNASQSFLRLDADGNLRIYSFDSKVTFLAWEVTFELFNHDNNNECWLPSKCGAFGICEDNQCVACPLGVGLMGWSKACKPKKVKSCDPKSFHYYRLGGVEHFMTKYNVGLALGESKCRGLCSGDCKCLGYFFDKSSFKCWI…
B-lectin	At1g61360	22641532	22644639	MRIVACLLLITALFSSYGYAAITTSSPLSIGVTLSSPGGSYELGFFSSNNSGNQYVGIWFKKVTPRVIVWVANREKPVSSTMANLTISSNGSLILLDSKKDLVWSSGGDPTSNKCRAELLDTGNLVVVDNVTGNYLWQSFEHLGDTMLPLTSLMYDIPNNKKRVLTSWKSETDPSPGEFVAEITPQVPSQGLIRKGSSPYWRSGPWAGTRFTGIPEMDASYVNPLGMVQDEVNGTGVFAFCVLRNFNLSYIKLTPEGSLRITRNNGTDWIKHFEGPLTSCDLYGRCGPFGLCVRSGTPMCQCLKGFEPKSDEEWRSGNWSRGCVRRTNLSCQGNSSVETQGKDRDVFYHVSNIKPPDSYELASFSNEEQCHQGCLRNCSCTAFSYVSGIGCLVWNQELL…
B-lectin	At1g61370	22645761	22648812	MGKIGIVFFASLLFLLIIFPSCAFAAITRASPLSIGQTLSSPNGTYELGFFSPNNSRNQYVGIWFKNITPRVVVWVANRDKPVTNNAANLTINSNGSLILVEREQNVVWSIGETFSSNELRAELLENGNLVLIDGVSERNLWESFEHLGDTMLLESSVMYDVPNNKKRVLSSWKNPTDPSPGEFVAELTTQVPPQGFIMRGSRPYWRGGPWARVRFTGIPEMDGSHVSKFDISQDVAAGTGSLTYSLERRNSNLSYTTLTSAGSLKIIWNNGSGWVTDLEAPVSSCDVYNTCGPFGLCIRSNPPKCECLKGFVPKSDEEWNKRNWTGGCMRRTNLSCDVNSSATAQANNGDIFDIVANVKPPDFYEYLSLINEEDCQQRCLGNCSCTAFSYIEQIGCLV…
B-lectin	At1g61380	22649942	22653066	MGMVLFACLLLLIIFPTCGYAAINTSSPLSIRQTLSSPGGFYELGFFSPNNTQNQYVGIWFKKIVPRVVVWVANRDTPVTSSAANLTISSNGSLILLDGKQDVIWSTGKAFTSNKCHAELLDTGNFVVIDDVSGNKLWQSFEHLGNTMLPQSSLMYDTSNGKKRVLTTWKSNSDPSPGEFSLEITPQIPTQGLIRRGSVPYWRCGPWAKTRFSGISGIDASYVSPFSVVQDTAAGTGSFSYSTLRNYNLSYVTLTPEGKMKILWDDGNNWKLHLSLPENPCDLYGRCGPYGLCVRSDPPKCECLKGFVPKSDEEWGKGNWTSGCVRRTKLSCQAKSSMKTQGKDTDIFYRMTDVKTPDLHQFASFLNAEQCYQGCLGNCSCTAFAYISGIGCLVWNGEL…
B-lectin	At1g61390	22654003	22657304	MYKLPQRNCADKQEYTVHMRKMGMVIFACLLLLIIFPTFGYADINTSSPLSIGQTLSSPDGVYELGFFSPNNSRKQYVGIWFKNIAPQVVVWVANRDKPVTKTAANLTISSNGSLILLDGTQDVIWSTGEAFTSNKCHAELLDTGNLVVIDDVSGKTLWKSFENLGNTMLPQSSVMYDIPRGKNRVLTSWRSNSDPSPGEFTLEFTPQVPPQGLIRRGSSPYWRSGPWAKTRFSGIPGIDASYVSPFTVLQDVAKGTASFSYSMLRNYKLSYVTLTSEGKMKILWNDGKSWKLHFEAPTSSCDLYRACGPFGLCVRSRNPKCICLKGFVPKSDDEWKKGNWTSGCVRRTQLSCHTNSSTKTQGKETDSFYHMTRVKTPDLYQLAGFLNAEQCYQDCLGN…
B-lectin	At1g61400	22658303	22661439	MDFLFLLLERKNKHMGKKRVVLLWLSIFISFSSAEITEESPLSIGQTLSSSNGVYELGFFSFNNSQNQYVGISFKGIIPRVVVWVANREKPVTDSAANLVISSNGSLQLFNGKHGVVWSSGKALASNGSRVELLDSGNLVVIEKVSGRTLWESFEHLGDTLLPHSTIMYNVHTGEKRGLTSWKSYTDPSPGDFVVLITPQVPSQGFLMRGSTPYFRSGPWAKTKFTGLPQMDESYTSPFSLTQDVNGSGYYSYFDRDNKRSRIRLTPDGSMKALRYNGMDWDTTYEGPANSCDIYGVCGPFGFCVISVPPKCKCFKGFIPKSIEEWKTGNWTSGCVRRSELHCQGNSTGKDANVFHTVPNIKPPDFYEYADSVDAEECQQNCLNNCSCLAFAYIPGIGC…
B-lectin	At1g61420	22664222	22667261	MGKKWIVFFAYLLLSSFFISSSSAGITKESPLPIGQTLSSSNGFYELGFFNFNNSQNQYVGIWFKGIIPRVVVWVANREKPVTDSTANLAISNNGSLLLFNGKHGVAWSSGEALVSNGSRAELSDTGNLIVIDNFSGRTLWQSFDHLGDTMLPSSTLKYNLATGEKQVLSSWKSYTDPSVGDFVLQITPQVPTQVLVTKGSTPYYRSGPWAKTRFTGIPLMDDTFTGPVSVQQDTNGSGSLTYLNRNDRLQRTMLTSKGTQELSWHNGTDWVLNFVAPEHSCDYYGVCGPFGLCVKSVPPKCTCFKGFVPKLIEEWKRGNWTGGCVRRTELYCQGNSTGKYANVFHPVARIKPPDFYEFASFVNVEECQKSCLHNCSCLAFAYIDGIGCLMWNQDLMDA…
B-lectin	At1g61430	22668334	22671434	MGKKRIVFFAYLPFFTIFMSFSFAGITKESPFSIGQTLSSSNGVYELGFFSLNNSQNQYLGIWFKSIIPQVVVWVANREKPVTDSAANLGISSNGSLLLSNGKHGVVWSTGDIFASNGSRAELTDHGNLVFIDKVSGRTLWQSFEHLGNTLLPTSIMMYNLVAGEKRGLTAWKSYTDPSPGEFVALITPQVPSQGIIMRGSTRYYRTGPWAKTRFTGSPQMDESYTSPFILTQDVNGSGYFSFVERGKPSRMILTSEGTMKVLVHNGMDWESTYEGPANSCDIYGVCGPFGLCVVSIPPKCKCFKGFVPKFAKEWKKGNWTSGCVRRTELHCQGNSSGKDANVFYTVPNIKPPDFYEYANSQNAEECHQNCLHNCSCLAFSYIPGIGCLMWSKDLMDTR…
B-lectin	At1g61440	22672910	22675988	MGKKRIVLLLFISFSYAEITKESPLSIGQTLSSSNGVYELGFFSFNNSQNQYVGIWFKGIIPRVVVWVANREKPVTDSAANLVISSSGSLLLINGKHDVVWSTGEISASKGSHAELSDYGNLMVKDNVTGRTLWESFEHLGNTLLPLSTMMYNLVTGEKRGLSSWKSYTDPSPGDFWVQITPQVPSQGFVMRGSTPYYRTGPWAKTRYTGIPQMDESYTSPFSLHQDVNGSGYFSYFERDYKLSRIMLTSEGSMKVLRYNGLDWKSSYEGPANSCDIYGVCGPFGFCVISDPPKCKCFKGFVPKSIEEWKRGNWTSGCARRTELHCQGNSTGKDANVFHTVPNIKPPDFYEYANSVDAEGCYQSCLHNCSCLAFAYIPGIGCLMWSKDLMDTMQFSAGG…
B-lectin	At1g61480	22685085	22688069	MGKKRIMFFASLLLITIFLSFSYAGITRESPLSIGKTLSSSNGVYELGFFSFNNSQNQYVGIWFKGIIPRVVVWVANREKPVTDSAANLTISSNGSLLLFNENHSVVWSIGETFASNGSRAELTDNGNLVVIDNNSGRTLWESFEHFGDTMLPFSNLMYNLATGEKRVLTSWKSHTDPSPGDFTVQITPQVPSQACTMRGSKTYWRSGPWAKTRFTGIPVMDDTYTSPFSLQQDTNGSGSFTYFERNFKLSYIMITSEGSLKIFQHNGMDWELNFEAPENSCDIYGFCGPFGICVMSVPPKCKCFKGFVPKSIEEWKRGNWTDGCVRHTELHCQGNTNGKTVNGFYHVANIKPPDFYEFASFVDAEGCYQICLHNCSCLAFAYINGIGCLMWNQDLMDA…
B-lectin	At1g61490	22688819	22691932	MGKKRIVFFACLLLFTVLLRFSYAGITTESPLSVEQTLSSSNGIYELGFFSPNNSQNLYVGIWFKGIIPRVVVWVANRETPTTDTSANLAISSNGSLLLFNGKHGVVWSIGENFASNGSRAELTDNGNLVVIDNASGRTLWESFEHFGDTMLPFSSLMYNLATGEKRVLTSWKTDTDPSPGVFVGQITPQVPSQVLIMRGSTRYYRTGPWAKTRFTGIPLMDDTYASPFSLQQDANGSGFFTYFDRSFKLSRIIISSEGSMKRFRHNGTDWELSYMAPANSCDIYGVCGPFGLCIVSVPLKCKCLKGFVPHSTEEWKRGNWTGGCARLTELHCQGNSTGKDVNIFHPVTNVKLPDFYEYESSVDAEECHQSCLHNCSCLAFAYIHGIGCLIWNQNLMDA…
B-lectin	At1g61500	22693394	22696546	MMTRFACLHLFTMFLFTLLSGSSSAVITTESPLSMGQTLSSANEVYELGFFSPNNTQDQYVGIWFKDTIPRVVVWVANREKPVTDSTAYLAISSSGSLLLLNGKHGTVWSSGVTFSSSGCRAELSDSGNLKVIDNVSERALWQSFDHLGDTLLHTSSLTYNLATAEKRVLTSWKSYTDPSPGDFLGQITPQVPSQGFVMRGSTPYWRSGPWAKTRFTGIPFMDESYTGPFTLHQDVNGSGYLTYFQRDYKLSRITLTSEGSIKMFRDNGMGWELYYEAPKKLCDFYGACGPFGLCVMSPSPMCKCFRGFVPKSVEEWKRGNWTGGCVRHTELDCLGNSTGEDADDFHQIANIKPPDFYEFASSVNAEECHQRCVHNCSCLAFAYIKGIGCLVWNQDLMD…
B-lectin	At1g61550	22708531	22711491	MTRFACFLFSTLLLSFSYAAITPTSPLSIGQTLSSPNGIFELGFFSPNNSRNLYVGIWFKGIIPRTVVWVANRENSVTDATADLAISSNGSLLLFDGKHSTVWSTGETFASNGSSAELSDSGNLLVIDKVSGITLWQSFEHLGDTMLPYSSLMYNPGTGEKRVLSSWKSYTDPLPGEFVGYITTQVPPQGFIMRGSKPYWRSGPWAKTRFTGVPLTDESYTHPFSVQQDANGSVYFSHLQRNFKRSLLVLTSEGSLKVTHHNGTDWVLNIDVPANTCDFYGVCGPFGLCVMSIPPKCKCFKGFVPQFSEEWKRGNWTGGCVRRTELLCQGNSTGRHVNVFHPVANIKPPDFYEFVSSGSAEECYQSCLHNCSCLAFAYINGIGCLIWNQELMDVMQFSV…
B-lectin	At1g61610	22737137	22740174	MAGFNRNLTLVTTLLIFHQLCSNVSCSTSNSFTRNHTIREGDSLISEDESFELGFFTPKNSTLRYVGIWYKNIEPQTVVWVANREKPLLDHKGALKIADDGNLVIVNGQNETIWSTNVEPESNNTVAVLFKTGDLVLCSDSDRRKWYWESFNNPTDTFLPGMRVRVNPSLGENRAFIPWKSESDPSPGKYSMGIDPVGALEIVIWEGEKRKWRSGPWNSAIFTGIPDMLRFTNYIYGFKLSSPPDRDGSVYFTYVASDSSDFLRFWIRPDGVEEQFRWNKDIRNWNLLQWKPSTECEKYNRCGNYSVCDDSKEFDSGKCSCIDGFEPVHQDQWNNRDFSGGCQRRVPLNCNQSLVAGQEDGFTVLKGIKVPDFGSVVLHNNSETCKDVCARDCSCKAYA…
B-lectin	At1g65790	24472595	24475992	MRSVPNYHHSFFIFLILILFLAFSVSPNTLSATESLTISSNKTIISPSQIFELGFFNPASSSRWYLGIWYKIIPIRTYVWVANRDNPLSSSNGTLKISGNNLVIFDQSDRPVWSTNITGGDVRSPVAAELLDNGNFLLRDSNNRLLWQSFDFPTDTLLAEMKLGWDQKTGFNRILRSWKTTDDPSSGEFSTKLETSEFPEFYICSKESILYRSGPWNGMRFSSVPGTIQVDYMVYNFTASKEEVTYSYRINKTNLYSRLYLNSAGLLQRLTWFETTQSWKQLWYSPKDLCDNYKVCGNFGYCDSNSLPNCYCIKGFKPVNEQAWDLRDGSAGCMRKTRLSCDGRDGFTRLKRMKLPDTTATIVDREIGLKVCKERCLEDCNCTAFANADIRNGGSGCVI…
B-lectin	At1g65800	24476829	24480186	MRNVPNYHHSYFILFIIILFLAFSVYASNFSATESLTISSNKTIISPSQIFELGFFNPDSSSRWYLGIWYKIIPIRTYVWVANRDNPLSSSNGTLKISDNNLVIFDQSDRPVWSTNITGGDVRSPVAAELLDYGNFVLRDSKNNKPSGFLWQSFDFPTDTLLSDMKMGWDNKSGGFNRILRSWKTTDDPSSGDFSTKLRTSGFPEFYIYNKESITYRSGPWLGNRFSSVPGMKPVDYIDNSFTENNQQVVYSYRVNKTNIYSILSLSSTGLLQRLTWMEAAQSWKQLWYSPKDLCDNYKECGNYGYCDANTSPICNCIKGFEPMNEQAALRDDSVGCVRKTKLSCDGRDGFVRLKKMRLPDTTETSVDKGIGLKECEERCLKGCNCTAFANTDIRNGGS…
B-lectin	At1g78820	29639294	29640661	MLRFDYLLITALAISTVSVVMAQVPPEKQFRVLNEPGYAPYITEYDASYRFLNSPNQNFFTIPFQLMFYNTTPSAYVLALRVGTRRDMSFTRWIWDANRNNPVGDNSTLSFGRNGNLVLAELNGQVKWQTNTANKGVTGFQILPNGNMVLHDKHGKFVWQSFDHPTDTLLVGQSLKVNGVNKLVSRTSDMNGSDGPYSMVLDNKGLTMYVNKTGTPLVYGGWTDHDFRGTVTFAVTREFDNLTEPSAYELLLEPAPQPATNPGNNRRLLQVRPIGSGGGTLNLNKINYNGTISYLRLGSDGSLKAFSYFPAATYLEWEETFAFFSNYFVRQCGLPTFCGDYGYCDRGMCVGCPTPKGLLAWSDKCAPPKTTQFCSGGKGKAVNYYKIVGVEHFTGPYVN…
B-lectin	At1g78830	29642034	29643401	MSRFAILVTLALAIATVSVVIAQVPPEKQFRVVNEGEFGEYITEYDASYRFIESSNQSFFTSPFQLLFYNTTPSAYILALRVGLRRDESTMRWIWDANRNNPVGENATLSLGRNGNLVLAEADGRVKWQTNTANKGVTGFQILPNGNIVLHDKNGKFVWQSFDHPTDTLLTGQSLKVNGVNKLVSRTSDSNGSDGPYSMVLDKKGLTMYVNKTGTPLVYGGWPDHDFRGTVTFAVTREFDNLTEPSAYELLLEPAPQPATNPGNNRRLLQVRPIGSGGGTLNLNKINYNGTISYLRLGSDGSLKAYSYFPAATYLKWEESFSFFSTYFVRQCGLPSFCGDYGYCDRGMCNACPTPKGLLGWSDKCAPPKTTQFCSGVKGKTVNYYKIVGVEHFTGPYVN…
B-lectin	At1g78850	29646965	29648290	MKFSITLALCFTLSIFLIGSQAKVPVDDQFRVVNEGGYTDYSPIEYNPDVRGFVPFSDNFRLCFYNTTPNAYTLALRIGNRVQESTLRWVWEANRGSPVKENATLTFGEDGNLVLAEADGRLVWQTNTANKGAVGIKILENGNMVIYDSSGKFVWQSFDSPTDTLLVGQSLKLNGRTKLVSRLSPSVNTNGPYSLVMEAKKLVLYYTTNKTPKPIAYFEYEFFTKITQFQSMTFQAVEDSDTTWGLVMEGVDSGSKFNVSTFLSRPKHNATLSFIRLESDGNIRVWSYSTLATSTAWDVTYTAFTNADTDGNDECRIPEHCLGFGLCKKGQCNACPSDKGLLGWDETCKSPSLASCDPKTFHYFKIEGADSFMTKYNGGSSTTESACGDKCTRDCKCLG…
B-lectin	At1g78860	29651061	29652392	MEFSTTLALFFTLSIFLVGAQAKVPVDDQFRVVNEGGYTDYSPIEYNPDVRGFVPFSDNFRLCFYNTTQNAYTLALRIGNRAQESTLRWVWEANRGSPVKENATLTFGEDGNLVLAEADGRVVWQTNTANKGVVGIKILENGNMVIYDSNGKFVWQSFDSPTDTLLVGQSLKLNGQNKLVSRLSPSVNANGPYSLVMEAKKLVLYYTTNKTPKPIGYYEYEFFTKIAQLQSMTFQAVEDADTTWGLHMEGVDSGSQFNVSTFLSRPKHNATLSFLRLESDGNIRVWSYSTLATSTAWDVTYTAFTNDNTDGNDECRIPEHCLGFGLCKKGQCNACPSDIGLLGWDETCKIPSLASCDPKTFHYFKIEGADSFMTKYNGGSTTTESACGDKCTRDCKCLG…
B-lectin	At2g19130	8300871	8303357	MVSFLTLTSFFFICFFIHGSSAVDTISGDFTLSGDQTIVSSDGTYEMGFFKPGSSSNFYIGMWYKQLSQTILWVANRDKAVSDKNSSVFKISNGNLILLDGNYQTPVWSTGLNSTSSVSALEAVLQDDGNLVLRTGGSSLSANVLWQSFDHPGDTWLPGVKIRLDKRTGKSQRLTSWKSLEDPSPGLFSLELDESTAYKILWNGSNEYWSSGPWNPQSRIFDSVPEMRLNYIYNFSFFSNTTDSYFTYSIYNQLNVSRFVMDVSGQIKQFTWLEGNKAWNLFWSQPRQQCQVYRYCGSFGICSDKSEPFCRCPQGFRPMSQKDWDLKDYSAGCVRKTELQCSRGDINQFFRLPNMKLADNSEVLTRTSLSICASACQGDCSCKAYAYDEGSSKCLVWSK…
B-lectin	At3g12000	3818307	3819626	MRGVTPNYYHSYTFFFFFFVVLLALFLHVFSINTLSSTETLTISSNRTIVSPGNIFELGFFKTTTSSRNGDHWYLGIWYKSISERTYVWVANRDNPLSKSIGTLKISYANLVLLDHSGTLVWSTNLTRTVKSPVVAELLDNGNFVLRDSKGNYQNRFLWQSFDYPVDTLLPEMKIGRDLKTGHETFLSSWRSPYDPSSGDFSFKLGTQGLPEFYLFKKEFLLYRSGPWNGVGFSGIPTMQNWSYFDVVNNFIENRGEVAYSFKVTDHSMHYVRFTLTTERLLQISRWDTTSSEWNLFGVLPTEKCDLYQICGRDSYCDTKTSPTCNCIKGFVPKNVTAWALGDTFEGCVRKSRLNCHRDGFFLLMKRMKLPGTSTAIVDKTIGLNECKERCSKDCNCTG…
B-lectin	At4g00340	148958	150227	MPCTTYLPLLLLLFLLPPPSVQSKVIIKGNQTILSFKAIFRLGFFSTTNGSSNWYLGISYASMPTPTHVWVANRIRPVSDPDSSTLELTSTGYLIVSNLRDGVVWQTDNKQPGTDFRFSETGNLILINDDGSPVWQSFDNPTDTWLPGMNVTGLTAMTSWRSLFDPSPGFYSLRLSPSFNEFQLVYKGTTPYWSTGNWTGEAFVGVPEMTIPYIYRFHFVNPYTPTASFWYIVPPLDSVSEPRLTRFMVGANGQLKQYTWDPQTQSWNMFWLQPEDPCRVYNLCGQLGFCSSELLKPCACIRGFRPRNDAAWRSDDYSDGCRRENGDSGEKSDTFEAVGDLRYDGDVKMSRLQVSKSSCAKTCLGNSSCVGFYHKEKSNLCKILLESPNNLKNSSSETS…
B-lectin	At4g03230	1419278	1422828	MILSVFFYMFLLHIRRLDCFVAVQDSKTLFKGSTLINDSHGETLVSAGQRFELGFFTPNGSSDERRYLGIWFYNLHPLTVVWVANRESPVLDRSCIFTISKDGNLEVIDSKGRVYWDTGVKPSSVSAERMVKLMDNGNLVLISDGNEANVVWQSFQNPTDTFLPGMRMDENMTLSSWRSFNDPSHGNFTFQMDQEEDKQFIIWKRSMRYWKSGISGKFIGSDEMPYAISYFLSNFTETVTVHNASVPPLFTSLYTNTRFTMSSSGQAQYFRLDGERFWAQIWAEPRDECSVYNACGNFGSCNSKNEEMCKCLPGFRPNFLEKWVKGDFSGGCSRESRICGKDGVVVGDMFLNLSVVEVGSPDSQFDAHNEKECRAECLNNCQCQAYSYEEVDILQSNTK…
B-lectin	At4g11900	7151390	7153536	MQICKKNVFLLYYGVLVFLSFQVSSSTDTISTNQPLSGFETIVSSGDIFELGLFTPTPDTYDHRNYYIGMWYRHVSPQTIVWVANRESPLGGDASTYLLKILDGNLILHDNISATRKSHTEGTSRRSPQKISEGNLLFHETVWSTGVNSSMSKDVQAVLFDSGNLVLRDGPNSSAAVLWQSFDHPSDTWLPGGKIRLGSQLFTSWESLIDPSPGRYSLEFDPKLHSLVTVWNRSKSYWSSGPLYDWLQSFKGFPELQGTKLSFTLNMDESYITFSVDPQSRYRLVMGVSGQFMLQVWHVDLQSWRVILSQPDNRCDVYNSCGSFGICNENREPPPCRCVPGFKREFSQGSDDSNDYSGGCKRETYLHCYKRNDEFLPIENMKLATDPTTASVLTSGTFR…
B-lectin	At4g21370	11383895	11387147	MRGELPNKHHSYTFFVFLFFFLILFPDLSISVNTLSATESLTISSNKTIVSPGGVFELGFFRILGDSWYLGIWYKKISQRTYVWVANRDTPLSNPIGILKISNANLVILDNSDTHVWSTNLTGAVRSSVVAELLDNGNFVLRGSKINESDEFLWQSFDFPTDTLLPQMKLGRDHKRGLNRFVTSWKSSFDPSSGSFMFKLETLGLPEFFGFTSFLEVYRSGPWDGLRFSGILEMQQWDDIIYNFTENREEVAYTFRVTDHNSYSRLTINTVGRLEGFTWEPTQQEWNMFWFMPKDTCDLYGICGPYAYCDMSTSPTCNCIKGFQPLSPQDWASGDVTGRCRRKTQLTCGEDRFFRLMNMKIPATTAAIVDKRIGLKECEEKCKTHCNCTAYANSDIRNG…
B-lectin	At4g21380	11389230	11393101	MRGLPNFYHSYTFFFFFLLILFPAYSISANTLSASESLTISSNNTIVSPGNVFELGFFKPGLDSRWYLGIWYKAISKRTYVWVANRDTPLSSSIGTLKISDSNLVVLDQSDTPVWSTNLTGGDVRSPLVAELLDNGNFVLRDSKNSAPDGVLWQSFDFPTDTLLPEMKLGWDAKTGFNRFIRSWKSPDDPSSGDFSFKLETEGFPEIFLWNRESRMYRSGPWNGIRFSGVPEMQPFEYMVFNFTTSKEEVTYSFRITKSDVYSRLSISSSGLLQRFTWIETAQNWNQFWYAPKDQCDEYKECGVYGYCDSNTSPVCNCIKGFKPRNPQVWGLRDGSDGCVRKTLLSCGGGDGFVRLKKMKLPDTTTASVDRGIGVKECEQKCLRDCNCTAFANTDIRGS…
B-lectin	At4g21390	11394469	11397485	MRFFRKTSLYLSLFLYFFLYESSMAANTIRRGESLRDGINHKPLVSPQKTFELGFFSPGSSTHRFLGIWYGNIEDKAVVWVANRATPISDQSGVLMISNDGNLVLLDGKNITVWSSNIESSTTNNNNRVVSIHDTGNFVLSETDTDRPIWESFNHPTDTFLPQMRVRVNPQTGDNHAFVSWRSETDPSPGNYSLGVDPSGAPEIVLWEGNKTRKWRSGQWNSAIFTGIPNMSLLTNYLYGFKLSSPPDETGSVYFTYVPSDPSVLLRFKVLYNGTEEELRWNETLKKWTKFQSEPDSECDQYNRCGKFGICDMKGSNGICSCIHGYEQVSVGNWSRGCRRRTPLKCERNISVGEDEFLTLKSVKLPDFEIPEHNLVDPEDCRERCLRNCSCNAYSLVGG…
B-lectin	At4g27290	13666287	13669208	MEATNVLHLLIISLFSTILLAQATDILIANQTLKDGDTIVSQGGSRNRYLGIWYKKISLQTVVWVANRDSPLYDLSGTLKVSENGSLCLFNDRNHIIWSSSSSPSSQKASLRNPIVQILDTGNLVVRNSGDDQDYIWQSLDYPGDMFLPGMKYGLNFVTGLNRFLTSWRAIDDPSTGNYTNKMDPNGVPQFFLKKNSVVVFRTGPWNGLRFTGMPNLKPNPIYRYEYVFTEEEVYYTYKLENPSVLTRMQLNPNGALQRYTWVDNLQSWNFYLSAMMDSCDQYTLCGSYGSCNINESPACRCLKGFVAKTPQAWVAGDWSEGCVRRVKLDCGKGEDGFLKISKLKLPDTRTSWYDKNMDLNECKKVCLRNCTCSAYSPFDIRDGGKGCILWFGDLIDIR…
B-lectin	At4g32300	15599976	15602441	MRGVFIVIVTCLVFLPDPLRAGVASIGSITPGFGGSQMNYINNDGIFLESNNSAFGFGFVTTQDSVTLFTLSIIHKSSTKLIWSANRASPVSNSDKFVFDDNGNVVMEGTEVWRLDNSGKNASRIELRDSGNLVVVSVDGTSIWESFDHPTDTLITNQAFKEGMKLTSSPSSSNMTYALEIKSGDMVLSVNSLTPQVYWSMANARERIINKDGGVVTSSSLLGNSWRFFDQKQVLLWQFVFSDNKDDNTTWIAVLGNNGVISFSNLGSGASAADSSTKIPSDLCGTPEPCGPYYVCSGSKVCGCVSGLSRARSDCKTGITSPCKKTKDNATLPLQLVSAGDGVDYFALGYAPPFSKKTDLDSCKEFCHNNCSCLGLFFQNSSGNCFLFDYIGSFKTSGN…
B-lectin	At5g39370	15774945	15775337	MWYRKLPNEVVWVANRDTPVSKPIGTLKILNNNLHLIDHTSNSVWSTQVTSQSLKSELTAELLDNGNLVLRYSNNNETSGFLWQSFGFPTDTLLHDMKVGWDKKSGLNRILQSWKNRNDPSTGDYTYSKT*
B-lectin	At5g60900	24515693	24518720	MGSLSCSIIHLVLILQLQTFFVFSQNIRNGSVPVGESLTASESQQISSSWRSPSGDFAFGFRKIQPNDGFTLSIWFDKISDKTIVWHAQAVNTTTGLVPNGSKVTLTADGGLVIADPRGQELWRALSGGSVSRGRFTDDGNFVLFRDGSEDSDEVLWSSFENPTDTLLPNQNIEVGRNLSSRRTETSFKKGRFSLRLEDDGNLQLHSLNAETASESDIYSQYYESNTNDPNNPGIQLVFNQSGEIYVLQRNNSRFVVKDRDPDFSIAAPFYISTGPDDALGNMACGYNNICSLGNNKRPKCECPERFVLKDPSNEYGDCLPDFEMQTCRPENQTANSDVNLYEFITLEKTNWPFGDYESYANYDEERCKASCLSDCLCAAVIFGTNRDLKCWKKKFPLS…
Chitin_bind_1	At2g43570	18083466	18084512	MAKPTSRNDRFALFFITLIFLILTVSKPVASQNCGCASDFCCSKYGYCGTTDEFCGEGCQAGPCRSSGGGGDPAVSLEGTVTPDFFNSILNQRGDCPGKGFYTHDTFMAAANSYPSFGASISKREIAAFFAHVAQETGFMCYIEEIDGPAKAASGEYCDTEKPEFPCAQGKGYYGRGAIQLSWNYNYGLCGKALDENLLASPEKVAQDQVLAFKTAFWFWTTNVRTSFKSGFGATIRAVNSRECSGGDSTAKAANRIKYFQDYCGKLGVAPGDNLTC*
Chitin_bind_1	At2g43580	18085894	18087090	MALTKIFLILLLSLLGLYSETVKSQNCDCAPNLCCSQFGYCGTTADYCGSTCQSGPCRVGGPPTGAGLVGNIVTQIFFNNIINQAGNGCAGKSFYTRDSFINATNTFPSFANTVTRREIATMFAHFTYETGHFCYIEEINGASRVMCDQNNRQYPCAPAKSYHGRGPLLLSWNFNYGACGQSLGLDLLRQPELVSSNPVVAFRTALWFWMKSVRPVLNQGFGATIRAISGFDCDGRNLGGVNARIGYYRDYCGQLGLDPGANITC*
Chitin_bind_1	At2g43590	18088669	18089826	MAFTKISLVLLLCLLGFFSETVKSQNCGCAPNLCCSQFGYCGTDDAYCGVGCRSGPCRGSGTPTGGSVGSIVTQGFFNNIINQAGNGCAGKRFYTRDSFVNAANTFPNFANSVTRREIATMFAHFTHETGHFCYIEEINGATRNYCQSSNTQYPCAPGKGYFGRGPIQLSWNYNYGACGQSLGLDLLRQPELVGSNPTVAFRTGLWFWMNSVRPVLNQGFGATIRAINGMECNGGNSGAVNARIGYYRDYCGQLGVDPGPNLSC*
Chitin_bind_1	At2g43610	18095135	18096261	MATQNAILKKALIIFLFTLTIMTGTAFSQNCGTNGCKGNMCCSRWGYCGTTKAYCGTGCQSGPCNSKPKPTPTPSGSGGLNAGPRGTIASVITPAFFNSIMSKVGSGCPAKGFYTRQAFIAAAESFAAYKGTVAKREIAAMLAQFSHESGSFCYKEEIARGRYCSPSTTYPCQPGKNYYGRGPIQITWNYNYGAAGKFLGLPLLKDPDMVARSPTVAFQCAMWFWNKNVRPVLSQGFGATTRRINGGECNGGRPAAVQSRVNHYLDFCKKLGVTPGTNLSC*
Chitin_bind_1	At2g43620	18101031	18102102	MATLRAMLKNAFILFLFTLTIMAKTVFSQQCGTTGCAANLCCSRYGYCGTTDAYCGTGCRSGPCSSSTTPIPPTPSGGAGGLNADPRDTIENVVTPAFFDGIMSKVGNGCPAKGFYTRQAFIAAAQSFDAYKGTVAKREIAAMLAQFSHESGSFCYKEEIARGKYCSPSTAYPCTPGKDYYGRGPIQITWNYNYGAAGKFLGLPLLTDPDMVARSPQVAFQCAMWFWNLNVRPVLDQGFGATTRKINGGECNGRRPAAVQSRVNYYLEFCRTLGITPGANLSC*
Chitin_bind_1	At3g04720	1285697	1286537	MKIRLSITIILLSYTVATVAGQQCGRQGGGRTCPGNICCSQYGYCGTTADYCSPTNNCQSNCWGSGPSGPGESASNVRATYHFYNPAQNNWDLRAVSAYCSTWDADKPYAWRSKYGWTAFCGPAGPRGQASCGKCLRVKNTRTNAAVTVRIVDQCSNGGLDLDVAMFNQIDTDGFGYQQGHLIVDYQFVDCGNELIGQPDSRNMLVSAIDRV*
Chitin_bind_1	At3g12500	3962508	3963952	MKTNLFLFLIFSLLLSLSSAEQCGRQAGGALCPNGLCCSEFGWCGNTEPYCKQPGCQSQCTPGGTPPGPTGDLSGIISSSQFDDMLKHRNDAACPARGFYTYNAFITAAKSFPGFGTTGDTATRKKEVAAFFGQTSHETTGGWATAPDGPYSWGYCFKQEQNPASDYCEPSATWPCASGKRYYGRGPMQLSWNYNYGLCGRAIGVDLLNNPDLVANDAVIAFKAAIWFWMTAQPPKPSCHAVIAGQWQPSDADRAAGRLPGYGVITNIINGGLECGRGQDGRVADRIGFYQRYCNIFGVNPGGNLDCYNQRSFVNGLLEAAI*
Chitin_bind_1	At3g54420	20156913	20158012	MLTPTISKSISLVTILLVLQAFSNTTKAQNCGCSSELCCSQFGFCGNTSDYCGVGCQQGPCFAPPPANGVSVAEIVTQEFFNGIISQAASSCAGNRFYSRGAFLEALDSYSRFGRVGSTDDSRREIAAFFAHVTHETGHFCYIEEIDGASKDYCDENATQYPCNPNKGYYGRGPIQLSWNFNYGPAGTAIGFDGLNAPETVATDPVISFKTALWYWTNRVQPVISQGFGATIRAINGALECDGANTATVQARVRYYTDYCRQLGVDPGNNLTC*
Gal_binding_lectin	At1g26810	9286849	9289314	MKRFYGGLLVVSMCMFLTVYRYVDLNTPVEKPYITAAASVVVTPNTTLPMEWLRITLPDFMKEARNTQEAISGDDIAVVSGLFVEQNVSKEEREPLLTWNRLESLVDNAQSLVNGVDAIKEAGIVWESLVSAVEAKKLVDVNENQTRKGKEELCPQFLSKMNATEADGSSLKLQIPCGLTQGSSITVIGIPDGLVGSFRIDLTGQPLPGEPDPPIIVHYNVRLLGDKSTEDPVIVQNSWTASQDWGAEERCPKFDPDMNKKVDDLDECNKMVGGEINRTSSTSLQSNTSRGVPVAREASKHEKYFPFKQGFLSVATLRVGTEGMQMTVDGKHITSFAFRDTLEPWLVSEIRITGDFRLISILASGLPTSEESEHVVDLEALKSPTLSPLRPLDLVIGVF…
Gal_binding_lectin	At1g27120	9421376	9423897	MKKSKLDNSSSQIRFGLVQFLLVVLLFYFLCMSFEIPFIFRTGSGSGSDDVSSSSFADALPRPMVVGGGSREANWVVGEEEEADPHRHFKDPGRVQLRLPERKMREFKSVSEIFVNESFFDNGGFSDEFSIFHKTAKHAISMGRKMWDGLDSGLIKPDKAPVKTRIEKCPDMVSVSESEFVNRSRILVLPCGLTLGSHITVVATPHWAHVEKDGDKTAMVSQFMMELQGLKAVDGEDPPRILHFNPRIKGDWSGRPVIEQNTCYRMQWGSGLRCDGRESSDDEEYVDGEVKCERWKRDDDDGGNNGDDFDESKKTWWLNRLMGRRKKMITHDWDYPFAEGKLFVLTLRAGMEGYHISVNGRHITSFPYRTGFVLEDATGLAVKGNIDVHSVYAASLPST…
Gal_binding_lectin	At1g74800	28105882	28108654	MKKPKLSKVEKIDKIDLFSSLWKQRSVRVIMAIGFLYLVIVSVEIPLVFKSWSSSSVPLDALSRLEKLNNEQEPQVEIIPNPPLEPVSYPVSNPTIVTRTDLVQNKVREHHRGVLSSLRFDSETFDPSSKDGSVELHKSAKEAWQLGRKLWKELESGRLEKLVEKPEKNKPDSCPHSVSLTGSEFMNRENKLMELPCGLTLGSHITLVGRPRKAHPKEGDWSKLVSQFVIELQGLKTVEGEDPPRILHFNPRLKGDWSKKPVIEQNSCYRMQWGPAQRCEGWKSRDDEETVDSHVKCEKWIRDDDNYSEGSRARWWLNRLIGRRKRVKVEWPFPFVEEKLFVLTLSAGLEGYHINVDGKHVTSFPYRTGFTLEDATGLTVNGDIDVHSVFVASLPTSHP…
Gal_binding_lectin	At3g06440	1972919	1975278	MKQFMSVVRFKFGFTSVRMRDWSVGVSIMVLTLIFIIRYEQSDHTHTVDDSSIEGESVHEPAKKPHFMTLEDLDYLFSNKSFFGEEEVSNGMLVWSRMRPFLERPDALPETAQGIEEATLAMKGLVLEINREKRAYSSGMVSKEIRRICPDFVTAFDKDLSGLSHVLLELPCGLIEDSSITLVGIPDEHSSSFQIQLVGSGLSGETRRPIILRYNVNFSKPSIVQNTWTEKLGWGNEERCQYHGSLKNHLVDELPLCNKQTGRIISEKSSNDDATMELSLSNANFPFLKGSPFTAALWFGLEGFHMTINGRHETSFAYREKLEPWLVSAVKVSGGLKILSVLATRLPIPDDHASLIIEEKLKAPSLSGTRIELLVGVFSTGNNFKRRMALRRSWMQYEA…
Gal_binding_lectin	At4g21060	11240741	11244871	MATSRLARFVSEVAPPQFVTVMRRHRAAKQKLDTIKEEENKEDSFNGGMVVMMKTSHQHTLLIFRSCRDLAAIVGFRILLFTGFSGFYLVFLAFKFPHFIEMVAMLSGDTGLDGALSDTSLDVSLSGSLRNDMLNRKLEDEDHQSGPSTTQKVSPEEKINGSKQIQPLLFRYGRISGEVMRRRNRTIHMSPFERMADEAWILGSKAWEDVDKFEVDKINESASIFEGKVESCPSQISMNGDDLNKANRIMLLPCGLAAGSSITILGTPQYAHKESVPQRSRLTRSYGMVLVSQFMVELQGLKTGDGEYPPKILHLNPRIKGDWNHRPVIEHNTCYRMQWGVAQRCDGTPSKKDADVLVDGFRRCEKWTQNDIIDMVDSKESKTTSWFKRFIGREQKPEV…
Gal_binding_lectin	At5g62620	25154362	25156990	MRKPKLSKLERLEKFDIFVSLSKQRSVQILMAVGLLYMLLITFEIPFVFKTGLSSLSQDPLTRPEKHNSQRELQERRAPTRPLKSLLYQESQSESPAQGLRRRTRILSSLRFDPETFNPSSKDGSVELHKSAKVAWEVGRKIWEELESGKTLKALEKEKKKKIEEHGTNSCSLSVSLTGSDLLKRGNIMELPCGLTLGSHITVVGKPRAAHSEKDPKISMLKEGDEAVKVSQFKLELQGLKAVEGEEPPRILHLNPRLKGDWSGKPVIEQNTCYRMQWGSAQRCEGWRSRDDEETVDGQVKCEKWARDDSITSKEEESSKAASWWLSRLIGRSKKVTVEWPFPFTVDKLFVLTLSAGLEGYHVSVDGKHVTSFPYRTGFTLEDATGLTINGDIDVHSVF…
Gal_lectin	At1g31740	11365266	11369889	MSIYTIVLLFLFHSRKRKFYITTMVSLSFILCCVLVSSCAYATIVSHDGRAITIDGHRRVLLSGSIHYPRSTTEMWPDLIKKGKEGSLDAIETYVFWNAHEPTRRQYDFSGNLDLIRFLKTIQNEGMYGVLRIGPYVCAEWNYGGFPVWLHNMPGMEFRTTNTAFMNEMQNFTTMIVEMVKKEKLFASQGGPIILAQIENEYGNVIGSYGEAGKAYIQWCANMANSLDVGVPWIMCQQDDAPQPMLNTCNGYYCDNFSPNNPNTPKMWTENWTGWYKNWGGKDPHRTTEDVAFAVARFFQKEGTFQNYYMYHGGTNFDRTAGGPYITTTYDYDAPLDEFGNLNQPKYGHLKQLHDVLHAMEKTLTYGNISTVDFGNLVTATVYQTEEGSSCFIGNVNET…
Gal_lectin	At2g16730	7269068	7273187	MKIHSSDHSWLLLAVLVILLSFSGALSSDDKEKKTKSVDKKKEVTYDGTSLIINGNRELLYSGSIHYPRSTPEMWPNIIKRAKQGGLNTIQTYVFWNVHEPEQGKFNFSGRADLVKFIKLIEKNGLYVTLRLGPFIQAEWTHGGLPYWLREVPGIFFRTDNEPFKEHTERYVKVVLDMMKEEKLFASQGGPIILGQIENEYSAVQRAYKEDGLNYIKWASKLVHSMDLGIPWVMCKQNDAPDPMINACNGRHCGDTFPGPNKDNKPSLWTENWTTQFRVFGDPPAQRSVEDIAYSVARFFSKNGTHVNYYMYHGGTNFGRTSAHYVTTRYYDDAPLDEFGLEREPKYGHLKHLHNALNLCKKALLWGQPRVEKPSNETEIRYYEQPGTKVCAAFLANNN…
Gal_lectin	At2g28470	12176124	12180241	MEIAAKMVKVRKMEMILLLILVIVVAATAANVTYDHRALVIDGKRKVLISGSIHYPRSTPEMWPELIQKSKDGGLDVIETYVFWSGHEPEKNKYNFEGRYDLVKFVKLAAKAGLYVHLRIGPYVCAEWNYGGFPVWLHFVPGIKFRTDNEPFKEEMQRFTTKIVDLMKQEKLYASQGGPIILSQIENEYGNIDSAYGAAAKSYIKWSASMALSLDTGVPWNMCQQTDAPDPMINTCNGFYCDQFTPNSNNKPKMWTENWSGWFLGFGDPSPYRPVEDLAFAVARFYQRGGTFQNYYMYHGGTNFDRTSGGPLISTSYDYDAPIDEYGLLRQPKWGHLRDLHKAIKLCEDALIATDPTITSLGSNLEAAVYKTESGSCAAFLANVDTKSDATVTFNGKSY…
Gal_lectin	At2g32810	13926487	13932402	MAESIRTFSLQWRILSLIIALLVYFPILSGSYFKPFNVSYDHRALIIAGKRRMLVSAGIHYPRATPEMWSDLIAKSKEGGADVVQTYVFWNGHEPVKGQYNFEGRYDLVKFVKLIGSSGLYLHLRIGPYVCAEWNFGGFPVWLRDIPGIEFRTDNEPFKKEMQKFVTKIVDLMREAKLFCWQGGPIIMLQIENEYGDVEKSYGQKGKDYVKWAASMALGLGAGVPWVMCKQTDAPENIIDACNGYYCDGFKPNSRTKPVLWTEDWDGWYTKWGGSLPHRPAEDLAFAVARFYQRGGSFQNYYMYFGGTNFGRTSGGPFYITSYDYDAPLDEYGLRSEPKWGHLKDLHAAIKLCEPALVAADAPQYRKLGSKQEAHIYHGDGETGGKVCAAFLANIDEHK…
Gal_lectin	At3g13750	4511199	4515763	MGSKPNAMKNVVAMAAVSALFLLGFLVCSVSGSVSYDSRAITINGKRRILISGSIHYPRSTPEMWPDLIRKAKEGGLDVIQTYVFWNGHEPSPGKYYFEGNYDLVKFVKLVQQSGLYLHLRIGPYVCAEWNFGGFPVWLKYIPGISFRTDNGPFKAQMQRFTTKIVNMMKAERLFESQGGPIILSQIENEYGPMEYELGAPGRSYTNWAAKMAVGLGTGVPWVMCKQDDAPDPIINACNGFYCDYFSPNKAYKPKMWTEAWTGWFTKFGGPVPYRPAEDMAFSVARFIQKGGSFINYYMYHGGTNFGRTAGGPFIATSYDYDAPLDEYGLERQPKWGHLKDLHRAIKLCEPALVSGEPTRMPLGNYQEAHVYKSKSGACSAFLANYNPKSYAKVSFGNN…
Gal_lectin	At3g53050	19680062	19680566	MGDSHCRCLHGFILLVVLFLSFVFSFASKIDVSFHGDEKRSLSSSINSSLSESAEYTMCATHKEAKDGKPIALDFDCEQGYVISKITYADYGQSTGSCGKFKRGNCGASNTLNIVNKKCLRKEKCKLFVPDKIFGPSHCKGA*
Gal_lectin	At3g53065	19683851	19684449	METSHYFRRHCFIILLLVMFLSSVSNLASKINNSSFDARGTKINSDPKHISNSKSGGSPQRDKEYPLCGSNNPSEDGIIYAPFCDKGYVFSRIKFADYGQPGGSSCETLKRGNCGAPATLRLVKENCLGKERCRIYITDEMFGPTHCKGPGK*
Gal_lectin	At3g53075	19687502	19688082	MKTSHTFRRRNGFVLLLVLIHFSVFGFSSNIDVSYRARGIKINGDQKRVLSNSNHPRSDFRKSLQHGKEHSACTNHKSVRGPITRIFCQDGYVITNINFADYGNPTGTCEHFRHGKCGAPATLRLVKKNCLGKPKCVFLVTDEMFGPSHCKGPPTLAVDATCTKT*
Gal_lectin	At3g53080	19688991	19689556	METLQCRHQHVFILLLVLFHSSLFGLASKIDVSDDARGIRIDGGQKRFLTNSPQHGKEHAACTNEEPDLGPLTRISCNEPGYVITKINFADYGNPTGTCGHFRRGNCGARATMRIVKKNCLGKEKCHLLVTDEMFGPSKCKGAPMLAVETTCTIA*
Gal_lectin	At4g35010	16668080	16671979	MRKHSLDRWLLTAVLVVLLSSSSSFAAKKDAKKKKKSNKEVTYDGTSLIIDGKRELLYSGSIHYPRSTPEMWPSIIKRAKQGGLNTIQTYVFWNVHEPQQGKFNFSGRADLVKFIKLIQKNGMYVTLRLGPFIQAEWTHGGLPYWLREVPGIFFRTDNKQFKEHTERYVRMILDKMKEERLFASQGGPIILGQIENEYSAVQRAYKQDGLNYIKWASNLVDSMKLGIPWVMCKQNDAPDPMINACNGRHCGDTFPGPNRENKPSLWTENWTTQFRVFGDPPTQRSVEDIAYSVARFFSKNGTHVNYYMYHGGTNFGRTSAHYVTTRYYDDAPLDEYGLEKEPKYGHLKHLHNALNLCKKPLLWGQPKTEKPGKDTEIRYYEQPGTKTCAAFLANNNTEA…
Gal_lectin	At4g36360	17176843	17181146	MREMGTGDSASRLILWFCLGFLILGVGFVQCGVTYDRKALLINGQRRILFSGSIHYPRSTPDMWEDLIQKAKDGGIDVIETYVFWNLHEPSPGKYDFEGRNDLVRFVKTIHKAGLYAHLRIGPYVCAEWNFGGFPVWLKYVPGISFRTDNEPFKRAMKGFTERIVELMKSENLFESQGGPIILSQIENEYGRQGQLLGAEGHNYMTWAAKMAIATETGVPWVMCKEDDAPDPVINTCNGFYCDSFAPNKPYKPLIWTEAWSGWFTEFGGPMHHRPVQDLAFGVARFIQKGGSFVNYYMYHGGTNFGRTAGGPFVTTSYDYDAPIDEYGLIRQPKYGHLKELHRAIKMCEKALVSADPVVTSIGNKQQAHVYSAESGDCSAFLANYDTESAARVLFNNVH…
Gal_lectin	At4g38590	18036389	18040922	MWPSIIDKARIGGLNTIQTYVFWNVHEPEQGKYDFKGRFDLVKFIKLIHEKGLYVTLRLGPFIQAEWNHGGLPYWLREVPDVYFRTNNEPFKEHTERYVRKILGMMKEEKLFASQGGPIILGQIENEYNAVQLAYKENGEKYIKWAANLVESMNLGIPWVMCKQNDAPGNLINACNGRHCGDTFPGPNRHDKPSLWTENWTTQFRVFGDPPTQRTVEDIAFSVARYFSKNGSHVNYYMYHGGTNFGRTSAHFVTTRYYDDAPLDEFGLEKAPKYGHLKHVHRALRLCKKALFWGQLRAQTLGPDTEVRYYEQPGTKVCAAFLSNNNTRDTNTIKFKGQDYVLPSRSISILPDCKTVVYNTAQIVAQHSWRDFVKSEKTSKGLKFEMFSENIPSLLDGDS…
Gal_lectin	At5g20710	7010538	7013996	MKMKHFTRLLSLFFILITSLSLAKSTIVSHDERAITINGKRRILLSGSIHYPRSTADMWPDLINKAKDGGLDAIETYVFWNAHEPKRREYDFSGNLDVVRFIKTIQDAGLYSVLRIGPYVCAEWNYGGFPVWLHNMPNMKFRTVNPSFMNEMQNFTTKIVKMMKEEKLFASQGGPIILAQIENEYGNVISSYGAEGKAYIDWCANMANSLDIGVPWLMCQQPNAPQPMLETCNGFYCDQYEPTNPSTPKMWTENWTGWFKNWGGKHPYRTAEDLAFSVARFFQTGGTFQNYYMYHGGTNFGRVAGGPYITTSYDYHAPLDEFGNLNQPKWGHLKQLHTVLKSMEKSLTYGNISRIDLGNSIKATIYTTKEGSSCFIGNVNATADALVNFKGKDYHVPAW…
Jacalin	At1g05760	1723796	1724439	MKIGPVGKHDARSTTIVNWDEGSHDGFISQIFLSHGVAGIMSIQFQFVMDGKLVLSDRHGPFSGNMFDVIELNYPHEYITGISGEYYKYEANNPHMRSLKFNTNTSEYGPFGTSGSSNDKFAFKLGKSPQFGGFHGTYDASGLQYIGVYLRPKTVLPKIDTGNAEETESKIVLG*
Jacalin	At1g05770	1725546	1726249	MEGKIKIGPVGTDYSGKKTMVDWDEGSHNGIISQIFLSHGPTGVFSIQFQFMLDDTFFLSSCHGQNTGSMFDVILLNCPHEYITGISGEYLKSDGASGPQIRSLAFATNLNQYGPFGGSSSQSSIWNHEQQFRFKLGKFRQFSGFYGTYNASGLQNIGVYLQPTIVKPTGTRNAEETESNIVLG*
Jacalin	At1g19715	6816925	6819423	MSVEGKPASLGPWGGQSGHAWDDGMYTTVKQIIIAHGSGIDSIQIEYDKNGSSVWSEKRGGKGGKKFDKVKFDYPHEYLISVNGTYGSFDVWGTICVRSLTFESNRRKYGPFGVDSGTFFALPKSGSKIIGFHGKAGWYLDAIGVHTQPIPKENNPSSKILLHSHQSFSQGDKKHEYSVLQGSVGQNFDIVVTLRKKDPTLPSFESRDSAGAEVTKHKLVTDTEKSQSKIEGGAKTYGPWGGTGGIMFDDGIYTGIRQINLSRNVGIVSMKVCYDFRGQAVWGSKHGGVGGFKHDKIVFDYPSEVLTHVTGTYGPLMYMGPNVIKSLTFRTNRGKHGPYGEEQGPSFTHQMDEGKVVGFLGREGLFLDSIGVHVMECKISSLKPSSPHNAIVPHNNSGT…
Jacalin	At1g33790	12256970	12260412	MAQKLEAKGGKGGNQWDDLLDHDNIAKIHVQGGHEGIQYVKFDYVKFDNLKIGQPKLGSIHGLSRKGFTQTFEIDPTNEHLVSVEGYYDESKGLVQGLKFKTNKKTSDMIGYDENGLKFSLEVNGKKIIGFHGYAQTYLNSLGAYFVTAPPTKFDYQGGSGAQLWDDGTNYNGVRKISFALDANEIRQIRIDYDKGGLIERREYGGNVGRQEEFVVDYPSEYIIYMEGTCDIVSDASKNRVRSLMFKTSKGRTSPIFGKVAARKFVFESNGSALIGFHGRAAAAVDAIGAYFSRFILPPSAETLQAKGGEGGDPWSDGVFNGVRNIYVGQGENGVSAVKFVYDKDSQVAEGNDHGKPTLLGYEEFKLEYPSEYITTVEGCFDKIFGSGGGVITMLKFKT…
Jacalin	At1g52000	19337021	19339369	MSWDDGKHTKVKRVQLTFDDVIRSIEVEYDGTSLKSQPRGTAGTKIDGFTLSSDEYITEVNGYYKTTFSGEVITSLTFKTNKRTYGTYGNKTSSYFSVAAPKDNQIVGFLGSSSHALNSIDAHFAPAPPPGSTGAKPGASGIGSDSGSIGSAGTNPGADGTRETEKNAGGSKPSSGSAGTNPGASAVGNGETEKNAGGSKPSSGSAGTNPGASAGGNGETEKNVGGSKPSSGKAGTNPGANAGGNGGTEKNAGGSKSSSGSARTNPGASAGGNGETVSNIGDTESNAGGSKSNDGANNGASGIESNAGSTGTNFGAGGTGGIGDTESDAGGSKTNSGNGGTNDGASGIGSNDGSTGTNPGAGGGTDSNIEGTENNVGGKETNPGASGIGNSDGSTGTSP…
Jacalin	At1g52030	19349759	19351951	MSEKVGAMGGNKGGAFDDGVFDGVKKVIVGKDFNNVTYIKVEYEKDGKFEIREHGTNRGQLKEFSVDYPNEYITAVGGSYDTVFGYGSALIKSLLFKTSYGRTSPILGHTTLLGNPAGKEFMLESKYGGKLLGFHGRSGEALDAIGPHFFAVNSSLKHFKPQGGNGGSAWDDGAFDGVRKVLVGRNGKFVSYVRFEYAKGERMVPHAHGKRQEAPQEFVVDYPNEHITSVEGTIDGYLSSLKFTTSKGRTSPVFGNVVGSKFVFEETSFKLVGFCGRSGEAIDALGAHFAPLPAPTPAPAPAPAPAPAPAPSPAPASAPVPAPAPTPAPAPAPPNKVEALGGNGGTIFDDGAFDHVRKVYIGQGDSGVAYVKFEYRKDGKRETREHGKMTVLGTEEFEV…
Jacalin	At1g52040	19354264	19356247	MSTGGPQKLEAQGGKEGKEWDDGAEHDGVTKIYVAAGGLGIEQIRFDYVKNGQPKEGSFHGVKGRSTISTIEISHPAEYLISMEGWYDSTNIIQGIQFKSNKHTSQYFGYEFLGDGTQFSLQVNDNKIISFHGFADSHLNSVGAYFAPISSSLTTTPNKVEAQGGNGGETFDDGVFDHVRKVYVGQGESGVAYVKFEYEKDGKRETRDHGKMTLLGTEEFEVDSDDYITSIEVSVDKVFGYNSEIVTALVFKTSKGTTSPPFGMVTEKKFELKDGNGGKLAGFHGKASDVLYALGAYFAPSTTSTTPSTTKKLQARGGNGGASWDDGVFDGVRKILVGQGNDGVAFVTFEYNKGSQAILGDGHGKKTLLGTETFELDYPSEYITSVEGYYDKIFGVEAE…
Jacalin	At1g52050	19358775	19360417	MFIIYLFIFLSSAIIDSNGVAMAQKIEAIGGKGGKRWDDGANDNVAKVYIRGDHEGIQYIKFDYVKDGQSFNGSVHGVSADGFTQTFEIDHLQYEQIVSVEGYYDWKTGVMQALQFKTNLKTSEFIGYQKGTKFSLGVDGKVIVGFHGSAWRSLRSLGAYVKTAPTKSELQGGITGGEYWDDGPNFDGVRKVYVTFTETHIRSMNIDYDQDGQVVTRYHGMKNGETQEFAVDFPNEYMTSVEGTYDHISEGNYLVLTSLTFKTSKGRISQTFGLVIGTKFVLETKGNVISGFHGRDGGSFDAIGVYFSPMISS*
Jacalin	At1g52060	19362708	19364320	MIFIYIFLFLSSAIIDSNGFAMAQKLEAKGGKGGKEWDDGAGHDNVAKVYIRGGLEGIQYIKFDYVKDGQSVEGSIHGVSGSGFTQMFEIDYQNGEHIVSVDGYFDKSGVMQALEFKTNRKTSEVIGYPKSNTKFSLGGVNGKMINGFHGSAGKALNSIGAYLTKVPPTKSELVGGWGGDYWDDGPNYDGVRKVYVTYMNTCIRSINIDYEKDGQVVTSSHGNKEGETEEFAIDYPNEFLISVEGTYDSILFPDHYVLVITSLSFKTSKGRISPTYGVVSGTKFVLESQGNAIVGFYGRNGGAFDAIGVYFSPI*
Jacalin	At1g52070	19368809	19370569	MVIIYIFLFLSSAIIDSTGLAKAQKLDAIGGKGGKQWDDGADHDNVAKVYIRGGLEGIQYIKFDYVKDGKTIDASIHGVSGSGFTQTFEIDYQNSEYIVSVDGYYDKSGTMQALEFKTNLKTSEVIGYPKGTTKFSLGGVNGKMVIGFHGSAGKVLNSIGAYLTTAPPTKSQLVGGLTGGEPWDDGSNYDGVKKISVTYISTLIRSINVDYEKDGQVVTRYHGMKNGDTEEFVIDYPNEYLISVEGTYNILPDDNVLVIRSLIFKTSKGRISPTYGFVSGTKFVLESQGNAIVGFYGRDGGAFDAIGVYFSPIPS*
Jacalin	At1g52100	19387148	19388792	MALKVEAKGGKVGIQWDDGSDYHDVTKIYVRGGLEGIQFIKFEYVKAGKKVIGPIHGASGRGFTETFEINNLEKEYLLSIEGYYNASTGVIQCLQFITNKKTYDPIGYNEGARFTLSASRSKIIGFHGFADKYLNSLGAYFIKIPSIQSAIEGAKTTGKGFDDGGDYDGIRKVYVTTDGSAIRHVRFDYDKAGQVETRERGAKTGTQHEFTVNHPYEYITSVEGTYAHTQPYNCVVLTSLTFKTSKGRASPAIGKVTGSKFKLERQGDAIVGFHGRVGSCIDGIGVYYAPLPPSPPPPEKLQGQGGDGGDSWDDGAFKNVKKIYVGQGDVGIAAVKFEYETYTSEVILAERHGKETLLGYEDLNWTIRVSTLQLWKVVTIK*
Jacalin	At1g52120	19399869	19401526	MSQDSNALEMIQNEGPKWDDGFDHDDVTKIYLVGGKTGIDFIKIDYVKSGKPKNGPFHGYSGGGFLQMFEIDNLKNEYLESVEGYYTNRSGEFIGAIQFKTNLRVSEIIGYSYWGLKKFKLAKHGNKIIGFQGSAEYRLKDLDAYFTPITPTRMEAQGGNGGTKWDDGGDHDSVTKIQVRINKEGIQYIKFNYVDKDGDPEKEQLHGSETGRGYTLEPFEINHSDKEYLLSIDGCYDEDSGVIQSLQLKTNIKTSEVMGDDEKGTKFTLGCNGHEIIGFHGSAQDNLNALGAYITTLTLTKLEYIGEGSDIWDDGTFEGVKKVSFYHNDGIVRCIEFDYVKDGKIETRVQGGKRGTGDFTKEEFTVDYPNEFLTSVEGTYRDNPGGTLITSLTFKTSNN…
Jacalin	At1g52130	19404288	19406032	MTQKLESVGSERKSSEYMWDDGSEHDDVTKIYVRGGTKGIEFIKFGYVKAGELLDGSFHGYSDTGFTQMFEIDHRKNEHLLSVEGYFDYYNDIMYAIQFKTNLKISEIMGYEYSGHKFTLAMEGKKIIGFHGFADVNLRALGAYVTWITPARMEAKGGKGGNEWDDGGDYEAVTKIHGRSDHKGIKDIIFDYVDKDGHPKSETHGPTSGQGYVLEPFEINHLDKEYLMSIDGYYDDASGVIQALQFKTNMKTSELMGYYDDDAVKFTIGCTVNKIIGFHGHAGKNLYSLGAYFTTLPLTKLEYEDSFREKLPKNGASGNLWDDGSFQGVKKVHIYYDGYSVRCVRFDYDDDGKVESREHGPKIVAAVQEGGFVLDYPNEVITSVEGIATVVNTGLSFST…
Jacalin	At1g57570	21325382	21327949	MERNLLSILMRRRLAERNRDAIELAAVQKMEVIGSTEGYTFDDGSDHDDVTKIFVGGGRQGIHYIEFEYVKNGQLESGVHLGVRYRGFTETFEINHLNNEHLESVEGYYDYGSGYIQGLQFKTNFRVSELIGYDEGTKFSLSVKGKRIIGFHGYMKERKIISLGGYFSWIHPRKMEAKGSKGGNQWDDGTNNDGVTKIHVRGGVEGIQYIKFDYVRKSGQHINGSIHGLSGSGFTQTFEIDHLNNEHLVCVEGYYDDESGVIQALQFKTNIKTSELLGYKKGKKFSLVDKRKKIVGFHGYADKNLNSLGAYFTTVSPTKSECYGSSKGIYWDDGVFDFIRTVYVSSNVMNVRYIKFHYYNRAVVVRQHGWNSIVEEDGEKEFELDYPNELITSVEGTMK…
Jacalin	At1g58160	21537422	21538105	MADKLEAKGGNGGKIWDDGVHEGFDYVKNGQPKAGSTHGVSYHNFTEWFDLNHTCDEHILSVKCYYDDGEIQGLVIKTNIRTSAYMGYNIGTTFTLEVKGKKIVGFHGSFDKNLTSLGAYFAPLSPAK*
Jacalin	At1g60095	22163764	22165930	MDRSMFEIDHKKDEQLVSVEGYCKPGSDLIQGVQFKTNLRISEIIGFEKAIFGNPTTFSLAEDGKKIIGFHGYSMANLNSLGAYFTWISPTKMEAKGGKGGTEWNDGAEHEGFTKIYVQGGCDGIQYIKFDYVKDGQHKYGSPHGVKGSESTEPFEINHLDKEYLISVEGYYDEGDSGVIQGIQFKTNIKTSELIGDKKGRKFSLAANGKKIIGFHGYADKNLNSLGAYFTTSPLISLEHTTGSDLVNHIWDDGSFEGVRKVYVRYDSLEICYVEFDYDNKGKVEKREHGMFYSWVQQGEFVVDYPNEFITSVEGTMRTESFMQVASLTFKTSKGRTSSTFGSPSDSKFLLESKGCGVVGFYGRCFSSIFDLGAYFRPLPPPSNTEKVEAKGGDGGASW…
Jacalin	At1g60110	22172167	22174314	MAQRLEAEGNKNFKGKSKWDDGSDKDDIGKISVRCEDGGITYIRFDYIKSGQPQYNTFPGNPGRGILQTFDINHKNDEHLESVEGYYDPKSDAIKGLQFKTNMRISELIGYANDGATKFSLAVEGKKIIGFHGAYNTYLNSLGAYVTWIVPTKLKAKGGKGGKEWNDGADHEGITKIYVRGGYEGLQYVKFDYIKDGQQIYGSPHGVRGRGFTELFEINHLDKEYLISVEGYYDEGESGVIQGIQFKTNIRTSELMGDNRGRKFSLAANGKKIIGFHGYAEKNLNSLGAYFTTSPFTKLEVGTTSADLWDDGTFDGIRNVYIHYDGDAVCCVEVDYDNKGKVEKREHGIMIAPFIERGEFVVDYPNEFITSVEVTISKQNDSPVPSLTSETVASLTFKT…
Jacalin	At1g60130	22177844	22179986	MSQVFSNLFQMTQRLEAQGQKTLDSPFVWDDGSDHDDVTKIHVRGDSRGINCIRFDYIKSGQRKYKSFYGPSWAGFTQTFKINHKEDEQLESVEGFYKPDSRTIVGLQFKTNLRISELIGHGKKDDTKFSLAVDGKKIIGFHGCSGSYLESLGAYFTCIAPTRMEAKGAKGGTDWNDGADHEGVAKIYVRGGRDCIQYIKFDYVKDRKYIYGPAHGVRGRGFTESFEINHLDNEYMVSVEGYYDEGDSGIIQGIQFRTNIKTSELIGYNNGKKFSLAANGKKIIGFHGYADQNLNSLGAYFTTSPFIKLESRESTGDLWDDGTFEGVRKVCIHKQPVLYSVIQFEYVNRGEVENRDLGLRVFIAEEGEFVVNYPYEFIISVEGTFTNEKDPHVASLTFK…
Jacalin	At1g73040	27478820	27479438	MDQQQQGDKNLTVFVGPWGGNGGTTWDDGIYDGVREIRLVYDHCIDSISVIYDKNGKPAKSEKHGGVGGNKTSEIKLQYPEEYLTGVSGYYCPMVNSGTPVIRSMTFKSNKQVYGPYGVEQGTPFTFSVNGGRIVGMNGRSGWYLDSIGFHLSRPKSTKMINKLRKKIHWLTRIVA*
Jacalin	At2g25980	11084796	11086720	MAQRLEAKGGKGGNQWDDGADHENVTKIHVRGGLEGIQFIKFEYVKAGQTVVGPIHGVSGKGFTQTFEINHLNGEHVVSVKGCYDNISGVIQALQFETNQRSSEVMGYDDTGTKFTLEISGNKITGFHGSADANLKSLGAYFTPPPPIKQEYQGGTGGSPWDHGIYTGIRKVYVTFSPVSISHIKVDYDKDGKVETRQDGDMLGENRVQGQPNEFVVDYPYEYITSIEVTCDKVSGNTNRVRSLSFKTSKDRTSPTYGRKSERTFVFESKGRALVGLHGRCCWAIDALGAHFGAPPIPPPPPTEKLQGSGGDGGESWDDGAFDGVRKIYVGQGENGIASVKFVYDKNNQLVLGEEHGKHTLLGYEEFELDYPSEYITAVEGYYDKVFGSESSVIVMLKF…
Jacalin	At2g33070	14036427	14038011	MVQKVEARGGEIGDVWDDGAYDGVRKVYVGQGEDGIAFVKFEYVNGSQEVVGDERGKKTLLGAEEFEVDPDDYIVYVEGYHEKVFGVTTKEIISTLTFKTYKGKTSPPFGIVSGTKFVLQGGKIVGFHGRSTDVLHSLGAYISSPATPKLRGKWIKVEQKGEGPGPRCSHDIAQVGNKIFSFGGELTPNQPIDKHLYVFDLETRTWSISPATGDVPNLSCLGVRMVSIGSSLYVFGGRDASRKYNGFYSFDTTKNEWKLLTPVEQGPTPRSFHSMTADENNVYVFGGVSATVRLKTLDAYNIVDHKWVQCSTPGGSCSVRGGAGLEVVQGKVWVVYGFNGCEVDDVHCYDPAQDKWTQVETFGEKPCARSVFASAVVGKHILVFGGEIAMDPKAHEGPG…
Jacalin	At2g39310	16421340	16423401	MAKMYRKLALCGGEGGQEWDDDVYEGVRKVYVGQDLNRITYIKFEYVQEDGEVVTTEYGTTNQHPKEFVIQYPDEHIIAVEGSYHQVALIATEVITSLVFKTSKGRKSPLFGPNLLGITTGTKFVFEDEGKKIVGFHGRAGDAVDALGVYFVLDTTPFPLYKLDAQGGTDGRVWDDGSYDGIKTLRIDQDNSRITYLEVEYEKDGEAKTCNHGGKGDTPSEFVLGYPDEYIKSVEATYQKPNIFSNTAITSLKFLTSKGRTSFFGYNVGKKFVLEQKGHRLVGFHGKEDAAIDALGAYFGPVPTPTPLIPSKKLPAIGGNEGVTWDDGVYDGVRKILVGQGNDGVSFVKFEYSKGKDLVPGDDHGKKTLLGAEEFVLEDGEYLMNIDGYYDKIFGVEEP…
Jacalin	At2g39330	16426865	16428651	MAKIYRKLTGYGGEGGREWDDDVYEGVRKVYVGQDINRITYVKFEYVKEDGQVVTTEYGKIIQQPKEFVLQYPDEHIIAVEGNYRGVALCATEVITNLVFKTSKGRKSPLFGPNLLGITTGTKFVIEDGGKKIVGFHGRSGNALDALGVYFVHGSLTTSPPVYKLDAQGGTDGRVWDDGSYDGVKSLRIGQDNSRITYLEFEYEKGGKLETCRHGVKQERSLKFELNPDEYIKSVEATYDKPDIFRNVVITSLTFETSKGRTSFSGYKGGKKFKLEQKGRRLVGFHGKEGSAIDALGAYFAPIPTPTPIIPAKKLPAIGGSGGVAWDDGVYDGVRKILVGQGNDGVAFVKFEYNKGKDLVSGDDHGKMTLLGTEEFVLEDGEYLTAIDGYYDKIFGVET…
Jacalin	At2g43730	18131898	18132746	MKSRNREMFKVGPIGSKQYYDKSWEEKGRNMISSIYVAFNKDSIKCIQFSYFHNGVHVVSEKHGSSKGQSYEIVRLNDDEYVTGLSGIFWERKVTSLTFHTNQGKHGPFCNGTGYSSSYMADYKKEIDVKIRDRREFGGFFGSFDDEFDGLTSIGIYVYPTYDNKPTLNQAWDPLYAFAHNQIPTIADGIPVMHIRYKPKLKDRIFSKLDFKRAMLCLIKVFLD*
Jacalin	At3g16390	5562608	5564362	MAQKLVAQGGETGDVWDDGVYDNVTKVYVGQGQYGIAFVKFEYANGSEVVVGDEHGEKTELGVEEFEIDSDDYIVYVEGYREKVSDMTSEMITFLSFKTSKGKTSQPIVKKPGVKFVLHGGKIVGFHGRSTDVLHSLGAYVSLPSTPKLLGNWIKVEQNGEGPGLRCSHGIAQVGNKIYSFGGELIPNQPIDKHLYVFDLETRTWSIAPATGDVPHLSCLGVRMVSVGSTLYTFGGRDFSRQYNGFYSFDTTTNEWKLLTPVEEGPTPRSFHSMAADEENVYVFGGVGAMDRIKTLDSYNIVDKTWFHCSNPGDSFSIRGGAGLEVVQGKVWIVYGFNGCEVDDVHFYDPAEDKWTQVETFGVKPNERSVFASAAIGKHIVIFGGEIAMDPRAHVGPGQ…
Jacalin	At3g16400	5566522	5568336	MAQKLEAKGGEMGDVWDDGVYENVRKVYVGQAQYGIAFVKFEYVNGSQVVVGDEHGKKTELGVEEFEIDADDYIVYVEGYREKVNDMTSEMITFLSIKTFKGKTSHPIEKRPGVKFVLHGGKIVGFHGRSTDVLHSLGAYVSLSSTIKLLGKWIKVEQKGEGPGLRCSHGIAQVGNKIYSFGGEFTPNQPIDKHLYVFDLETRTWSISPATGDVPHLSCLGVRMVSVGSTLYVFGGRDASRQYNGFYSFDTTTNEWKLLTPVEEGPTPRSFHSMAADEENVYVFGGVSATARLNTLDSYNIVDKKWFHCSTPGDSLTARGGAGLEVVQGKVWVVYGFNGCEVDDVHYYDPVQDKWTQVETFGVRPSERSVFASAAIGKHIVIFGGEIAMDPLAHVGPGQ…
Jacalin	At3g16410	5572151	5574365	MAQKVEAQGGNGGNQWDDGSEYDAVTKIQVAAGGNGIEYVKFTYVKNGQTEEAPLRGVKGRSFEADPFVINHPEEHLVSVEGRYNPEGLILGLTFKSNKKTSDLIGYEDGTPFTLQVQDKKIVGFYGFAGNNLHSLGAYFAPLTNVTPLNAKKLEAKGGDTGDIWDDGVYDNVRKVYVGQAQYGIAFVKFEYVNGSQVVVGDEHGKKTELGVEEFEIDADDYIVYVEGYREKVNGMTSEMITFLSFKTYKGKTSQPIEQRPGIKFVLQGGKIVGFHGRSTDVLDSLGAYISLSPTPNLHGKWTKVDENGDGPGLRCSHDIAQVGNKIYSFGGEFTPNQPIDKHLYVFDIESRTWSISPATGDIPTLSCLGVCMVSIGSTLYVFGGRDASRQYNGFYSFD…
Jacalin	At3g16420	5579566	5580680	MAQKVEAQGGKGANLWDDGSTHDAVTKIQLAAGIDGIQYVQFDYVKNGQPEQAPLRGTKGRVLPADPFVINHPDEHLVSVEGWYSPEGIIQGIKFISNKKTSDVIGSDEGTHFTLQVKDKKIIGFHGSAGGNLNSLGAYFAPLTTTTPLTPAKQLTAFGSDDGTVWDDGAYVGVKKVYVGQAQDGISAVKFVYDKSPEEVTGEEHGKSTLLGFEEFVLDYPSEYITAVDGTYDKIFGSDGSVITMLRFKTNKQTSPPFGLEAGTVFELKEEGHKIVGFHGRADVLLHKIGVHVRPLSN*
Jacalin	At3g16430	5581836	5582965	MAQKVEAKGGKGGNQWDDGSDHDAVTKIQVAVGGMGIQYIQFDYVKNGQTEQTPLRGIKGSTIPTDPFVINHPEEHLVSIEIWYKPDGLIQGLRFISNKKTSRFIGYDRGTRSFLQVQDKKIIGFHGSAGDNLNSLGAYFAPLTIPLTPAKPLPALGSDDGTAWDDGAYVGVKKVYVGQAQDGISAVKFVYDKSPEEVTGEEHGKSTLLGFEEFVLDYPSEYIIAVEGTYDKIFGSDGSVITMLRFKTNKQTSPPFGLEAGTAFELKEEGHKIVGFHGRADALLHKIGVHVRPVSN*
Jacalin	At3g16440	5586093	5587547	MAQKVEAQGGIGGDVWDDGAHDGVRKVHVGQGLDGVSFINVVYENGSQEVVGGEHGKKSLIGIETFEVDADDYIVAVQVTYDKIFGYDSDIITSITFSTFKGKTSPPYGLDTENKFVLKEKNGGKLVGFHGRAGEILYALGAYFTTTTTPLTPAKKLPAVGGDEGTAWDDGAFDGVKKVYIGQAQDGISAVKFVYDKGAEDIVGDEHGNDTLLGFEEFQLDYPSEYITAVEGTYDKIFGFETEVINMLRFKTNKKTSPPFGIEAGTAFELKEEGCKIVGFHGKVSAVLHQFGVHILPVTN*
Jacalin	At3g16450	5588599	5589798	MAQKVEAGGGAGGASWDDGVHDGVRKVHVGQGQDGVSSINVVYAKDSQDVEGGEHGKKTLLGFETFEVDADDYIVAVQVTYDNVFGQDSDIITSITFNTFKGKTSPPYGLETQKKFVLKDKNGGKLVGFHGRAGEALYALGAYFATTTTPVTPAKKLSAIGGDEGTAWDDGAYDGVKKVYVGQGQDGISAVKFEYNKGAENIVGGEHGKPTLLGFEEFEIDYPSEYITAVEGTYDKIFGSDGLIITMLRFKTNKQTSAPFGLEAGTAFELKEEGHKIVGFHGKASELLHQFGVHVMPLTN*
Jacalin	At3g16460	5593035	5595528	MSWDDGSHAKVKKVQLTFDEIIYSIQVTYDGATALQSQLRGSVGPKSAEFTLAPDEYITALSAYGKSLSTQEVITALTFTTNKTSYGPYGTKSGFQISAPEATGKQISGFLGTSGNVLNTIDVHYSPIPTGGTGTGGTGTGTGTGTGTGTGTGTGTGTGTGTGTGTGGTGTGTGTGTGGTGTGTGTGGTGTGTGTGTGTGTGTGTGTGTGTGGTGTGTGTGGTGTGTGTGTGTGTGTGGTGTGTGTGTGSGAQKLEAQGNSTGGTSWDDGSDYDGVTKIYASYGGEGIQYVKFDYVKGGVTKQGVLHGKQQSRQNPREFVINHPDEYLVSVEGWYETVMLGIQFKTNLNTYEVSIYPFEPSTDTKFTLQVQDKKIIGFHGFAGNHVNSIGAYFVPKSST…
Jacalin	At3g16470	5596102	5597715	MAKKLEAQGGRGGEEWDDGGAYENVKKVYVGQGDSGVVYVKFDYEKDGKIVSHEHGKQTLLGTEEFVVDPEDYITSVKIYYEKLFGSPIEIVTALIFKTFKGKTSQPFGLTSGEEAELGGGKIVGFHGSSSDLIHSVGVYIIPSTTPLTPPVSGGLTKLEAQGGRGGDVWDDGGAYDNVKKVYVGQGDSGVVYVKFDYEKDGKIVSLEHGKQTLLGTEEFEIDPEDYITYVKVYYEKLFGSPIEIVTALIFKTFKGKTSQPFGLTSGEEAELGGGKIVGFHGTSSDLIHSLGAYIIPSSTPLTPSSNTIPAQGGDGGVAWDDGVHDSVKKIYVGQGDSCVTYFKADYEKASKPVLGSDHGKKTLLGAEEFVLGPDEYVTAVSGYYDKIFSVDAPAIVSL…
Jacalin	At3g21380	7528484	7530463	MAAATMSWDDGKHMKVKRVQITYEDVINSIEAEYDGDTHNPHHHGTPGKKSDGVSLSPDEYITDVTGYYKTTGAEDAIAALAFKTNKTEYGPYGNKTRNQFSIHAPKDNQIAGFQGISSNVLNSIDVHFAPLPSSSSSSSSLSQANKVDAQGGKGGTSWDDGAHDHVRRVYIGQGDSGVTYVKFEYEKDDKKESREHGKKTLLGAEVFEVDPDDYITSVEVQSDRIFGQDTEVITSLIFKTSKGKFSPPFGLEGSQKYELKDKNGGKLVGFHGRVGGELLNALGAYFAPSSGRGTPSATQPPGSAQPTGSAGAKKLEAKGGNVGNPWDDGPHEGVRKVYIGQGDSGVSYVKFVYDKDSKEVPGNDHGKRTLLAPEEFLLEYPNEYITSVELNYDKIFGT…
Jacalin	At3g59590	22025144	22026745	MELSFKREKICSVEVNLDVPSIEVHSHNLPSYIPGYNGFFMTVEYCDGLVVYATENGIGICNPLLRQIRWIKSKVNYRYNGVGYDNSRPENHYKIFESCPYSDTTVKASITEFVSDAWISKPYEFAYDWDFMSSYSVSLNGALYWVAFHMASDDQFIQSFDFSTEKFEPYCLLPNKKCDPSNARSLAVFRGDRFSYLEQNYETRNIEIWVTKKEIKIENGKAVEWMNLMKVSVPKWSSLREKACIYIAKGDKFHEIIINDLVEYPTRHHRTYVPSLVPVPTFTMSNRSKTQQVESRFTPPRGIQASDGGNEWDDGIFHNVKKINVGVNDFDTVFVKFHYSKYNRIEAGAGHGNATTHNPDDEIMIAGGDYIEAVEGTYTESHITSITFRMRKGDMMPQY…
Jacalin	At3g59610	22030530	22032176	MMQPDHDLPYDLEGEILSHLPIQILARFRCVCKRWNTLFKERRFFNSDLGLARPQFILLAESKICSVDVNLDGPSIEVHNLPSDIPGYKLYMPMHVEYCDGLFLYATCYGIGICNPWLRQIRWFKSSYEGYDFSGMGYDNSRQDKHYKILGSYCTNTTMNASVTELGSDAWKSYEFAFHSWNLSMSPYSVSLNGNLYWVAYNHESRDYFIQSFDFSTVSFKHYCILPTKNGHRQCDGRSLAIFREDRFSFLEQEIYNTRNIEIWVTKETIKNGDGEAVEWVNLMSVLVPEWSSLSVNYYPPSYFVDEDKVGLTLVICCYNKEGKAYIYIAKGDKFHEIEIKDLVEYNPRHRTYFPNLIQVPTFTMSGRSITQHQVESRFAPLRGIQVSVGVGGDEWDDG…
Jacalin	At3g59620	22035016	22035473	MAFRMSRDHADFVAHGGTEWDDGAFVNVKKIKIFHDWAGITLVQFDYIDGTGAIVSGLDHGTEPFQFDREHGRVPVEGARAEFWLRDDEYITIVTAFGGYCVRKIEFITNKRTFDFGGFN*
Jacalin	At5g28520	10493114	10494856	MAQKLEAIGRGLQWDDSSDHDNVTKILVRGGREGIQYVKFDYVKSGQPQTGLIHGLSGRGGFTQTFEIDQKDEHLVSVEGYYDVTKGVIQALKFKTNKKTSEMIGYDDTGIKLSLEVKGKKIIGFHGYAETNLNSLGAYFTTTGPIGLNPQVGHIKLAYQGGGGGIPWDHGPNHNGVKRVSFIFDENEIRQWRVDYDDGGVIRQYEPINGYDMFEVKEYPTEYIISVECTYDDVIPRSGRRMIRSIMFKTSKGRVSPIFGYPAARKFVLENNGGALIGFHGRVGAGIDALGAYFSSFIPSPPPPSPEKLQPEGGEAVGDPWDDGIFNGVREIHLEDGEGIALKFVYDKDVQVTELKVHGEPSGIGFNEFKLDYPSEYITTVEGFWDKTSGNERGVITRL…
Jacalin	At5g35940	14108055	14110038	MALMVNAKGGNGGKEWDDGFDYEGVTKIHVRAGSEGIQFIKFDYVKVGKTIDGPIHGVSGLGMTQTFEINHLQKEYLVSIEGYYDKSTGVIQSIQFKTNVKTSDMMGFNKGTKFSLGIIRNKIIGFHGFSDKNVYSLGAYFIKVLATKSGMQGGQNTGKSYDYGGDYDGIRKVYVTYDGTSIRHMRVDYDKAGQVECYEYGDKTGTQYKITVNYPYECITSVEGSYANTQPYGCIVLRSLTFKTSNGRTLVIGTVTGTKFLLESKGNAIVGFHGRVGSCVDSIGAYYAPFSPSPPPTQKLEGQGGDGGDSWDDGAFLNVKKVYIGQGSNGIVAVKFEYENDASEVVVGDEHGKTTLLGYEVFELDYPNEYITSLEGCHDKVMGAETGVITMLRFKTNKR…
Jacalin	At5g35950	14122173	14123994	MALMVKAEGGNGGKRWDDGFDYEGVTKIYVRGGLEGIQFIKFDYVKDGKTITGPIHGVSGRGLTQTFEINHLQKEYLLSIEGYYDISTGVIQSIQFKTNQQTSDMMGFNEGTKFSLRSMRGRIIGFHGFADKNLYSLRAYYIRIPATKSAMDGGQNTGRGYDHGGDYDGVRKVYVTFDGTSIRNMRVDYDKVGQVECYEYGVKIGTQNQFTINYPYECITSVGGSYADTQPYRCIVLRSLTFKTSNGRTSVFGKETGTTFLLESQGNAIVGFHGRVGSCVDSIGEYYAPFSPYPPPTEKLEGQGGDGGDSWDDGAFLNVKKVCIGQGQFGIVSVKFEYENDASEVVVGDEHGKATLLGYEEFELDYPSEYITSVEACQDKVMGAETGVLTMLRFKTNIR…
Jacalin	At5g38540	15444040	15445940	MLIYNADSVVFLFSLFLQFEINHLQDEHLESVDAYYNKKSYGLQAIQFKTNFRTSELMGYSYECTMFTLAVKGKKIIGFHGSDNVHIYSLGAYFTSITPTRLEVKGGMGGKKWEDGFDHDNVSKIQVLGGFEGILYIKVDYIKNGKLETGLIHGDSGGDGFLQKMEINQSKNEYLVYVEGYYDDASETIQGLHFQTNLNNPVMMGYKKGRKFLLASNGNKIIGFHGYADKSLNSLGAYFSRATPNKLECQGDCRGMSWDDGCNYDGVRKVFVDGIGNEIYTVRFEYDNGGKVEKTPYRRDVKNEKEFVLDYPNEFITSVEGTLAAPKSVNITWITSLTFKTSKKRSSPTFGSASSRKFVLEKNGSPLVGFHGYNSVGNTLNSLGAYYRPIPPTPDVEKL…
Jacalin	At5g38550	15450195	15452651	MIQKLGAKGIKSDERNQREWDDGSEHDDVTKIYVRGGREGIRSIYFNYVKNGKPKDGSIHGYFDSGFTQTFEINHLRGEYLESVDAYYDKKSYGMQAIQFKTNFRTSELMGYSYECTMFTLAVQGKKIIGFHGSNYVHILSLGAYFISIAPTRLEVKGSKGSKKWDDGFDHENVSKIEVLGGFEGILYIKVDYIKNGKLETGLVHGHSGGDGFLQKMEINQSKNEYLVYVEGYYDDASETIQGLHFQTNLNNPVMMGYKKGRKFLLASNGNKIIGFHGYADKSLNSLGAYFSTTTPNKLECQGDRKGLPWDDGCNYDGVKKVYVDSISDIDSVRFEYDNGGKVEKTPYRRDVTNEKEFVLDYPNEFITSVEGTLATPTNFDITWILSLTFKTSKGRTSP…
Jacalin	At5g46000	18671546	18673603	MSKKVTIAYGGSNGNKFDDGVYEGTYDGVRKLIVGEDFHGIVYLKIQYVKNGDVVVKEHGRARGTHITETEFEVKCPDEYITSIWGTCRNDHHRYKSTGGRTFEQLTAADKYDINLAAKMGTPMYWNTVSELQFKTSHGRTSEQFRMPGTGGSNGVSWDDGAYDRLSKLCVGEDAHCVSSVEFHYVKGNDRITHCHGKDSKEHDKDGFISSLTFKTSMNRSSEKFGKPVGTKFQLEAKGFDKIVGFRGRSSVNRINALGANFAVVVVPPVKKLNAKGGVLGNEWDDGIHDDARMITFKLYFNKEYITSVEGHYGKRLAAPNASASAMSSFFTGYMTMLKFNTNRTTYQVLSHSPEYTYEGTSFKLEEKDHKIVGFYGKTEVSLNQIGVYVKPIANA*
Jacalin	At5g49850	20277275	20279458	MTERSEALGKDGNRRWDDKSDHDDVTKIYVNYSLMGIESIRFDYVKSGKPIEGPFRGETYNTYTHTFEINHLKNEHLESVEGSYTQRGIQTLQFKTNLRISEPIGYPGKDGIKFILAVEGKKIIGFHGSTYFRLYSLGAYFTRVTPTRIEAIGGKVGTKWDDGVDQAGFTKIHVRSGQEGIQFIKFEYVDKNGRLRDGSIHGSIYRRGSPHVFEIRHVDKEYLVSVEGYYDGDGDCAVIQALRFRTNVKTSQLMGPKTGKKFRLAASGMKIVGFHGYAEKNLTSLGGYFTPIIPTKSECQGVTERSTLWDSGAFEGIRKVSVTWRSYCIRCFRINYENDGKVVKRAHGMNDDSRITDEFVVDYPYEVITSIVGTMNDSYVTSFVFKTSKGRTSRTFGER…
Jacalin	At5g49860	20281793	20282560	MDSNVITSLTFKTSKGRTSPKFGYGTSDSVEFVLESKGCAIVGFYGWYKTGSGYTTALGAYYYPMPLPPSSEKLEAQGGAGGAPWDDGSNFEGVRKIYIGTGEIGIVSIKFLYENDIHEIIVGDHHGNKNLLRHEEFDLDYPSEYLTSVEGSYDVVPGSEEDEVMIMLKFTTNMRTSPCYGLDDDPSFVLHKEGHKIVGFHGKSSTMLHKLGIHVLPITHS*
Jacalin	At5g49870	20287573	20289774	MTERLEAEGSRRGNNSKWDDKSDHDDVTKIYVNYSLSGIESIRFDYVKSGKPKDGPFRGQSYNTYTHTFEINHLKYEHLESVEGYYTEDTGIEALQFKTNLRISEPIGYHHDGCTKFILAVEGKKIIGFHGSSFALRVGSLGAYFTWDTPTIIKAVGGKVGTKWDDGVNQAGFTKIHVRSGQKGIQFIKLEYVDKDGNLTDGPIHGSIYRRGSPHVFEFKHDEEYLVSVEGYYEGDEECEVIQGLQFRTNIKTSELMGSNTGKKFKLTASGMKIVGFHGYAEKNLSSLGAYLTPLTPKKSECKGITDGSNVWNWDDGAFEGIRKVSVFFTALRIRCLMINYEDAGKVVKRSHGLNNNDHQEEKFVVDYPNEFITSVVGTMSSSSVMPLIFKTSKGRTSK…
Lectin_C	At1g52310	19482070	19484131	MELKWVSCRKQSLFLISCLALLCLASLDTISCESTQNATDFKKRSQTVSCPPDWIIGPNQTKCYAYFKNSTSWEKSEMFCRTYGGHLASLASSKELSFVQKLCNGNVSSCWIGGRSMNSSTSGFRWSWSDPKTPQWNQSMFPKVPIRTRCGNGNGSSSCRANICIAVTNGSSSIFGERCNASHAFVCAVDSDIKCRNCHKYLVILAVVSGLILFTTFAIILWLLVYKRSKKRRKSRKVSNPASSSSVVPPSWKIFTSEELRSMTKNFSEANRLAGDAKTGGTYSGGLSDGTKVAVKRLKRSSFQRKKEFYSEIRRAAKLYHPNVVAIKGCCYDHGERFIVYEFIASGPLDRWLHHVPRGGRSLDWNMRLNIATTLAQGIAFLHDKVKPQVVHRDIRASN…
Ricin_B_lectin	At2g39050	16310505	16312414	MEHHHQHHRHHQRDDGEDDRQSFGVPPPHVDAPPQPHGLYQSQPHFDPYAPTPQAPAPYRSETQFEPHAPPPYRSEPYFETPAPPPSFGHVSHVGHQSPNESYPPEHHRYGGYQQPSNSLLESHGDHSGVTHVAHHSSNQPQSSSGVYHKPDENRLPDNLAGLAGRATVKVYSKAEPNYNLTIRDGKVILAPADPSDEAQHWYKDEKYSTKVKDADGHPCFALVNKATGEAMKHSVGATHPVHLIRYVPDKLDESVLWTESKDFGDGYRTIRMVNNTRLNVDAYHGDSKSGGVRDGTTIVLWDWNKGDNQLWKIFPF*
Lectin_legB	At1g15530	5339956	5341926	MSWQWRRRQWPSPLLLILIVLHLVSSSSAIDFLYNSFSSVTNRTDVILIEDSRVESTVISLINDSDPLSFGRVFYPQKLTIIPDPTRNPTRLSSFSTSFVFSILPDISTSPGFGLCFVLSNSTSPPNAISSQYFGLFTNATVRFNAPLLAVEFDTGRNSEVNDIDDNHVGIDLNNIESTTSVTAGYYDSVNGSFVRFNMRNGNNVRAWIDFDGPNFQINVSVAPVGVLRPRRPTLTFRDPVIANYVSADMYAGFSASKTNWNEARRILAWSLSDTGALREINTTNLPVFFLENSSSSLSTGAIAGIVIGCVVFVALIGFGGYLIWKKLMREEEEEEIEEWELEFWPHRFSYEELAAATEVFSNDRLLGSGGFGKVYRGILSNNSEIAVKCVNHDSKQGL…
Lectin_legB	At1g53070	19782039	19782857	MKIQILCFTTLFLAIFTSQVTTAYKFKFDYFGNGTDPISFHGDAEYGPDTDGKSRSGAIALTRDNIPFSHGRAIFTTPITFKPNASALYPFKTSFTFSITPKTNPNQGHGLAFIVVPSNQNDAGSGLGYLSLLNRTNNGNPNNHLFAVEFDVFQDKSLGDMNDNHVGIDINSVDSVVSVKSGYWVMTRSGWLFKDLKLSSGDRYKAWIEYNNNYKVVSVTIGLAHLKKPNRPLIEAKFDLSKVIHEVMYTGFAGSMGRGVERHEIWDWTFQN*
Lectin_legB	At1g53080	19785036	19785887	MQIHKLCIFVLFISLLSSKTISAVKFNFNRFDGTNLIFIGYAELGPATDGMSRSGALSMTRDNIPFSHGQGLYTDPIPFKSSNNTSSSVYSFKTSFTFSITPRRSNPNPGHGIAFIVVPTVAYEYDQDSTRGFLGLVNLTTNGNPNNHLFAVEFDVFQDKRFGDINDNHVGVNINSVNSKVSEKAGYWIQTRTRGKNQWLFKEVKLSSGDNYKAWIEYKNSKVIVWLAPAHLKKPKRPLIETQVDLSEVVLETMYTGFSGSMGRGVERHDIWSWSFENTAKNN*
Lectin_legB	At1g70110	26409901	26411986	MVLLLFLVLFFVPESVVCQRPNPNGVEFNTSGNMYTSGSAYINNNGLIRLTNSTPQTTGQVFYNDQLRFKNSVNGTVSSFSTTFVFSIEFHNGIYGGYGIAFVICPTRDLSPTFPTTYLGLFNRSNMGDPKNHIVAVELDTKVDQQFEDKDANHVGIDINTLVSDTVALAGYYMDNGTFRSLLLNSGQPMQIWIEYDSKQKQINVTLHPLYVPKPKIPLLSLEKDLSPYLLELMYVGFTSTTGDLTASHYILGWTFKMNGTTPDIDPSRLPKIPRYNQPWIQSPNGILTISLTVSGVIILIILSLSLWLFLKRKKLLEVLEDWEVQFGPHRFAFKDLHIATKGFKDTEVLGKGGFGKVYKGTLPVSNVEIAVKMVSHDSRQGMREFIAEIATIGRLRHP…
Lectin_legB	At1g70130	26413406	26415464	MSLLLKMLLFSLFFFYMASISQCSDPTGGQFSFNGYLYTDGVADLNPDGLFKLITSKTQGGAGQVLYQFPLQFKNSPNGTVSSFSTTFVFAIVAVRKTIAGCGLSFNISPTKGLNSVPNIDHSNHSVSVGFHTAKSDKPDGEDVNLVGINIDSSKMDRNCSAGYYKDDGRLVNLDIASGKPIQVWIEYNNSTKQLDVTMHSIKISKPKIPLLSMRKDLSPYLHEYMYIGFTSVGSPTSSHYILGWSFNNKGAVSDINLSRLPKVPDEDQERSLSSKILAISLSISGVTLVIVLILGVMLFLKRKKFLEVIEDWEVQFGPHKFTYKDLFIATKGFKNSEVLGKGGFGKVFKGILPLSSIPIAVKKISHDSRQGMREFLAEIATIGRLRHPDLVRLLGYCR…
Lectin_legB	At2g29220	12569858	12571741	MITFKSIALTIIFLSYFVSCVSSQRETKFLNHGFLGANLLNFGSSKVYPSGLLELTNTSMRQIGQAFHGFPIPLSNPNSTNSVSFSTSFIFAITQGTGAPGHGLAFVISPSMDFSGAFPSNYLGLFNTSNNGNSLNRILAIEFDTVQAVELNDIDDNHVGIDLNGVISIASAPAAYFDDREAKNISLRLASGKPVRVWIEYNATETMLNVTLAPLDRPKPSIPLLSRKMNLSGIFSQEHHVGFSASTGTVASSHFVLGWSFNIEGKESDFDITKLPSLPDPPPTLSPSPSPPVSTEKKSNNTMLIIIVAASATVALMILIFSGFWFLRRDKIFFIGGARKFSYQTISNATGGFDNSKLLGERNSGSFYKGQLAPTEIIAVKKITCTTRQQKTTLIAEID…
Lectin_legB	At2g29250	12585986	12587857	MANTYKSIAVSIIFLLYFSCVSSQQQTKFLNHGFLEANLLKSGSSKIHPSGHLELTNTSMRQIGQAFHGFPIPFLNPNSSNLVSFPTSFVFAITPGPGAPGHGLAFVISPSLDFSGALPSNYLGLFNTSNNGNSLNCILAVEFDTVQAVELNDIDDNHVGIDLNGVISIESTSAEYFDDREAKNISLRLASGKPIRVWIEYNATETMLNVTLAPLDRPKPKLPLLSRKLNLSGIISEENYVGFSAATGTVTSSHFVLGWSFSIEGKASDFDITKLPSLPDPLPPLSPSPSPPVSVMKNSSNTMLIIIIAASAIFGILILSFLAVCFFRRTENFTGGARKFSHQTISSATGGFDNSKLLGEGNSGSFYKGQLAPTEIIAVKRITCNTRQEKTALIAEIDA…
Lectin_legB	At2g37710	15822012	15824039	MFLKLLTIFFFFFFNLIFQSSSQSLNFAYNNGFNPPTDLSIQGITTVTPNGLLKLTNTTVQKTGHAFYTKPIRFKDSPNGTVSSFSTSFVFAIHSQIAILSGHGIAFVVAPNASLPYGNPSQYIGLFNLANNGNETNHVFAVELDTILSTEFNDTNDNHVGIDINSLKSVQSSPAGYWDEKGQFKNLTLISRKPMQVWVDYDGRTNKIDVTMAPFNEDKPTRPLVTAVRDLSSVLLQDMYVGFSSATGSVLSEHYILGWSFGLNEKAPPLALSRLPKLPRFEPKRISEFYKIGMPLISLFLIFSFIFLVCYIVRRRRKFAEELEEWEKEFGKNRFRFKDLYYATKGFKEKGLLGTGGFGSVYKGVMPGTKLEIAVKRVSHESRQGMKEFVAEIVSIGRM…
Lectin_legB	At3g08870	2700506	2702587	MGIARSINSFMFFFFLMILSNASKSSVLAEATTAKFTFIGFKENQTDIQTEGASTIQHDNDLLRLTNRKQNVTGTAFYRKPIRLRELTNSSDIKVCSFSTSFVFVILPSSPGNGGFGFTFTLSPTPNRPGAESAQYLGLLNRTNNGNPSNHVFAVEFDTVQGFKDGADRRGNHIGLNFNNLSSNVQEPLIYYDTEDRKEDFQLESGEPIRVLIDYDGSSETLNVTIYPTRLEFKPKKPLISRRVSELSEIVKDEMYVGFTAATGKDQSSAHYVMGWSFSSCGENPMADWLEISRLPPPPRLSNKKGYNSQVIVLIVALSIVTLVLLVLLFIFVMYKRRIQEEDTLEDWEIDYPHRFRYRDLYLATKKFKESEIIGTGGFGIVYRGNLSSSGPIAVKKIT…
Lectin_legB	At3g15356	5174610	5175425	MQIHKLCFLALFLANAAFAVKFNFDSFDGSNLLFLGDAELGPSSDGVSRSGALSMTRDETPFSHGQGLYINPIQFKSSNTSSPFDFKTSFTFSITPRTKPNSGQGLAFVIVPAADNSGASGGGYLGILNKTNDGKSENNLIFIEFDTFKNNESNDISGNHVGININSMTSLVAEKAGYWVQTLVGKRKVWSFKDVNLSSGERFKAWIEFRSKDSRNTITIAPENVKKPKRPLIQGSRVLNDVLLQNMYAGFAGSMGRAGERHDVWSWSFEN*
Lectin_legB	At3g16530	5624592	5625422	MQIHKLCFLVLFLANAAFAVKFNFDSFDGSNLLFLGDAELGPSSDGVSRSGALSMTRDENPFSHGQGLYINQIPFKPSNTSSPFSFETSFTFSITPRTKPNSGQGFAFIITPEADNSGASDGGYLGILNKTNDGKPENHILAIEFDTFQNKEFLDISGNHVGVNINSMTSLVAEKAGYWVQTRVGKRKVWSFKDVNLSSGERFKAWVEFRNKDSTITVTLAPENVKKPKRALIEAPRVLNEVLLQNMYAGFAGSMGRAVERHDIWSWSFENAAKNN*
Lectin_legB	At3g45330	16643425	16645473	MAQRLHLLLLLFLICFVNLISFSSQQDLSFIYNGFNQDQTNLNLDGSAKFLQDGLLQLTNATTQQKGHAFFNRPFEFGSASSQSPSFSTHFVCALVPKPGVDGGHGIAFVLSSSMDLTQADPTQYLGLFNISTNGSPSSHLLAIELDTVQSAEFDDRDKNHVGIDENSLQSVESASASYYSDKEGKNKSLKLLSGDPIQVWIDYEDTLLNVTLAPLKTQKPSKPLLSITINLTAIFPDRKAFIGFSAATGSLISYQYILGWSFSRNRALLQSLDISKLPTVPRPKKPEKTSPLLIVLLIILAIIVMVVVGGFYLYRRKKYAEVREPWEKPYGPLRYSYKSLYKATRGFNKDGRLGRGGFGEVYKGTLPILGDIAVKRLSHDAEQGMKQFVAEVVTMGSL…
Lectin_legB	At3g45390	16658906	16660959	MAQRFYLLLLLLIFLVNLICFSSQQDLSFVFNGFNQDQAGDELLLDGFARIQSPERVLQLTDGTTQQKGHAFFNRPFDFGSASSQSLSFFTQFVCALVPKPGFYGGHGIAFVLSSAHNLKKAYASSYLGLFNRSTNGSPSSHVLAVELDTVQSAETDDMDNNHVGIDENRIQSVVSASASYYSDREGKNISLILLSGDPIQVWVDYEDTLLNVTLAPLRNQKPSKPLLSRTINLTAIFPDRKAFVGFSAATGSSISNQYILGWSFSRSRRLLKSLDISELSTVPLFTEQKRKRSPLLIVLLVILTLVVIGGLGGYYLYRRKKYAEVREPWEKEYGPLRYSYESLYKATKGFNKDGRLGKGGFGEVYKGSLPLVGDIAVKRLSHNAEQGMKQFVAEVVTM…
Lectin_legB	At3g45410	16665004	16666998	MACRLYLALIFSCVYLICLSSQQETGFVYNGFEQADLFIDGIAKILPDGLLQLTNTTELQMGHAFFKKPFDFDPSSSLSFYTHFVCALVPPKLGADGGHGIVFVVSPSIDLSHAYATQYLGVFSNLTNGTSSSHLLAIELDTVKTVEFNELEKPHVGIDLNSPISVESALPSYFSNALGKNISINLLSGEPIQVWVDYDGSFLNVTLAPIEIKKPNQPLISRAINLSEIFQEKMYVGFSSSTGNLLSNHYILGWSFSRRKEQLQSLNLSTLPRVPLPKEEKKKLSPLLIGLVILLVIPVVMVLGGVYWYRRKKYAEVKEWWEKEYGPHRFSYKSLYKATNGFRKDCRVGKGGFGEVYKGTLPGGRHIAVKRLSHDAEQGMKQFVAEVVTMGNLQHRNLV…
Lectin_legB	At3g45420	16668248	16670251	MDCRLHLVLFFSCVCLICLSGQQETGFVYNGFHQEDLFIDGIAMILPGGLLQLTNASQLKIGHAFFKQPFGFDPSSSLSFYTHFVCALVPPKFGAEVGHGMAFVVSPSMNFSHAFPTQYLGVFNSSTNVTSSSHLLAIELDTVETVDFHDLEKAHVGIDVNNPISIESALPSYFSDALGKNISINLVSGEPVQVWIDYDGSLLNVTLAPIEIQKPNRPLISRDINLSEIFQDKMYIGFSGSNGRLTSNQYILGWSFSKSKEFMQSLDLSKLPQAPIPRNEQAPVPREEKKKLHPLLIGLVILLVIPVLMVLGGVYWYRRKKYAEVKESWEKEYGPHRYSYKSLYKATNGFVKDALVGKGGFGKVYKGTLPGGRHIAVKRLSHDAEQGMKQFVAEVVTMG…
Lectin_legB	At3g45440	16675860	16677869	MAQGLHLIWVIFCLHLICISSQQETEFIFNGFGQADLYTDGVAKILPNGLLQLTDGSGQKMGHAFFKKPFEFKSPRSFSFSTHFVCALVPKPGFIGGHGIAFVLSASMDLTQADATQFLGLFNISTQGSPSSHLVAVELDTALSAEFDDIDANHVGIDVNSLMSIASTPAAYFSEIDGENKSIKLLSGDPIQVWVDYGGNVLNVTLAPLKIQKPSRPLLSRSINLSETFPDRKFFLGFSGATGTLISYQYILGWSLSRNKVSLQTLDVTKLPRVPRHRAKNKGPSVVLIVLLILLAIIVFLALGAAYVYRRRKYAEIREEWEKEYGPHRFSYKDLYIATNGFNKDGLLGKGGFGKVYKGTLPSKGQIAVKRVSHDAEEGMKQFVAEIVSMGNLKHKNMV…
Lectin_legB	At3g53380	19800182	19802329	MSLFLSFFISILLCFFNGATTTQFDFSTLAISNLKLLGDARLSNGIVGLTRDLSVPNSGAGKVLYSNPIRFRQPGTHFPTSFSSFFSFSITNVNPSSIGGGLAFVISPDANSIGIAGGSLGLTGPNGSGSKFVAVEFDTLMDVDFKDINSNHVGFDVNGVVSSVSGDLGTVNIDLKSGNTINSWIEYDGLTRVFNVSVSYSNLKPKVPILSFPLDLDRYVNDFMFVGFSGSTQGSTEIHSIEWWSFSSSFGSSLGSGSGSPPPRANLMNPKANSVKSPPPLASQPSSSAIPISSNTQLKTSSSSSCHSRFCKENPGTIAGVVTAGAFFLALFAGALFWVYSKKFKRVERSDSFASEIIKAPKEFSYKELKAGTKNFNESRIIGHGAFGVVYRGILPETG…
Lectin_legB	At3g53810	19944131	19946164	MFVKLKLIFFFFLLCQIMISSSQNLNFTYNGFHPPLTDISLQGLATVTPNGLLKLTNTSVQKTGHAFCTERIRFKDSQNGNVSSFSTTFVFAIHSQIPTLSGHGIAFVVAPTLGLPFALPSQYIGLFNISNNGNDTNHIFAVEFDTIQSSEFGDPNDNHVGIDLNGLRSANYSTAGYRDDHDKFQNLSLISRKRIQVWIDYDNRSHRIDVTVAPFDSDKPRKPLVSYVRDLSSILLEDMYVGFSSATGSVLSEHFLVGWSFRLNGEAPMLSLSKLPKLPRFEPRRISEFYKIGMPLISLSLIFSIIFLAFYIVRRKKKYEEELDDWETEFGKNRFRFKELYHATKGFKEKDLLGSGGFGRVYRGILPTTKLEVAVKRVSHDSKQGMKEFVAEIVSIGRM…
Lectin_legB	At3g54080	20036375	20037427	MASFILSRSLLVLLLSLTALLSSISISEATSSFSFTSSGKNASFESEDFALYGDAKLVDGGSSIQLTDSVSHGGGRVIYKKPIESMNNIKFEYFTGFSTFFSFSISPSRGGRLGFVVFPVNETFDHSLFQVKFDTFDSFTQIGDSNVAVIVDGATVSERIRNFTIANLEKTEKVLLYAWINYQAGGKFLEVRLSKSKSFESVLPLMFDQIDLSQMLRDEDEFMVAVNSYSGNVNLHSWSLEVRHSEYEHSWAPVLLEEQLRKEEQLRKEEAAKKRTSDRMWEVVTCFVMTFGSTGLVFFAMMHIYAAFKRNNLAMVMQEECGIKTKEFGYKKMEKMEVVTSNADAKQERK*
Lectin_legB	At3g55550	20610998	20613052	MSQTFAVILLLLIFLTHLVSSLIQDFSFIGFKKASPNLTLNGVAEIAPTGAIRLTTETQRVIGHAFYSLPIRFKPIGVNRALSFSTSFAIAMVPEFVTLGGHGLAFAITPTPDLRGSLPSQYLGLLNSSRVNFSSHFFAVEFDTVRDLEFEDINDNHVGIDINSMESSISTPAGYFLANSTKKELFLDGGRVIQAWIDYDSNKKRLDVKLSPFSEKPKLSLLSYDVDLSSVLGDEMYVGFSASTGLLASSHYILGWNFNMSGEAFSLSLPSLPRIPSSIKKRKKKRQSLILGVSLLCSLLIFAVLVAASLFVVRKVKDEDRVEEWELDFGPHRFSYRELKKATNGFGDKELLGSGGFGKVYKGKLPGSDEFVAVKRISHESRQGVREFMSEVSSIGHLR…
Lectin_legB	At4g02410	1060086	1062110	MFFKLFTIFFFFIILLSKPLNSSSQSLNFTYNSFHRPPTNISIQGIATVTSNGILKLTDKTVISTGHAFYTEPIRFKDSPNDTVSSFSTTFVIGIYSGIPTISGHGMAFFIAPNPVLSSAMASQYLGLFSSTNNGNDTNHILAVEFDTIMNPEFDDTNDNHVGININSLTSVKSSLVGYWDEINQFNNLTLISRKRMQVWVDYDDRTNQIDVTMAPFGEVKPRKALVSVVRDLSSVFLQDMYLGFSAATGYVLSEHFVFGWSFMVKGKTAPPLTLSKVPKFPRVGPTSLQRFYKNRMPLFSLLLIPVLFVVSLIFLVRFIVRRRRKFAEEFEDWETEFGKNRLRFKDLYYATKGFKDKDLLGSGGFGRVYRGVMPTTKKEIAVKRVSNESRQGLKEFVA…
Lectin_legB	At4g02420	1064363	1066372	MFFIKLFTIFFLSFFWQSLKSSSQIIDFTYNGFRPPPTDISILGIATITPNGLLKLTNTTMQSTGHAFYTKPIRFKDSPNGTVSSFSTTFVFAIHSQIPIAHGMAFVIAPNPRLPFGSPLQYLGLFNVTNNGNVRNHVFAVELDTIMNIEFNDTNNNHVGIDINSLNSVKSSPAGYWDENDQFHNLTLISSKRMQVWVDFDGPTHLIDVTMAPFGEVKPRKPLVSIVRDLSSVLLQDMFVGFSSATGNIVSEIFVLGWSFGVNGEAQPLALSKLPRLPVWDLKPTRVYRFYKNWVPLISLLLIPFLLIIFLVRFIMKRRRKFAEEVEDWETEFGKNRLRFKDLYYATKGFKDKNILGSGGFGSVYKGIMPKTKKEIAVKRVSNESRQGLKEFVAEIVSI…
Lectin_legB	At4g04960	2533094	2535154	MKALLFLLTLFLILPNPISAIDFIFNGFNDSSSNVSLFGIATIESKILTLTNQTSFATGRALYNRTIRTKDPITSSVLPFSTSFIFTMAPYKNTLPGHGIVFLFAPSTGINGSSSAQHLGLFNLTNNGNPSNHIFGVEFDVFANQEFSDIDANHVGIDVNSLHSVYSNTSGYWSDDGVVFKPLKLNDGRNYQVWIDYRDFVVNVTMQVAGKIRPKIPLLSTSLNLSDVVEDEMFVGFTAATGRLVQSHKILAWSFSNSNFSLSNSLITTGLPSFVLPKDSIVKAKWFVFVLVLICFLVVALVGLVLFAVVRKRLERARKRALMEDWEMEYWPHRIPYEEIESGTKGFDEKNVIGIGGNGKVYKGLLQGGVVEVAVKRISQESSDGMREFVAEISSLGRL…
Lectin_legB	At4g28350	14026583	14028628	MFSKVSILLFSLASLLLFRSTTGIEFIYNSNFTTTNTLLLGNATVKSPPSILTLTNQTTFSIGRGLYPSRINASSSSASPLPFATSFIFSMAPFKHLSPGHGFAFVFLPFSETSAASSSQHLGLFNFTNNGDPNSRIFAVEFDVFANQEFNDINDNHVGVDVNSLTSVASETAGFYGGRDGQRFTELKLNSGENYQAWIEFNGSAINVTMARASSRKPIRPLISIPLNLTGVLLDDMFVGFTASTGQLVQSHRILSWSFSNSNFSIGDSVLKSKGFIAGVSSGVVLQRLEGDVEDWETEYWPHRVQYKDVLEATKGFSDENMIGYGGNSKVYRGVLEGKEVAVKRIMMSPRESVGATSEFLAEVSSLGRLRHKNIVGLKGWSKKGGESLILIYEYMENG…
Lectin_legB	At4g29050	14314876	14316885	MKFFVLVLLLVLQFFSNKALSQSEEGEFGFNGYLYDNSGIAITNSKGLMKLTNSSEFSYGHVFYNSPVRFKNSPNGTVSSFSTTFVFAIVSNVNALDGHGLAFVISPTKGLPYSSSSQYLGLFNLTNNGDPSNHIVAVEFDTFQNQEFDDMDNNHVGIDINSLSSEKASTAGYYEDDDGTFKNIRLINQKPIQAWIEYDSSRRQLNVTIHPIHLPKPKIPLLSLTKDLSPYLFDSMYVGFTSATGRLRSSHYILGWTFKLNGTASNIDISRLPKLPRDSRSTSVKKILAISLSLTSLAILVFLTISYMLFLKRKKLMEVLEDWEVQFGPHRFAYKDLYIATKGFRNSELLGKGGFGKVYKGTLSTSNMDIAVKKVSHDSRQGMREFVAEIATIGRLRHP…
Lectin_legB	At5g01090	33054	34115	MAVFKTLAFLFVLSIVIYQSVAVTDVNSSFSFNGFVKAPSFDNNVALFGDSKLVHGGPSIQLTDSVSRSEGRVIYKKPIRLFQGKERNFSGSFSTSFSFSMSDEIGSVLAFIMVPRGLDLRLFGRKGNNSSSGLGFLLKHKVVAVEFGISKRGNHVGILVGRPESGKVRKLSSFGHHFNEEKRLNCWIDYEASSKRIEVRLSLSAALKPVDPFVSYSVDLAKLWKDGKFMVGLTSANGNTSKPVYLHSWSFKLRHPSMRIHSQPLDPNDVSKTVKEGEKTVEVKGKGKCIWRILGALVLGAVCGTLGAMFALYLWTICGNRQSMAIVPEECADEKADILVTKADVVVEEEVKK*
Lectin_legB	At5g01540	211284	213332	MGTQRSMFIVSFLFKLFLFLSVHVRAQRTTTNFAFRGFNGNQSKIRIEGAAMIKPDGLLRLTDRKSNVTGTAFYHKPVRLLNRNSTNVTIRSFSTSFVFVIIPSSSSNKGFGFTFTLSPTPYRLNAGSAQYLGVFNKENNGDPRNHVFAVEFDTVQGSRDDNTDRIGNDIGLNYNSRTSDLQEPVVYYNNDDHNKKEDFQLESGNPIQALLEYDGATQMLNVTVYPARLGFKPTKPLISQHVPKLLEIVQEEMYVGFTASTGKGQSSAHYVMGWSFSSGGERPIADVLILSELPPPPPNKAKKEGLNSQVIVMIVALSAVMLVMLVLLFFFVMYKKRLGQEETLEDWEIDHPRRLRYRDLYVATDGFKKTGIIGTGGFGTVFKGKLPNSDPIAVKKIIP…
Lectin_legB	At5g01550	214516	216582	MLVLFLLLTIPTRAQRTTTETPKTEFIFRGFSGNQSNIVTTGAATIKLDGLLRLTDRNSNVTGTSFYHKPVRLLETNTSSTNSTIRSFSTSFVFVIIPTSSSNGGFGFTFTLSPTPDRTGAESAQYLGLLNKANDGNSTNHVFAVEFDTVQGFKDGADRTGNHIGLNFNSLTSDVQEPVVYYDNEDPNRKEDFPLQSGDPIRAILDYDGPTQTLNLTVYPANLKSRPVRPLISRPVPKLSQIVQEEMYVGFTAATGRDQSSAHYVMGWSFSSGGDLLTEDTLDLLELPRPPPNTAKKRGYNSQVLALIVALSGVTVILLALLFFFVMYKKRLQQGEVLEDWEINHPHRLRYKDLYAATDGFKENRIVGTGGFGTVFRGNLSSPSSDQIAVKKITPNSMQ…
Lectin_legB	At5g01560	218169	220244	MGRAKSMVSLLLVLFLVRAHVATTETTTEFIFHGFKGNQSEIHMQGDSTITSNGLLRLTDRNSDVVGTAFYHKPVRLLDSNSTNTTVRSFSTSFIFIIPSSSTSNGGFGFTFTLSPTPNRTDADPEQYMGLLNERNDGNSSNHVFAVEFDTVQGFKDGTNRIGNHIGLNFNSLSSDVQEPVAYFNNNDSQKEEFQLVSGEPIQVFLDYHGPTKTLNLTVYPTRLGYKPRIPLISREVPKLSDIVVDEMFVGFTAATGRHGQSSAHYVMGWSFASGGEHPLAAMLDISQLPPPPPNKAKKRGYNGKVIALIVALSTVISIMLVLLFLFMMYKKRMQQEEILEDWEIDHPHRFRYRDLYKATEGFKENRVVGTGGFGIVYRGNIRSSSDQIAVKKITPNSM…
Lectin_legB	At5g03140	737749	739884	MLKLPPRFFSVYSTLIHILASFLCSSDVRGDFPATRFDLGTLTLSSLKLLGDAHLNNGTIKLTRELSVPTSTAGKALYGKPVKFRHPETKSPASFTTYFSFSVTNLNPSSIGGGLAFVISPDEDYLGSTGGFLGLTEETGSGSGFVAVEFDTLMDVQFKDVNGNHVGLDLNAVVSAAVADLGNVDIDLKSGNAVNSWITYDGSGRVLTVYVSYSNLKPKSPILSVPLDLDRYVSDSMFVGFSGSTQGSTEIHSVDWWSFSSSFEESSESPPPMPNSPPPSSPSSSITPSLSTVRRKTADPSSSCRNKLCKKSPAAVAGVVTAGAFFLALFAGVIIWVYSKKIKYTRKSESLASEIMKSPREFTYKELKLATDCFSSSRVIGNGAFGTVYKGILQDSGEI…
Lectin_legB	At5g06740	2084095	2086053	MRFSLAWKLLFLILTCKIETQVKCLKFDFPGFNVSNELELIRDNSYIVFGAIQVTPDVTGGPGGTIANQAGRALYKKPFRLWSKHKSATFNTTFVINISNKTDPGGEGLAFVLTPEETAPQNSSGMWLGMVNERTNRNNESRIVSVEFDTRKSHSDDLDGNHVALNVNNINSVVQESLSGRGIKIDSGLDLTAHVRYDGKNLSVYVSRNLDVFEQRNLVFSRAIDLSAYLPETVYVGFTASTSNFTELNCVRSWSFEGLKIDGDGNMLWLWITIPIVFIVGIGAFLGALYLRSRSKAGETNPDIEAELDNCAANPQKFKLRELKRATGNFGAENKLGQGGFGMVFKGKWQGRDIAVKRVSEKSHQGKQEFIAEITTIGNLNHRNLVKLLGWCYERKEYL…
Lectin_legB	At5g10530	3324979	3326934	MANSILLFSFVLVLPFVCSVQFNISRFGSDVSEIAYQGDARANGAVELTNIDYTCRAGWATYGKQVPLWNPGTSKPSDFSTRFSFRIDTRNVGYGNYGHGFAFFLAPARIQLPPNSAGGFLGLFNGTNNQSSAFPLVYVEFDTFTNPEWDPLDVKSHVGINNNSLVSSNYTSWNATSHNQDIGRVLIFYDSARRNLSVSWTYDLTSDPLENSSLSYIIDLSKVLPSEVTIGFSATSGGVTEGNRLLSWEFSSSLELIDIKKSQNDKKGMIIGISVSGFVLLTFFITSLIVFLKRKQQKKKAEETENLTSINEDLERGAGPRKFTYKDLASAANNFADDRKLGEGGFGAVYRGYLNSLDMMVAIKKFAGGSKQGKREFVTEVKIISSLRHRNLVQLIGWC…
Lectin_legB	At5g42120	16850301	16852376	MNHHHYSLVIFHLILFLSLDFPTLSHRFSPPLQNLTLYGDAFFRDRTISLTQQQPCFPSVTTPPSKPSSSGIGRALYVYPIKFLEPSTNTTASFSCRFSFSIIASPSCPFGDGFAFLITSNADSFVFSNGFLGLPNPDDSFIAVEFDTRFDPVHGDINDNHVGIDVSSIFSVSSVDAISKGFDLKSGKKMMAWIEYSDVLKLIRVWVGYSRVKPTSPVLSTQIDLSGKVKEYMHVGFSASNAGIGSALHIVERWKFRTFGSHSDAIQEEEEEKDEECLVCSGEVSENPKEIHRKGFNFRVTVVGLKIPVWSLLPGLAAIVILVAFIVFSLICGKKRISEEADSNSGLVRMPGRLSLAEIKSATSGFNENAIVGQGASATVYRGSIPSIGSVAVKRFDRE…
Lectin_legB	At5g55830	22611881	22613926	MSLSRKLLVIFFTWITALSMSKPIFVSSDNMNFTFKSFTIRNLTFLGDSHLRNGVVGLTRELGVPDTSSGTVIYNNPIRFYDPDSNTTASFSTHFSFTVQNLNPDPTSAGDGLAFFLSHDNDTLGSPGGYLGLVNSSQPMKNRFVAIEFDTKLDPHFNDPNGNHIGLDVDSLNSISTSDPLLSSQIDLKSGKSITSWIDYKNDLRLLNVFLSYTDPVTTTKKPEKPLLSVNIDLSPFLNGEMYVGFSGSTEGSTEIHLIENWSFKTSGFLPVRSKSNHLHNVSDSSVVNDDPVVIPSKKRRHRHNLAIGLGISCPVLICLALFVFGYFTLKKWKSVKAEKELKTELITGLREFSYKELYTATKGFHSSRVIGRGAFGNVYRAMFVSSGTISAVKRSRHN…
Lectin_legB	At5g59260	23925127	23927151	MAGVLGSVVFWLIIGIHVTFLVFAQEGDHFVYYDFRNADLELDGMANTNHGPLHLTNNTNTGTGHAFYNIPIKFTASSLSSFSFSTEFVFAIFPLQKSTYGHGMAFVVSPTKDLRSNGSANSNLGIFNRANDNKTATHIFAVELDTNQNSESFDKGGNDVGIDINSIVSVESADASYFNARKGKNISLPLASGKSILVWIDYDGIEKVLNVTLAPVQTPKPDSPYFSSFIKPKVPLLSRSINLSEIFTETMYVGFSGSTGSIKSNQYILGWSFKQGGKAESLDISRLSNPPPSPKRFPLKEVLGATISTIAFLTLGGIVYLYKKKKYAEVLEQWEKEYSPQRYSFRILYKATKGFRENQLLGAGGFGKVYKGILPSGTQIAVKRVYHDAEQGMKQYVAE…
Lectin_legB	At5g60270	24274987	24276993	MIRGLLLGIIWMIFCVCSSFQQETPFVYNNFGHVDHLHLDGSARIIPSGGILQLTNATNSQIGHVFYEKPIEFKSSESVSFSTYFVCALLPAGDPSGHGMTFFVSHSTDFKGAEATRYFGIFNRNGSTSTRVLAVELDTSLASDVKDISDNHVGIDVNSAESITSANASYFSDKEGKKIDIKLLSGDPIQVWVDYEGTTLNVSLAPLRNKKPSRPLLSSTSINLTDILQGRRMFVGFSGSTGSSMSYQYILGWSFSKSMASLPNIDISKLPKVPHSSTKKKSTSPVLSVLLGLIAFIVLGILVVAYLYRRNLYSEVREEWEKEYGPIRYSYKSLYKATKGFNRSEFLGRGGFGEVYKGTLPRSRELREVAVKRVSHDGEHGMKQFVAEIVSMRSLKHRS…
Lectin_legB	At5g60280	24277789	24279762	MAPGLDLIWMVISFLLLIHLSSQQETGFSFNGFRQGDLHVDGVAQILPGGLLRLTDTSEQKKGHAFFRQPLVFNSSEPLSFSTHFVCAMVRKPGVTGGNGIAFFLSPSMDLTNADATQYLGLFNTTTNRSPSSHIFAIELDTVQSAEFDDIDNNHVGIDVNSLTSVESAPASYFSDKKGLNKSISLLSGDSIQVWVDFDGTVLNVSLAPLGIRKPSQSLISRSMNLSEVIQDRMFVGFSAATGQLANNHYILGWSFSRSKASLQSLDISKLPQVPHPKMKTSLLLILLLIVLGIILLVLLVGAYLYRRNKYAEVREEWEKEYGPHRYSYKSLYKATKGFHKDGFLGKGGFGEVYKGTLPQEDIAVKRFSHHGERGMKQFVAEIASMGCLDHRNLVPLFG…
Lectin_legB	At5g60300	24282088	24284244	MARWLLQILIISSLHLSSVSSQQETSFVYESFLDRQNLYLDKSAIVLPSGLLQLTNASEHQMGHAFHKKPIEFSSSGPLSFSTHFVCALVPKPGFEGGHGIVFVLSPSMDFTHAESTRYLGIFNASTNGSSSYHVLAVELDTIWNPDFKDIDHNHVGIDVNSPISVAIASASYYSDMKGSNESINLLSGNPIQVWVDYEGTLLNVSVAPLEVQKPTRPLLSHPINLTELFPNRSSLFAGFSAATGTAISDQYILWWSFSIDRGSLQRLDISKLPEVPHPRAPHKKVSTLIILLPVCLAILVLAVLAGLYFRRRRKYSEVSETWEKEFDAHRFSYRSLFKATKGFSKDEFLGKGGFGEVYRGNLPQGREIAVKRVSHNGDEGVKQFVAEVVSMRCLKHRN…
Lectin_legB	At5g60310	24285237	24287208	MAWGLFQILMISFFHLIKLSSQQETSFVYETFRSQENLYLDGSATVLPNGLLQLTNASDHQMAHVFYKDSIELSSSKPLSFSTHFVCALVPQPGVEGGHGMAFVVSPSMDFSHAESTRYLGIFNVSKNGSPSSNVLAVELDTIWNPDFEDIDHNHVGIDVNSPLSVGTASASYYSDIKGKNESINLLSGHPIQVWVDYEDNMLNVSMAPREVQKPSRPLLSQHINLSDIYPNRRLFVGFSAATGTAISYQYVLSWSFSTSRGSLQRFDISRLPEVPHPRAEHKNLSPLFIDLLGFLAIMGLCTLTGMYFFKRGKYAEITEEWENEFGAHRFSYKSLYKATKGFHKDGFLGKGGFGEVYRGKLLLSREKAVKRMSHDGDQGLKQFVAEVVSMRCLKHRNL…
Lectin_legB	At5g60320	24288034	24290061	MASERLHLILLVFFNHLTFLLSQQEEAGFIYNGFGQAQAGLHLDGAAKILFPDGLLQLTNASTQQMGHAFFKKPFKFDSYEKKLSFSTHFVCALVPKPGADGGHGIAFVVSSSIDFTQADPTQYLGLLNISTNGSPSSQLLAIELDTVESAEFDDIDKNHVGIDIKSLNSVESASASYFSNAKGKNQSIKLLSGDPIQIWVDYEGALLNVTVAPLSIQKPNHPLLSRSINLTDIFPDRKLFFGFSAATGTLVSYQYILGWSFSRSRMLLQSLDFSKLPQIPHPKAKQEQTSPLLIVLLMLLVLIMLAVLGGIYLYRRKKYAEVREVWEKEYSPHRFSYKSLYKATNRFDKDGRLGKGGFGEVYRGNLPHVGDIAVKRVCHDAKQGMKQFVAEVVTMGSL…
Lectin_legB	At5g65600	26233352	26235379	MLYFIFCQNLSSSSSMSNSILFLSLFLFLPFVVDSLYFNFTSFRQGDPGDIFYHGDATPDEDGTVNFNNAEQTSQVGWITYSKKVPIWSHKTGKASDFSTSFSFKIDARNLSADGHGICFFLAPMGAQLPAYSVGGFLNLFTRKNNYSSSFPLVHVEFDTFNNPGWDPNDVGSHVGINNNSLVSSNYTSWNASSHSQDICHAKISYDSVTKNLSVTWAYELTATSDPKESSSLSYIIDLAKVLPSDVMFGFIAAAGTNTEEHRLLSWELSSSLDSDKADSRIGLVIGISASGFVFLTFMVITTVVVWSRKQRKKKERDIENMISINKDLEREAGPRKFSYKDLVSATNRFSSHRKLGEGGFGAVYEGNLKEINTMVAVKKLSGDSRQGKNEFLNEVKII…
Phloem	At1g09155	2949833	2950844	MMLPEACVATILSFTTPADTISSAAVSSVFRVAGDSDFVWEKFLPTDYCHVISRSTDPHRIFSSKKELYRCLCESILIDNGRKIFKIEKLSGKISYILSSRDLSITWSDQRHYWSWSPRSDSRFSEGVQLIMTDWLEIIGKIQTGALSPNTNYGAYLIMKVTSRAYGLDLVPAETSIKVGNGEKKIKSTYLSCLDNKKQQMERVFYGQREQRMATHEVVRSHRREPEVRDDGWMEIELGEFETGSGEGDDDKEVVMSLTEVKGYQLKGGIAIDGIEVRPKPLKVRAGTN*
Phloem	At1g10150	3326162	3327406	MDLLRLREKGIFLSQRRRKWLIFMAISGVSGYGAYKVYHLPSVARKRKRLFKLFGAIVSVAELISDSAETLSMVSRDVKDFLNSDSDEIPNSLKQIAKITTSNEFTDSLSRVSQAVTIGAFRGYKSESSIGDSGIEKSSDSSVVDRVIDKVFSEAGTGFVSVVVGSFAKNLVLGFYSGKVESGVKCEGSDSSETPRWVTLLGDDKCRELLADCIERFTSTAIGVYLDKTMDINTYDQIFEGLTNPKHQDSVKDVLVSVCNGALETIVRTSHDVFTSSRSKNVIEEIEDDDFKSNGSARSKMVSESGDGVKSNGWTEAIATTLAVPSNRRFMFDVTGRVTLETTRSIIAFIMVKTFQGFRKSINVVHEEVTDRGRQAVEYVGAKSSVIITVCLALYLHII…
Phloem	At1g12710	4326978	4328322	MGVAHSDLHNDLSSSSCFGDRNILKPGLGDLPEACVAIIVENLDPVEICRFSKLNRAFRGASWADCVWESKLPQNYRDVLEKILGGFPENLQKRHLYAFLSRINSFDDATKKVWIDKRTSGVCLSISAKGLSITGIDDRRYWSHIPTDESRFSSVAYLQQIWWFEVDGEIDFPFPVGTYSIFFRLQLGRSGKWFGRRVCNTEQVHGWDIKPVRFQLWTEDGQYSSSQCMLTERGNWIHYHAGDVVVRESNRSSTKIKFSMTQIDCTHTKGGLSLDSVVVYPSSCKDQLKRF*
Phloem	At1g31200	11146904	11147659	MSSQKSSHHKADSKMEQDNNRKAWISQPSGLNFVWGGDSRYWVIPKEPRMPAELKMVSWLEVTGSFDKIEPGKTYRIGFKISFKPDATGWDKAPVFMSAKIGKKGKTVWKRIKSVSQNFGILKGGSEPVNIPDESDGLFEILVSPTALNQDTKLQFGLYEVWTGRWKTGLLIHEAFVQEV*
Phloem	At1g33920	12319885	12320850	MQYTLIIYGQKHMIYARDLSIAWSDKDEYWSWLPLRYDISSEKLVDAAVLEAVCWLDVNGKFDTRELTLETTYEVVYVVKLEDTASGWNIPVNLKLTLPDGKKRPQERSMCLKEHIGKRWIDISAGEFVTSPDNAGEISFSMYETKSCCWKRGLFVKCVEIRPKN*
Phloem	At1g56240	21060016	21061074	MMMLPEACVANILAFTSPADAFSSSEVSSVFRLAGDSDFVWEKFLPSHYKSLISQSTDHHRIFSSKKEIYRCLCDSLLIDNARKLFKINKFSGKISYILSARDISITYSDHASYCSWSNVSDSRFSESAELITTDRLEIKGKIQTTVLSPNTKYGAYLIMKVTNGAYGLDLVPAETSVKSKNGQNNKNTTYLCCLDEKKQQMKRLFYGNREERMAMTVEAVGGDGKRREPKARDDGWLEIELGEFVTREGEDDEVNMSLTEVKGYQLKGGIVIDGIEVRPIPLK*
Phloem	At1g56250	21065411	21066509	MMMLPEACIANILAFTSPADAFSSSEVSSVFRLAGDSDFVWEKFLPSDYKSLISQSTDHHWNISSKKEIYRCLCDSLLIDNARKLFKINKFSGKISYVLSARDISITHSDHASYWSWSNVSDSRFSESAELIITDRLEIEGKIQTRVLSANTRYGAYLIVKVTKGAYGLDLVPAETSIKSKNGQISKSATYLCCLDEKKQQMKRLFYGNREERMAMTVEAVGGDGKRREPKCRDDGWMEIELGEFETREGEDDEVNMTLTEVKGYQLKGGILIDGIEVRPKT*
Phloem	At1g63090	23394948	23396274	MGSGFSLFQKNLSSCYGDRDLLQPGLGDLPESCVALILQNLDPVEICRFSKLNTAFHGASWADFVWESKLPPDYKLILEKILGSFPDNLRKRDIFTFLSRVNSFDEGNKKAWVDKRTGGLCLCTSAKGLSITGIDDRRYWSHIPSDDSRFASVAYVQQIWWFQVDGEIDFPFPAGTYSVYFRLQLGKPGKRFGWKVVDTEQVHGWNIKPVRFQLSTEDGQHSSSQCMLTEAGNWSHYHAGDFVVGKSKSSSTKIKFSMTQIDCTHTKGGLCVDSVVVYPSSCKDRLMQI*
Phloem	At1g65390	24296229	24298229	MSGASSVSSICSSNVSLIPTGPQVFINFRGKDLRKGFMSFLKPALKKEKINVFIDEQEERGKYLISLFDTIGESKIALVIFSEGYCESHWCMDELVKIKEYMDQNRLIIIPIFYRLDLDVVKDLTGKFGDNFWDLVDKYQPEPKKLHKWTEALFSVCELFSLILPKHSDISDRDFVKSIVKAVKKVQKNFFQRRNGEIEYQDFSVPACKLTITMHESPNEEAVQVTVLNEFYQMKNQSPVPSYEFKFWVDLTRPKGNVFMIDARDLSIAWSEDSNHWTWLPLPNQNSNESVMEIAFLKSASWLDVAGKFDTRYLTPRTRYEVVFVVKLEYTFEWETLVKLKLDLPNTWEKPQEQSVDMFDYISDQWLDIPVGEFTTSKKNVGEISFAMYEHECQLWKSG…
Phloem	At1g80110	30141076	30141659	MMAARALNIVWGHEQRYWHWISLPNTRFGEVAELIMVWWLEITGKINITLLSDDTLYAAYFVFKWNHSPYGFRQPVETSLVLADTESTDNVVQPSMISLMQDSGGEEGQSPVLRRDGWYEVELGQFFKRRGDLGEIEMSLKETKGPYEKKGLIVYGIEIRPVP*
Phloem	At2g02230	590392	591594	MEQIHGGDSNSGGGGGGSSRNDEISVTRASRFDALPEDCISKVISHTSPRDACVVASVSKSVKSAAQSDLVWEMFLPSEYSSLVLQSANHLSKKEIFLSLADNSVLVENGKKSFWVEKASGKKCYMLSAMELTIIWGDSPAYWKWITVPESKFEKVAELRNVCWFEVRGKISCGMLSKGTHYSVYVVFKTANGRSYGFDLVPVEAGVGFVGKVATKKSVYFESGNADSRSATSHYSGISYAMVSRAFRMRRPWMQVQREEEEEVEGERERGMNVVGPKERVDGWSEVELGKFYINNGGCGDDGSDEIEISIMETQNGNWKSGLIIQGIEIRPERSN*
Phloem	At2g02250	594654	595824	MIQSTMGHKQSVDSRGKGRKVPGSSSMVQKHRVESSGGAIISGPSLFDNLPEDCISNIISFTSPRDACVAASVSKTFESAVNSDSVWDKFLPSDYSSLVPPSRVFSSKKELYFAICDNPVLVEDGGKSFWLEKENGKKCFMLSPKKSMWITWVSTPQYWRWISIPEARFEEVPELLNVCWFEVRGGMNTKELSPGTRYSAYIVFKTKNGCPNLGDVPVEATVGLVGQESSQRHIYFVGPSDQRRDRETRDVTRPTKRKDGWMEAELGQFFNESGCDVVDTSILEIKTPYWKRGLIIQGIEFRPTKSLFYI*
Phloem	At2g02270	594654	595824	MIQSTMGHKQSVDSRGKGRKVPGSSSMVQKHRVESSGGAIISGPSLFDNLPEDCISNIISFTSPRDACVAASVSKTFESAVNSDSVWDKFLPSDYSSLVPPSRVFSSKKELYFAICDNPVLVEDGGKSFWLEKENGKKCFMLSPKKSMWITWVSTPQYWRWISIPEARFEEVPELLNVCWFEVRGGMNTKELSPGTRYSAYIVFKTKNGCPNLGDVPVEATVGLVGQESSQRHIYFVGPSDQRRDRETRDVTRPTKRKDGWMEAELGQFFNESGCDVVDTSILEIKTPYWKRGLIIQGIEFRPTKSLFYI*
Phloem	At2g02280	600490	601438	MNTQILSQKTRYSAYIVYKTIYRFHGFKHIGVGFIGHGTPKAKRWERKDLGNDWLGCKKKFKASKKQKFYSNKSTFTDKPITHLIKLEEGEDGWMATEFGEFFAEGGGLLDCDEIVLSVIDIDYAYWKCGLIIQGIDIRPTKSP*
Phloem	At2g02300	606560	607824	MGQKHGVDTRGKGAEFCGCWEILTEFINGSSASFDDLPDDCLAIISSFTSTPRDAFLAALVSKSFGLQFNSDSVWEKFLPPPDYVSLLPKSRVFSSKKELYFALCDPFPNHNGKMSFRLDKASGKKCVMLSAKKLLISRVVNPKYWKWISIPESRFDEVPELLNIDSFDIRGVLNTRIISPGTHYSAYIVYTKTSHFNGFQTSPIQAGVGFQRHGMSKTFIRFDSKKRQDGWMEAKIGDFYNEGGLIGFNLIEVSVVDVARYPHMNMKSGLIIEGIEFRPKDSR*
Phloem	At2g02310	608758	610129	MGQKLGVDSRQKIRQVLGSSSKVQKHDVESIGGGGGEIVPGHSPFDDLPEDCISNIISFTSPRDVCVSASVSKSFAHAVQCDSIWEKFLPSEYESLIPPWRVFSSKKDLYFTLCYDPVLVEDGKKSFWLETASGKKCVLLAAKELWITGGNNPEYWQWIELCESSFEKVPELLNNRSFQMGGSMSTQILSLGTHYSVYIVYKIKDERHGLRDLPIQVGVGFKGQEMPKQFICFDESTDKTKEWPKKKLMKSKKRGDGWMEAEIGDFFNDGGLMGFDEVEVSIVDVTSPNLKCGVMIEGIEFRPKDCQ*
Phloem	At2g02320	610559	611819	MTKTRCMHVHFRKILQRVKKTLRLSASDQQSQGVTEPLSLGDLPEECISLIISFTSPRDACVFALVSKTFESAVQSDIVWEKFIPPEYESLLSRSQHFSSKKELFFALCDESVLINVSKKDLWIEKATGKRCMMLSASALNLSTHHTWKWITNPVSAWLETVPELLTTRWFEIRCRTNTRFLSPRTRYSVYIVFLKADICYGFAYVAMEAVVRMVGHELSESCRRYVCFHEAMEWQFLTRKNLVNPERREDGWMEIEIGEFFNEGAFRNNDEIEMSVSETTQRNTKRGLIIQGIEIRPTKKPGNEMP*
Phloem	At2g02340	616087	617273	MTKTRCMHEHFRKIVQRVKKTLRLSASDKSHGVAELDDLPEECVSIIVSFTSPQDACVLASVSKTFASAVKSDIVWEKFIPPEYESLISQSRAFKFLSKKELYFALCDKSVLIDDGKKSLWIEKANAKRCIMISAMNLAIAWGNSPQSWRWIPDPQARFETVAELLEVCLFEIRGRINSRVISPKTRYSAYIVYKKLNICYGFENVAVEVVVGVVGQDLEESCRRYICFDETMDEQFRRRDRGKNLVKPERRKDGWMEIKIGEFFNEGGLLNDDEIEMVALEAKQRHWKRGLIIQGIEIRPTNIR*
Phloem	At2g02350	617971	618808	MSLWLEKASGKRCIMLSATAMNLSSMADMSQRFLWIPCPESRFETVAALREAYRFEFNCRMNTRVLSLRTRYSVYIVFKKADNWCGFKGVSIEAVVGIVGEESFRSFICFDTHGKGQARKRKVVAKPELREDGWMETEIGEFYNEGGLMSSDEVEISTVEGKYAQQKRGLVILGIEIRPAKILEEFSVCRL*
Phloem	At2g02360	619698	620735	MGRKRRVKSESSPFDSFPEDCISYIISFTNPRDACVAATVSKTFESTVKSDIIWEKFLPADYESLIPPSRVFSSKKELYFSLCNDPVLFDDDKKSVWLEKASGKRCLMLSAMNLSIIWGDNPQYWQWIPIPESRFEKVAKLRDVCWFEIRGRTNTRVLSPRTRYSAYIVFKGVDKCYGFQNVAIEAAVGVVGQEPSRRLICFSEAIRRGRRNVVKPKQREDGWMEIELGEFFNDGGIMDNDEIEMSALETKQLNRKCGLIIQGIEIRPAKIL*
Phloem	At2g26820	11444886	11449277	MSEPIKNIVLVGRTGNGKSSTGNTLLGTKQFKSKNQAKGVTMICEMYRAAIQDGPIINVIDTPGLCDSFVPGDDISNEIINCLTMAEEGIHAVLLVLSARGRISKEEESTVNTLQCIFGSQILDYCIVVFTGGDDLEEDDQTLDDYFRAGCPEFLTKVLRLCGGRKVLFDNKSKDEKKKVEQVKQLLARVENVGEQTGGIPYTYQLHRKIKEENDERLREEERVIESKNRAEAELAEMQQNLLMEKEKLQMEEAKNKQLIAQAEANEKLMEQERAKNRAETELAAVMVEKLQMEEEKNKQLIAQANRMICARDLNIEWSHSEEHWKWVNLDHNISSNTFVEVAELLGVYWFDVSGSLDTTEMAPWTHYEVLFVVNLKDSAFKWNAAVKMNLFYINSRPG…
Phloem	At3g53000	19665256	19666779	MGSSLSNLNDGTNGLAMGPGLGDIPESCVACVFMYLTPPEICNLAGLNRSFRGAASSDSVWEKKLPENYQDLLDLLPPERYHSLSKKDIFAVLSRPIPFDDDNKEVWIDRVTGRVCMAISARGMSITGIEDRRYWNWIPTEESRFHVVAYLQQIWWFEVDGTVRFHLPPGVYSLSFRIHLGRFTKRLGRRVCHFELTHGWDLKPVRFSLSTSDGQEASCEYYLDDVERNEALGKHKRGYWIEYRVGEFIVNGSEPSTEIQWSMKQIDCTHSKGGLCVDSVFINPIGDVKEHKRKAVLKEA*
Phloem	At3g61060	22614141	22615311	MGANISGGSPEFDRNDDVYSRKLRLVDLPENCVALIMTRLDPPEICRLARLNRMFRRASSADFIWESKLPANYRVIAHKVFDEITLTKLIKKDLYAKLSQPNLFDDGTKELWIDKNTGRLCLSISSKALRITGIDDRRYWSHIPTDESRFQSAAYVQQIWWFEVGGEFEIQFPSGTYSLFFRIQLGKTSKRLGRRICNSEHIHGWDIKPVRFQLATSDNQQAVSLCYLNNNPGSWSHYHVGDFKVTNPDVSTGIKFSMTQIDCTHTKGGLCIDSVLILPKECAKEVIGSQ*
Phloem	At4g19840	10774346	10775711	MSKKHCSELLPNKMFRNQDSKYLIPVQKEAPPVTTLPMKASTVKSPHNCEAILRDADPPISLSSVNLSEQLRSGVFLKPKKQIKYWVDERNSNCFMLFAKNLSITWSDDVNYWTWFTEKESPNENVEAVGLKNVCWLDITGKFDTRNLTPGIVYEVVFKVKLEDPAYGWDTPVNLKLVLPNGKEKPQEKKVSLRELPRYKWVDVRVGEFVPEKSAAGEITFSMYEHAAGVWKKGLSLKGVAIRPKQ*
Phloem	At4g19850	10776935	10777519	MRVKRRKTVSCCTREISQLHGQSLKQINIGVGSLILTKHQGYEFYCKKVTFVFFCFFKISLNSAYLYTLYSDVRTEVAKMERVAWLEVVGKFETEKLTPNSLYEVVFVVKLIDSAKGWDFRVNFKLVLPTGETKERRENVNLLERNKWVEIPAGEFMISPEHLSGKIEFSMLEVKSDQWKSGLIVKGVAIRPKN*
Phloem	At5g24560	8402208	8403269	MNFLDLPEECIATMISFTSPFDACRISAVSKLLRSAADSNTTWERFLPSDYRMYIDNSLSRFSNKQLFLRFCESPLLIEDGRTSFWMEKRSGKKCWMLSARKLDIVWVDSPEFWIWVSIPDSRFEEVAGLLMVCWFEIRGKISTSLLSKATNYSAYLVFKEQEMGSFGFESLPLEVSFRSTRTEVYNNRRVFLKSGTQESREDGWLEIELGEYYVGFDDEEIEMSVLETREGGWKGGIIVQGIEIRPKELL*
Phloem	At5g45070	18205126	18206589	MAASSSVRPTPTGPQVFINFRGKDLRNGFLSFLEPAMREANINVFIDKDEVVGTDLVNLFVRIQESRVAVVIFSKDYTSSEWCLDELAEIKDCINQGGLNAIPIFYKLAPSSVLELKGGFGDTFRVLKEKYKNDPERTQKWQEALESIPKLKGLRLAEKSDRNEREFMNEMILEIQKALWQIAMKGNPKVESNSKGGFLVPARRLTIAHSDNPEKWTWSAIYDRPHKADIEIATMINTHALIKISGDFHTRKLIPGKKYEVVFIVSLDDTSLGWKNEVTLTLKVVMSDEAANVKAKKLCLDEYIGENWVDIPVGDFEAPQEKEDAKIFFSMYQLLNTERKSGLVVKGFAIRPAQ*
Phloem	At5g45080	18208802	18210434	MASSSSVVKPTPTGPQVFICFRGADVRKHFISFLVPALREANINVFIDENEFLGSEMANLLTRIEESELALVIFSVDFTRSHRCLNELAKIKERKDQGRLIVIPIFYKVKPSAVKFLEGKFGDNFRALERNNRHMLPITQKWKEALESIPGSIGMPLAEQSERTDNDFINSMVIKIQQLLENMAVRRNNEIEAQRKLVSIVPPKKPKGEANPQGGSMVPARKPEREASQEGSSVVPSMVPARDLDITHSEKPQKWTWSTINEAPNSAEIEIATLNKVYWLKIVGTITTENLTPGAKYEAVFVVKLENNASGWEQPVNLKLKVVQHDGDDDRVDRTENLNDYIGQNWVDILAGVFVVPPKTTPATIIFTMYQYEDKYKKKGLVVKGVAIRPTN*
Phloem	At5g45090	18219980	18222227	MSEVAVVLEKQEGGGGGGPSSIQCPMLKSTNYTVWDMRMRSTLKVHKSQEEDVSKGLINFLEPVLQNKNINVFIDEEEVRGKGLKNLFKRIQDSKISLAIFSESKCDFNDLLKNNESADEAIPIFYKVDATGDLADLQNSVKCKKDLINSAVEEMSKLLANISVGVYREKEANSKCFMVPARKLQMSHSEKLINWTWSSIYETPNDAAIEVAMLNEVHWLHMSGNFHTRNLTPGTKYEVVFLVSLDDTSSGWEQPVNLNLKVINPDGTESLQERETSLECHIGENWVDIQAGVLVAPPRNAAAKMTFTMYQYVTSDRKSGLVVKGVAIRPMQ*
Phloem	At5g52120	21193887	21197369	MGAASSSIVRSEPFAGKLCGLEDVPENCITAMFMYMEPPEICLLARVNKSFHRASRSDAVWEDKLPSNYKFLVRRILEDQQQVGVKDKLIYRKKEIYARLCRPNLFDTGTKEAWLDKRSGKVFLAISPKAMKITGIDDRRYWEHISSDESRFGSITYLRQIWWLEAVGKIRFEFAPGKYSLLFKIQLGKPIRKCGRKTCSLDQVHGWDIKPVRFQLSTSDGQCAMSERHLDESGRWVYHHAGDFVVENQNSPVWVKFSMLQIDCTHTKGGLCLDCVIICPFEYRGKYKYSD*
EUL	At2g39050	16310505	16312414	MEHHHQHHRHHQRDDGEDDRQSFGVPPPHVDAPPQPHGLYQSQPHFDPYAPTPQAPAPYRSETQFEPHAPPPYRSEPYFETPAPPPSFGHVSHVGHQSPNESYPPEHHRYGGYQQPSNSLLESHGDHSGVTHVAHHSSNQPQSSSGVYHKPDENRLPDNLAGLAGRATVKVYSKAEPNYNLTIRDGKVILAPADPSDEAQHWYKDEKYSTKVKDADGHPCFALVNKATGEAMKHSVGATHPVHLIRYVPDKLDESVLWTESKDFGDGYRTIRMVNNTRLNVDAYHGDSKSGGVRDGTTIVLWDWNKGDNQLWKIFPF*
Calreticulin	At1g08450	2668005	2671797	MGLPQNKLSFFCFFFLVSVLTLAPLAFSEIFLEEHFEGGWKSRWVLSDWKRNEGKAGTFKHTAGKWPGDPDNKGIQTYNDAKHYAISAKIPEFSNKNRTLVVQYSVKIEQDIECGGAYIKLLSGYVNQKQFGGDTPYSLMFGPDICGTQTKKLHVIVSYQGQNYPIKKDLQCETDKLNHFYTFILRPDASYSVLVDNKEREFGSMYTDWDILPPRKIKVKNAKKPEDWDDREYIDDPNDVKPEGFDSIPREIPDRKAKEPEDWDEEENGLWEPPKIPNSAYKGPWKAKRIKNPNYKGKWKNPWIDNPEFEDDPDLYVLKSIKYAGIEVWQVKAGSIFDNILICDDPAYARSIVDDYFAQHRESEKELFAEAEKERKAREDEEARIAREEGERRRKERDH…
Calreticulin	At1g09210	2973219	2976657	MAKMIPSLVSLILIGLVAIASAAVIFEERFDDGWENRWVKSEWKKDDNTAGEWKHTAGNWSGDANDKGIQTSEDYRFYAISAEFPEFSNKDKTLVFQFSVKHEQKLDCGGGYMKLLSGDVDQKKFGGDTPYSIMFGPDICGYSTKKVHAILTYNEANHLIKKDVPCETDQLTHVYTFILRPDATYSILIDNVEKQTGSLYSDWDLLPPKKIKDPSAKKPEDWDEQEYISDPEDKKPDGYDDIPKEIPDTDSKKPEDWDDEEDGEWTAPTIPNPEYMGEWKPKQIKNPNYKGKWEAPLIDNPDFKDDPELYVFPKLKYVGLELWQVKSGSLFDNVLICDDPDYAKKLADETWGKLKDAEKAAFDEAEKKNEEEESKDAPAESDAEDEPEDDEGGDDSDSE…
Calreticulin	At1g56340	21093724	21096295	MAKLNPKFISLILFALVVIVSAEVIFEEKFEDGWEKRWVKSDWKKDDNTAGEWKHTAGNWSGDANDKGIQTSEDYRFYAISAEFPEFSNKDKTLVFQFSVKHEQKLDCGGGYMKLLSDDVDQTKFGGDTPYSIMFGPDICGYSTKKVHAILTYNGTNHLIKKEVPCETDQLTHVYTFVLRPDATYSILIDNVEKQTGSLYSDWDLLPAKKIKDPSAKKPEDWDDKEYIPDPEDTKPAGYDDIPKEIPDTDAKKPEDWDDEEDGEWTAPTIPNPEYNGEWKPKKIKNPAYKGKWKAPMIDNPEFKDDPELYVFPKLKYVGVELWQVKSGSLFDNVLVSDDPEYAKKLAEETWGKHKDAEKAAFDEAEKKREEEESKDAPAESDAEEEAEDDDNEGDDSDN…
Calreticulin	At5g07340	2317301	2319459	MRERIITFVSLLLVALLSFPSVSYCDDQTILYESFDEPFDGRWVVSEKAEYQGVWKHEKSEGHDDYGLLVSEKAKKYGIVKELDVDEPLNLNEGTVVLQYEARFQEGLECGGAYLKYLRPQEAGWVPQGFDNDSPYSIMFGPDKCGATNKVHFILKHKNPKSGEFVEHHLKFPPSVPFDMLSHVYTAVLKSDNEVRILVDGEEKKKGNLLSAEDFEPPLIPSKTIPDPEDKKPEDWDERAKIPDPNAVKPDDWDEDAPMEIEDEEAEKPEGWLDDEPVEVEDPEASKPEDWDDEEDGEWEAPKVSNTKCEAAPGCGEWKRPMKRNPAYKGKWSSPLIDNPAYKGIWKPRDIPNPDYFELERPNLEPIAAIGIEIWTMQDGILFDNILISKDEKVAETYR…
Calreticulin	At5g61790	24844620	24846868	MRQRQLFSVFLLLLAFVSFQKLCYCDDQTVLYESFDEPFDGRWIVSKNSDYEGVWKHAKSEGHEDYGLLVSEKARKYGIVKELDEPLNLKEGTVVLQYEVRFQEGLECGGAYLKYLRPQEAGWTPQGFDSESPYSIMFGPDKCGGTNKVHFILKHKNPKSGEYVEHHLKFPPSVPYDKLSHVYTAILKPDNEVRILVDGEEKKKANLLSGEDFEPALIPAKTIPDPEDKKPEDWDERAKIPDPNAVKPEDWDEDAPMEIEDEEAEKPEGWLDDEPEEVDDPEATKPEDWDDEEDGMWEAPKIDNPKCEAAPGCGEWKRPMKRNPAYKGKWSSPLIDNPAYKGIWKPRDIPNPDYFELDRPDYEPIAAIGIEIWTMQDGILFDNILIAKDEKVAETYRQT…
LysM	At1g21880	7680678	7682037	MKIPEKPIFLIFVSLILASSLTFTATAKSTIEPCSSNDTCNALLGYTLYTDLKVSEVASLFQVDPISILLANAIDISYPDVENHILPSKLFLKIPITCSCVDGIRKSVSTHYKTRPSDNLGSIADSVYGGLVSAEQIQEANSVNDPSLLDVGTSLVIPLPCACFNGTDNSLPAVYLSYVVKEIDTLVGIARRYSTTITDLMNVNAMGAPDVSSGDILAVPLSACASKFPRYASDFGLIVPNGSYALAAGHCVQCSCALGSRNLYCEPASLAVSCSSMQCRNSNLMLGNITVQQTSAGCNVTTCDYNGIANGTILTM*
LysM	At1g51940	19299761	19302610	MNLTFYIFFLSLLPSFSSSKPMNCSDTTRLCSSFLAFKPNQNQSFSVIQSMFDVLPQDITADISGGYFFIKKNCSCLTTTHQYTTNTTFTIRQNVGYVYNVTVSAYSGLAFPPNTTRAARAGAVVSVQLLCGCSSGLWNYLMSYVAMAGDSVQSLSSRFGVSMDRIEDVNGILNLDNITAGDLLYIPLDSVPGEPYETSKINPPAPSPAPASSLANGNISDDQVNHTAKSGSHVPYIWIVGGLGVVLALLVLCILVCICLRSSSCSSSEEDGNGHNFQILRKSGFFCGSGRYNCCRSGDFRQTNGETQVVAIPKALGDGMFEIEKPMVFTYEEIRAATDEFSDSNLLGHGNYGSVYFGLLREQEVAVKRMTATKTKEFAAEMKVLCKVHHSNLVELIGY…
LysM	At1g55000	20518429	20519833	MALYCRDTLIIIFQKLTVADLARASCVCKVWNSVATEDDLVVSAFTAPWRIKELVGRPASVSFWRDNGIWKFAISHRICRGDSVTSLAVKYAVQVMDIKRLNNMMSDHGIYSRDRLLIPISNPEILANTTCYVELDKYAKREVAVLYLEGAPKREQPVPGTNQQSNLSADGKRRLIESLRRSMQVDDGTALYYLAIAEGDPRSALSEFSADLRWERQAGLN*
LysM	At1g77630	29178620	29180281	MKNPEKPLLLFLILASSLASMATAKSTIEPCSSKDTCNSLLGYTLYTDLKVTEVASLFQVDPVSMLLSNSIDISYPDVENHVLPAKLFLKIPITCSCVDGIRKSLSTHYKTRTSDTLGSIADSVYGGLVSPEQIQVANSETDLSVLDVGTKLVIPLPCACFNGTDESLPALYLSYVVRGIDTMAGIAKRFSTSVTDLTNVNAMGAPDINPGDILAVPLLACSSNFPKYATDYGLIIPNGSYALTAGHCVQCSCVLGSRSMYCEPASISVSCSSMRCRNSNFMLGNITSQQSSSGCKLTTCSYNGFASGTILTTLSMSLQPRCPGPQQLAPLIAPPDNVPKELMYLPSPSPSPSPEFDDIAGGGSSIAAVPAASPGGATVSSSNSIPGNPANGPGGSISI…
LysM	At2g17120	7466238	7467730	METSCFTLLGLLVSLSFFLTLSAQMTGNFNCSGSTSTCQSLVGYSSKNATTLRNIQTLFAVKNLRSILGANNLPLNTSRDQRVNPNQVVRVPIHCSCSNGTGVSNRDIEYTIKKDDILSFVATEIFGGLVTYEKISEVNKIPDPNKIEIGQKFWIPLPCSCDKLNGEDVVHYAHVVKLGSSLGEIAAQFGTDNTTLAQLNGIIGDSQLLADKPLDVPLKACSSSVRKDSLDAPLLLSNNSYVFTANNCVKCTCDALKNWTLSCQSSSEIKPSNWQTCPPFSQCDGALLNASCRQPRDCVYAGYSNQTIFTTASPACPDSAGPDNYASTLSSSFNFVIVLIQCALLCLCLL*
LysM	At2g23770	10127322	10129160	MISFSFHLLVFILLSLSSFATAQQPYVGISTTDCSVSDNTTSVFGYSCNGLNKTCQAYVIFRSTPSFSTVTSISSLFSVDPSLVSSLNDASPSTSFPSGQQVIIPLTCSCTGDDSQSNITYTIQPNDSYFAIANDTLQGLSTCQALAKQNNVSSQSLFPGMRIVVPIRCACPTAKQINEDGVKYLMSYTVVFEDTIAIISDRFGVETSKTLKANEMSFENSEVFPFTTILIPLVNPPANTNSLIPPPPPPPPQSVSPPPLSPDGRKSKKKTWVYALAGVLGGALVLSVIGAAIFCLSKKKTKTQTQEETGNLDSFMGKKPPMSDQEFDPLDGLSGMVVESLKVYKFHELQSATSDFTSSSSIGGSGYIGKINGDGAMIKKIEGNASEEVNLLSKLNHLN…
LysM	At2g33580	14226924	14228918	MAACTLHALSVTLFLLLFFAVSPAKAQQPYVNNHQLACEVRVYDNITNGFTCNGPPSCRSYLTFWSQPPYNTADSIAKLLNVSAAEIQSINNLPTATTRIPTRELVVIPANCSCSSSSGGFYQHNATYNLSGNRGDETYFSVANDTYQALSTCQAMMSQNRYGERQLTPGLNLLVPLRCACPTAKQTTAGFKYLLTYLVAMGDSISGIAEMFNSTSAAITEGNELTSDNIFFFTPVLVPLTTEPTKIVISPSPPPPPVVATPPQTPVDPPGSSSSHKWIYIGIGIGAGLLLLLSILALCFYKRRSKKKSLPSSLPEENKLFDSSTKQSIPTTTTTQWSIDLSNSSEAFGLKSAIESLTLYRFNDLQSATSNFSDENRIKGSVYRATINGDDAAVKVIKG…
LysM	At3g52790	19576982	19577311	MGKSSSMAVAEKISWYCAVFAAMMLLMNSFQVAQEGSTEIVEKQQPSMMITGYSHRRPACDEIYEVKEGETLQTISEKCGDPYIVEGNPHIHDHDDLFPGLLIRITPSL*
LysM	At5g23130	7781478	7783336	MLTERGRRISGFNGSFEFSNRKFRGYGFVDRSQGFHERSPSRSCSVSKILRITPPTSSPPSSASTCAGYIEHRVSKFDTLAGIAIKYGVEVADITKLNGLVTDLQMFALESLRIPLPGRHPPSPCLSNGSLNHGEDWSEQASSSASNGNHQDVFDSFQSLRLNHSEKKISPAMNSLQGYYGLKPKNRRASEGFGMAVYKNEASQLQDNDQYLTPFPATSTPLSHHRKSRSLVDAVIAEVNQSPNPSKAGGGEVNSTDKPMRRRQKSEADFSSRAPELLLKEENRSSSGAFSAIAGKNLALRSKASSRANLSAETRHLNSIPINLMDAPVGDSFSSVRKSVSASSLQEPNCNSNGSSLWPTSKWTLKPELLTQVAMASSIFDGLPKPLTGRRNKKAVD*
