# Supplementary material for: Evolutionary history and stress regulation of the lectin superfamily in higher plants
Source: BMC Evol Biol. 2010 Mar 18;10:79. doi: 10.1186/1471-2148-10-79 (PMC2846932; doi:10.1186/1471-2148-10-79)
Supplement: Additional file 4 — Segmentally duplicated lectin genes in soybean, rice and Arabidopsis. This file lists all segmentally duplicated lectin members in soybean, rice and Arabidopsis. [file 1471-2148-10-79-S4.XLS]

## Sheet: Segmental genes in soybean
Additional file 4_sheet1. Segmentally duplicated lectin genes in soybean
Family	Segmental block1		Strand	Locus	Segmental block2		Strand	Locus
	From	To	Strand	Locus	From	To	Strand	Locus
B_lectin	30660093	35090589	-	Glyma13g32190	4378225	8459105	-	Glyma15g07070
				Glyma13g32210				Glyma15g07080
				Glyma13g32220				Glyma15g07090
				Glyma13g32250
				Glyma13g32260
				Glyma13g32270
				Glyma13g32280
	43927661	44519085	-	Glyma06g40880	16829584	17805041	-	Glyma12g17280
				Glyma06g40900				Glyma12g17340
				Glyma06g40920				Glyma12g17360
				Glyma06g40930				Glyma12g17450
				Glyma06g41010
				Glyma06g41030
				Glyma06g41040
				Glyma06g41050
				Glyma06g41100
				Glyma06g41150
	34372629	39466643	-	Glyma12g32500	35556856	40114640	-	Glyma13g37930
				Glyma12g32520
	34600562	37733181	-	Glyma11g34090	1403554	3952563	-	Glyma18g04220
	35025068	35997977	-	Glyma07g30790	4448840	5332706	-	Glyma08g06490
								Glyma08g06520
								Glyma08g06550
	24815	8496228	+	Glyma06g04610	7268	10035888	+	Glyma04g04500
								Glyma04g04510
	47921936	49158745	-	Glyma06g45590	8043412	10030666	-	Glyma12g11220
								Glyma12g11260
Chitin_bind_1	3877654	4249613	+	Glyma02g04820	26011964	27130607	+	Glyma16g22680
								Glyma16g22730
Gal-Binding Lectin	2360256	4962889	-	Glyma01g04660	1626259	3856658	-	Glyma02g02900
	5005455	7786604	+	Glyma01g05860	9920653	11269192	+	Glyma02g12030
	410406	2015852	-	Glyma05g01570	6794828	8393186	-	Glyma17g10330
	30565822	37315433	+	Glyma05g27610	5469377	11370661	+	Glyma08g10590
	8625174	18508934	-	Glyma06g20030	37349971	48990305	-	Glyma04g34620
	40204287	40435118	-	Glyma08g40570	17302360	17987693	-	Glyma18g16870
	30660093	35090589	-	Glyma13g29280	4378225	8459105	-	Glyma15g09810
Gal_lectin	48228241	55871936	-	Glyma01g37540	7850	6881753	-	Glyma11g07760
	4204854	7243941	+	Glyma02g05790	27400259	32579271	+	Glyma16g24440
	28223180	28740812	-	Glyma03g22330	9230339	9839301	-	Glyma16g09490
	37349971	48990305	-	Glyma04g38590	8625174	18508934	-	Glyma06g16420
	505019	1562064	+	Glyma07g01250	15275016	16675462	+	Glyma08g20650
	6928074	10958993	+	Glyma11g11500	1234630	4911464	+	Glyma12g03650
	17413255	17582665	+	Glyma11g20730	4952562	5120605	+	Glyma12g07380
	21017060	21698911	-	Glyma13g17240	2985527	3591567	-	Glyma17g05250
	40852483	44408124	-	Glyma13g42680	657	3619065	-	Glyma15g02750
	3314364	5005114	-	Glyma16g05320	34306574	37244889	-	Glyma19g27590
Jacalin	42389327	46488915	+	Glyma02g39260	44234374	48724358	+	Glyma14g37380
	26535658	27139377	-	Glyma11g27270	5444919	5778635	-	Glyma18g06930
	40852483	44408124	-	Glyma13g42860	657	3619065	-	Glyma15g02590
Lectin_C	6860801	8033007	+	Glyma09g08380	16594939	18194189	+	Glyma15g20020
Lectin_legB	937365	2340834	-	Glyma01g02540	39666116	40843063	-	Glyma09g33440
	35643788	35983136	-	Glyma01g26940	19201070	19406796	-	Glyma03g15030
	117141	1575114	+	Glyma02g01590	15480	1615216	+	Glyma10g01620
	3877654	4249613	+	Glyma02g04860	26011964	27130607	+	Glyma16g22820
	42389327	46488915	+	Glyma02g38650	44234374	48724358	+	Glyma14g36810
				Glyma02g40850				Glyma14g39180
	410406	2015852	-	Glyma05g02610	6794828	8393186	-	Glyma17g09250
	47235577	47604819	-	Glyma06g44720	11061666	12028378	-	Glyma12g12850
	15423677	16197989	+	Glyma07g16260	47512864	49461361	+	Glyma18g40290
				Glyma07g16270				Glyma18g40310
	35025068	35997977	-	Glyma07g30250	4448840	5332706	-	Glyma08g07040
								Glyma08g07050
								Glyma08g07060
								Glyma08g07070
	39426720	50275956	-	Glyma10g38020	33041757	44691713	-	Glyma20g29790
	34600562	37733181	-	Glyma11g33290	1403554	3952563	-	Glyma18g04930
				Glyma11g34210				Glyma18g04090
	34372629	39466643	-	Glyma12g33240	35556856	40114640	-	Glyma13g37210
								Glyma13g37220
	30660093	35090589	-	Glyma13g31250	4378225	8459105	-	Glyma15g08100
	8665599	11131605	-	Glyma14g11490	37534260	39005393	-	Glyma17g34150
				Glyma14g11520				Glyma17g34160
				Glyma14g11530				Glyma17g34170
				Glyma14g11610				Glyma17g34180
								Glyma17g34190
Phloem	782953	2237298	+	Glyma03g01900	6266247	7637275	+	Glyma07g08420
	34976683	47760825	+	Glyma03g39330	37896584	50518596	+	Glyma19g41900
	2021956	5767995	+	Glyma05g03500	10215200	13142110	+	Glyma17g14060
	33456135	36882408	+	Glyma09g26940	35376338	37195209	+	Glyma16g32230
	5830575	7469204	+	Glyma10g07450	24539310	25815611	+	Glyma13g21340
	39426720	50275956	-	Glyma10g38360	33041757	44691713	-	Glyma20g29490
	5773401	8195095	-	Glyma14g08000	39077531	41114664	-	Glyma17g37010
EUL	3314364	5005114	-	Glyma16g04730	34306574	37244889	-	Glyma19g28500
Calreticulin	37349971	48990305	-	Glyma04g38000	8625174	18508934	-	Glyma06g17060
	37468496	38104240	+	Glyma05g33330	36252	591782	+	Glyma08g00920
	42529485	46382368	-	Glyma09g38410	53553949	59086383	-	Glyma18g47930
	36833320	37793799	+	Glyma10g28890	31939665	33041564	+	Glyma20g23080
	6928074	10958993	+	Glyma11g13460	1234630	4911464	+	Glyma12g05460
LysM	48228241	55871936	-	Glyma01g38550	7850	6881753	-	Glyma11g06750
	48152396	51645586	-	Glyma02g43710	38860	4051406	-	Glyma14g05180
	34976683	47760825	+	Glyma03g35160	37896584	50518596	+	Glyma19g37820
	37349971	48990305	-	Glyma04g42930	8625174	18508934	-	Glyma06g11820
	1106906	1265329	-	Glyma07g01810	42771251	42944797	-	Glyma13g43080
	6941456	7539467	-	Glyma07g08630	35310708	35809485	-	Glyma16g32440
	33456135	36882408	-	Glyma09g27320	35310708	35809485	-	Glyma16g32440
	33456135	36882408	+	Glyma09g29480	35376338	37195209	+	Glyma16g33890
	42529485	46382368	-	Glyma09g39930	53553949	59086383	-	Glyma18g46280
	37795993	38940902	-	Glyma10g29500	45093159	45990733	-	Glyma20g37800
	5773401	8195095	-	Glyma14g08440	39077531	41114664	-	Glyma17g36630
	35063419	35934555	-	Glyma16g32440	38649189	37958042	-	Glyma20g29380
	42513012	42461253	-	Glyma03g35160	7031698	7136133	-	Glyma10g08240
	41484655	42640640	+	Glyma03g35160	24149862	25805931	+	Glyma13g21940
	1106906	1265329	-	Glyma07g01810	1469707	1632635	-	Glyma15g02290
	27400259	32579271	+	Glyma16g25730	4204854	7243941	+	Glyma02g06700

## Sheet: Segmenatal genes in rice
Additional file 4_sheet2. Segmentally duplicated lectin genes in rice
Chromosome	Segmental block1		Locus	Family	Chromosome	Segmental block2		Locus	Family
	From	to				From	to
1	2978277	7472173	LOC_Os01g10700	B_lectin	5	3663354	8584791	LOC_Os05g07080	B_lectin
			LOC_Os01g10710	B_lectin				LOC_Os05g07300	B_lectin
								LOC_Os05g07450	B_lectin
					2	7300585	8504704	LOC_Os02g13965	B_lectin
					6	21090222	19823752	LOC_Os06g35870	B_lectin
1	22603668	38795634	LOC_Os01g40499	B_lectin	5	29483918	20221263	LOC_Os05g42210	B_lectin
			LOC_Os01g45520	B_lectin				LOC_Os05g43240	Jacalin
			LOC_Os01g47810	B_lectin
			LOC_Os01g47820	B_lectin
			LOC_Os01g47840	B_lectin
			LOC_Os01g47900	B_lectin
			LOC_Os01g48020	B_lectin
			LOC_Os01g48040	B_lectin
			LOC_Os01g51050	Jacalin
			LOC_Os01g65010	B_lectin
			LOC_Os01g65030	B_lectin
			LOC_Os01g66250	B_lectin
			LOC_Os01g66610	B_lectin
			LOC_Os01g66640	B_lectin
1	33190172	33600286	LOC_Os01g57480	B_lectin	4	32102827	31566351	LOC_Os04g53994	B_lectin
			LOC_Os01g57490	B_lectin				LOC_Os04g53998	B_lectin
			LOC_Os01g57510	B_lectin				LOC_Os04g54002	B_lectin
			LOC_Os01g57560	B_lectin				LOC_Os04g54020	B_lectin
								LOC_Os04g54070	B_lectin
								LOC_Os04g54080	B_lectin
								LOC_Os04g54110	B_lectin
								LOC_Os04g54120	B_lectin
								LOC_Os04g54130	B_lectin
								LOC_Os04g54140	B_lectin
								LOC_Os04g54180	B_lectin
1	33029243	33381710	LOC_Os01g57480	B_lectin	5	24712132	24526170	LOC_Os05g42210	B_lectin
			LOC_Os01g57490	B_lectin
			LOC_Os01g57510	B_lectin
			LOC_Os01g57560	B_lectin
1	36997974	38795634	LOC_Os01g65460	Gal_Lectin	5	21868951	20221263	LOC_Os05g35360	Gal_Lectin
2	1854605	8984883	LOC_Os02g13965	B_lectin	6	29949143	19319287	LOC_Os06g35870	B_lectin
								LOC_Os06g37690	B_lectin
2	17509692	28934224	LOC_Os02g39330	Chitin_bind_1	4	18005022	30231537	LOC_Os04g41640	Chitin_bind_1
			LOC_Os02g42780	Lectin_legB				LOC_Os04g41680	Chitin_bind_1
			LOC_Os02g45320	Phloem				LOC_Os04g44900	Lectin_legB
								LOC_Os04g44910	Lectin_legB
								LOC_Os04g48270	Phloem
								LOC_Os04g49480	Lectin_legB
2	29500373	30103822	LOC_Os02g48200	Lectin_legB	6	12961992	11031228	LOC_Os06g22290	Lectin_legB
			LOC_Os02g48210	Lectin_legB
2	31082070	32420605	LOC_Os02g53000	LysM	6	6993197	5559005	LOC_Os06g10660	LysM
2	32271330	32556406	LOC_Os02g53000	LysM	9	17192471	16924572	LOC_Os09g27890	LysM
3	870133	1009509	LOC_Os03g02550	Phloem	4	28379562	28687387	LOC_Os04g48270	Phloem
3	31016324	33910051	LOC_Os03g56000	Phloem	7	463358	6136510	LOC_Os07g03190	Phloem
			LOC_Os03g56160	Lectin_legB				LOC_Os07g03780	Lectin_legB
			LOC_Os03g56180	Lectin_legB				LOC_Os07g03790	Lectin_legB
			LOC_Os03g58900	Gal-bind_lectin				LOC_Os07g03810	Lectin_legB
			LOC_Os03g58920	Gal-bind_lectin				LOC_Os07g03820	Lectin_legB
								LOC_Os07g03830	Lectin_legB
								LOC_Os07g03840	Lectin_legB
								LOC_Os07g03860	Lectin_legB
								LOC_Os07g03870	Lectin_legB
								LOC_Os07g03880	Lectin_legB
								LOC_Os07g03890	Lectin_legB
								LOC_Os07g03900	Lectin_legB
								LOC_Os07g03920	Lectin_legB
								LOC_Os07g03930	Lectin_legB
								LOC_Os07g03950	Lectin_legB
								LOC_Os07g03970	Lectin_legB
								LOC_Os07g04000	Lectin_legB
								LOC_Os07g04010	Lectin_legB
								LOC_Os07g04110	Lectin_legB
								LOC_Os07g04130	Lectin_legB
								LOC_Os07g09670	Gal-bind_lectin
								LOC_Os07g09690	Gal-bind_lectin
3	732011	1035561	LOC_Os03g02685	LysM	10	19828085	20320647	LOC_Os10g38040	LysM
3	34857685	36034153	LOC_Os03g61670	Calreticulin	7	6854857	8534061	LOC_Os07g14270	Calreticulin
4	28389348	28683697	LOC_Os04g48270	Phloem	9	20594541	20383626	LOC_Os09g35680	Phloem
4	30895223	32545443	LOC_Os04g53994	B_lectin	8	6266862	4152517	LOC_Os08g08140	B_lectin
			LOC_Os04g53998	B_lectin
			LOC_Os04g54002	B_lectin
			LOC_Os04g54020	B_lectin
			LOC_Os04g54070	B_lectin
			LOC_Os04g54080	B_lectin
			LOC_Os04g54110	B_lectin
			LOC_Os04g54120	B_lectin
			LOC_Os04g54130	B_lectin
			LOC_Os04g54140	B_lectin
			LOC_Os04g54180	B_lectin
8	18954270	28248060	LOC_Os08g43570	Gal_Lectin	9	11734547	22883381	LOC_Os09g36810	Gal_Lectin
10	19135316	21301492	LOC_Os10g37830	Phloem	3	644499	2115792	LOC_Os03g02550	Phloem
11	3386	4888673	LOC_Os11g03820	B_lectin	12	1777	4188658	LOC_Os12g03690	B_lectin
			LOC_Os11g03880	B_lectin				LOC_Os12g05020	Jacalin
			LOC_Os11g06570	Jacalin				LOC_Os12g07800	B_lectin

## Sheet: Segmental genes in Arabidopsis
Additional file 4_sheet3. Segmentally duplicated lectin genes in Arabidopsis
Chromosome	Segmental block1		Locus	Family	Chromosome	Segmental block2		Locus	Family
	From	to				From	to
1	4030	7660	At1g05760	Jacalin	2	28740	33460	At2g33070	Jacalin
			At1g05770	Jacalin
1	8970	10140	AT1G09210	Calreticulin	1	56170	58420	AT1G56340	Calreticulin
1	30080	32410	At1g31200	Phloem	2	18340	20190	At4g19840	Phloem
								At4g19850	Phloem
1	21695	22015	At1g21880	LysM	1	77400	77810	At1g77630	LysM
1	51950	53600	At1g52000	Jacalin	3	14730	16500	At3g15356	Lectin_legB
			At1g52030	Jacalin				At3g16390	Jacalin
			At1g52040	Jacalin				At3g16400	Jacalin
			At1g52050	Jacalin				At3g16410	Jacalin
			At1g52060	Jacalin				At3g16420	Jacalin
			At1g52070	Jacalin				At3g16430	Jacalin
			At1g52100	Jacalin				At3g16440	Jacalin
			At1g52120	Jacalin				At3g16450	Jacalin
			At1g52130	Jacalin				At3g16460	Jacalin
			At1g53070	Lectin_legB				At3g16470	Jacalin
			At1g53080	Lectin_legB
1	56170	60220	At1g56240	Phloem	1	8970	10570	At1g09155	Phloem
			At1g56250	Phloem
1	60590	63180	At1g61360	B-lectin	1	10640	12780	At1g11280	B-lectin
			At1g61370	B-lectin				At1g11300	B-lectin
			At1g61380	B-lectin				At1g11330	B-lectin
			At1g61390	B-lectin				At1g11340	B-lectin
			At1g61400	B-lectin				At1g11350	B-lectin
			At1g61420	B-lectin				At1g11410	B-lectin
			At1g61430	B-lectin				At1g12710	Phloem
			At1g61440	B-lectin
			At1g61480	B-lectin
			At1g61490	B-lectin
			At1g61500	B-lectin
			At1g61550	B-lectin
			At1g61610	B-lectin
			At1g63090	Phloem
1	72180	78270	At1g73040	Jacalin	1	17230	22340	At1g19715	Jacalin
1	78320	79660	At1g78820	B-lectin	1	16170	17170	At1g16905	B-lectin
			At1g78830	B-lectin
			At1g78850	B-lectin
			At1g78860	B-lectin
2	16350	16835	At2g16730	Gal_lectin	4	34550	35100	At4g35010	Gal_lectin
2	35840	37980	At2g37710	Lectin_legB	3	52340	54100	At3g53380	Lectin_legB
								At3g53810	Lectin_legB
								At3g54080	Lectin_legB
2	43460	47800	At2g43730	Jacalin	3	59540	62870	At3g59590	Jacalin
								At3g59610	Jacalin
								At3g59620	Jacalin
3	45310	46840	At3g45330	Lectin_legB	5	59290	60360	At5g60270	Lectin_legB
			At3g45390	Lectin_legB				At5g60280	Lectin_legB
			At3g45410	Lectin_legB				At5g60300	Lectin_legB
			At3g45420	Lectin_legB				At5g60310	Lectin_legB
			At3g45440	Lectin_legB				At5g60320	Lectin_legB
4	17160	20460	At4g19840	Phloem	5	44480	47580	At5g45070	Phloem
			At4g19850	Phloem				At5g45080	Phloem
								At5g45090	Phloem
4	38200	39110	At4g38590	Gal_lectin	4	34500	35380	At4g35010	Gal_lectin
