# Supplementary material for: Evolutionary history and stress regulation of the lectin superfamily in higher plants
Source: BMC Evol Biol. 2010 Mar 18;10:79. doi: 10.1186/1471-2148-10-79 (PMC2846932; doi:10.1186/1471-2148-10-79)
Supplement: Additional file 5 — The estimation of birth rates in 7 expanded families among soybean, rice and Arabidopsis. This file provides the estimation of birth rates in 7 expanded families among soybean, rice and Arabidopsis. [file 1471-2148-10-79-S5.XLS]

## Sheet: Sheet1
Additional file 5. The estimation of birth rates in 9 expanded families among soybean, rice and Arabidopsis
Family	Birth rate (genes per 100 million years)
	Soybean	Rice	Arabidopsis
B_lectin	13.3333	10.9333	4.4
Lectin_legB	4.83333	5.08333	2.75
Jacalin	3.33333	18	30
Phloem	3.06667	2	3.33333
Chitin_bind_1	0.888889	1.55556	1.11111
Gal_lectin	3.73333	0.933333	1.06667
Gal-Binding_Lectin	1.83333	1	0.333333
LysM	3.86667	1.46667	0.533333
Calreticulin	0.933333	0.4	0.266667
