# Supplementary material for: Evolutionary history and stress regulation of the lectin superfamily in higher plants
Source: BMC Evol Biol. 2010 Mar 18;10:79. doi: 10.1186/1471-2148-10-79 (PMC2846932; doi:10.1186/1471-2148-10-79)
Supplement: Additional file 6 — Regulated lectin genes under various biotic and abiotic stresses in rice. This file lists the lectin genes with up/down-regulated expression patterns under various biotic and abiotic stresses in rice. [file 1471-2148-10-79-S6.XLS]

## Sheet: Sheet1
Additional file 6. Regulated lectin genes under various biotic and abiotic stresses in rice
Locus	Family	Biotic stress		Abiotic stress
		Megnaporthe grisea	Xanthomonas oryzae pv oryzae	Cold	Drought	Salinity
LOC_Os01g40499	B_lectin	DIFF	NOT	NOT	NOT	NOT
LOC_Os01g45520	B_lectin	NOT	DIFF	NOT	NOT	NOT
LOC_Os01g47810	B_lectin	DIFF	NOT	NOT	DIFF	NOT
LOC_Os01g47820	B_lectin	DIFF	NOT	NOT	NOT	NOT
LOC_Os01g47900	B_lectin	NOT	DIFF	DIFF	DIFF	NOT
LOC_Os01g57480	B_lectin	DIFF	DIFF	NOT	NOT	DIFF
LOC_Os01g57490	B_lectin	DIFF	NOT	NOT	NOT	DIFF
LOC_Os01g57560	B_lectin	NOT	DIFF	NOT	NOT	DIFF
LOC_Os01g65010	B_lectin	NOT	DIFF	NOT	NOT	NOT
LOC_Os01g65030	B_lectin	DIFF	DIFF	NOT	NOT	NOT
LOC_Os01g66250	B_lectin	NOT	NOT	DIFF	NOT	NOT
LOC_Os01g66610	B_lectin	DIFF	DIFF	NOT	NOT	NOT
LOC_Os01g72810	B_lectin	NOT	NOT	DIFF	DIFF	NOT
LOC_Os03g12150	B_lectin	NOT	DIFF	NOT	NOT	NOT
LOC_Os03g35600	B_lectin	NOT	DIFF	NOT	NOT	NOT
LOC_Os04g01310	B_lectin	NOT	DIFF	NOT	DIFF	DIFF
LOC_Os04g01320	B_lectin	DIFF	NOT	DIFF	DIFF	DIFF
LOC_Os04g15580	B_lectin	DIFF	DIFF	NOT	NOT	NOT
LOC_Os04g28780	B_lectin	DIFF	NOT	NOT	NOT	NOT
LOC_Os04g34290	B_lectin	NOT	DIFF	DIFF	DIFF	DIFF
LOC_Os04g53994	B_lectin	DIFF	DIFF	NOT	NOT	NOT
LOC_Os04g53998	B_lectin	DIFF	DIFF	DIFF	NOT	NOT
LOC_Os04g54002	B_lectin	NOT	DIFF	NOT	NOT	NOT
LOC_Os04g56080	B_lectin	NOT	NOT	NOT	DIFF	NOT
LOC_Os05g07300	B_lectin	DIFF	DIFF	NOT	NOT	NOT
LOC_Os05g42210	B_lectin	DIFF	NOT	NOT	DIFF	NOT
LOC_Os07g36544	B_lectin	DIFF	DIFF	DIFF	DIFF	DIFF
LOC_Os08g08140	B_lectin	DIFF	DIFF	NOT	NOT	NOT
LOC_Os09g02410	B_lectin	NOT	DIFF	NOT	NOT	NOT
LOC_Os09g37840	B_lectin	DIFF	NOT	NOT	NOT	NOT
LOC_Os09g37880	B_lectin	NOT	DIFF	NOT	NOT	NOT
LOC_Os12g07800	B_lectin	DIFF	NOT	NOT	DIFF	NOT
LOC_Os12g34320	B_lectin	DIFF	NOT	NOT	NOT	NOT
LOC_Os02g39330	Chitin_bind_1	DIFF	DIFF	DIFF	DIFF	DIFF
LOC_Os03g30470	Chitin_bind_1	DIFF	NOT	NOT	NOT	NOT
LOC_Os04g41680	Chitin_bind_1	NOT	DIFF	NOT	NOT	NOT
LOC_Os05g33130	Chitin_bind_1	NOT	NOT	NOT	DIFF	NOT
LOC_Os06g51050	Chitin_bind_1	DIFF	DIFF	DIFF	DIFF	DIFF
LOC_Os06g51060	Chitin_bind_1	DIFF	DIFF	NOT	NOT	NOT
LOC_Os01g39830	Gal_Lectin	DIFF	DIFF	NOT	DIFF	NOT
LOC_Os01g65460	Gal_Lectin	NOT	DIFF	DIFF	NOT	NOT
LOC_Os03g06940	Gal_Lectin	DIFF	NOT	NOT	NOT	NOT
LOC_Os05g35360	Gal_Lectin	DIFF	DIFF	DIFF	DIFF	DIFF
LOC_Os08g43570	Gal_Lectin	NOT	NOT	DIFF	DIFF	DIFF
LOC_Os12g24170	Gal_Lectin	NOT	NOT	NOT	DIFF	NOT
LOC_Os02g36770	Gal-bind_lectin	NOT	DIFF	NOT	NOT	NOT
LOC_Os03g58920	Gal-bind_lectin	NOT	DIFF	NOT	NOT	NOT
LOC_Os06g12390	Gal-bind_lectin	DIFF	DIFF	DIFF	NOT	NOT
LOC_Os07g09670	Gal-bind_lectin	DIFF	NOT	DIFF	NOT	NOT
LOC_Os07g09690	Gal-bind_lectin	NOT	DIFF	DIFF	DIFF	DIFF
LOC_Os12g41956	Gal-bind_lectin	DIFF	NOT	DIFF	DIFF	DIFF
LOC_Os01g24710	Jacalin	DIFF	DIFF	DIFF	NOT	DIFF
LOC_Os01g25280	Jacalin	NOT	NOT	DIFF	DIFF	NOT
LOC_Os01g51050	Jacalin	NOT	NOT	DIFF	NOT	NOT
LOC_Os02g19890	Jacalin	NOT	DIFF	DIFF	DIFF	DIFF
LOC_Os05g43240	Jacalin	DIFF	DIFF	DIFF	NOT	NOT
LOC_Os06g12180	Jacalin	NOT	NOT	DIFF	DIFF	DIFF
LOC_Os10g04270	Jacalin	NOT	DIFF	NOT	NOT	DIFF
LOC_Os11g32170	Jacalin	NOT	NOT	DIFF	DIFF	DIFF
LOC_Os11g32210	Jacalin	NOT	DIFF	NOT	NOT	DIFF
LOC_Os11g39530	Jacalin	DIFF	NOT	NOT	NOT	NOT
LOC_Os12g05020	Jacalin	DIFF	DIFF	DIFF	DIFF	DIFF
LOC_Os12g14440	Jacalin	NOT	DIFF	NOT	NOT	DIFF
LOC_Os01g57100	Lectin_legB	NOT	DIFF	DIFF	DIFF	DIFF
LOC_Os02g48200	Lectin_legB	DIFF	NOT	NOT	NOT	NOT
LOC_Os02g48210	Lectin_legB	DIFF	NOT	DIFF	NOT	DIFF
LOC_Os03g56160	Lectin_legB	DIFF	DIFF	NOT	NOT	NOT
LOC_Os04g01950	Lectin_legB	DIFF	NOT	DIFF	NOT	NOT
LOC_Os04g44900	Lectin_legB	DIFF	NOT	DIFF	DIFF	DIFF
LOC_Os05g03450	Lectin_legB	NOT	NOT	NOT	DIFF	NOT
LOC_Os06g10790	Lectin_legB	NOT	DIFF	NOT	NOT	DIFF
LOC_Os07g01100	Lectin_legB	DIFF	NOT	NOT	NOT	NOT
LOC_Os07g03790	Lectin_legB	DIFF	DIFF	NOT	NOT	NOT
LOC_Os07g03810	Lectin_legB	DIFF	NOT	NOT	NOT	NOT
LOC_Os07g03870	Lectin_legB	DIFF	DIFF	NOT	NOT	DIFF
LOC_Os07g03880	Lectin_legB	NOT	NOT	NOT	DIFF	NOT
LOC_Os07g03890	Lectin_legB	NOT	DIFF	NOT	NOT	NOT
LOC_Os07g03930	Lectin_legB	DIFF	NOT	NOT	NOT	NOT
LOC_Os07g18230	Lectin_legB	NOT	DIFF	NOT	NOT	NOT
LOC_Os07g38800	Lectin_legB	DIFF	NOT	DIFF	DIFF	DIFF
LOC_Os07g38810	Lectin_legB	DIFF	DIFF	DIFF	NOT	DIFF
LOC_Os08g02996	Lectin_legB	DIFF	DIFF	NOT	NOT	NOT
LOC_Os08g24670	Lectin_legB	DIFF	NOT	NOT	NOT	NOT
LOC_Os08g24770	Lectin_legB	NOT	DIFF	NOT	NOT	NOT
LOC_Os09g09510	Lectin_legB	NOT	DIFF	NOT	NOT	NOT
LOC_Os10g30530	Lectin_legB	DIFF	NOT	NOT	NOT	NOT
LOC_Os12g38610	Lectin_legB	DIFF	DIFF	NOT	NOT	DIFF
LOC_Os01g06500	Phloem	DIFF*	DIFF	DIFF	NOT*	DIFF
LOC_Os02g13160	Phloem	NOT	DIFF	DIFF	DIFF	DIFF
LOC_Os02g45320	Phloem	NOT	DIFF	DIFF	NOT	NOT
LOC_Os02g56820	Phloem	DIFF	NOT	NOT	NOT	DIFF
LOC_Os04g48270	Phloem	NOT	DIFF	DIFF	NOT	DIFF
LOC_Os07g03190	Phloem	NOT	NOT	NOT	DIFF	NOT
LOC_Os08g05480	Phloem	DIFF	NOT	DIFF	DIFF	NOT
LOC_Os09g35680	Phloem	DIFF	DIFF	NOT	NOT	DIFF
LOC_Os10g01290	Phloem	NOT	DIFF	NOT	NOT	DIFF
LOC_Os10g37830	Phloem	NOT	DIFF	NOT	NOT	NOT
LOC_Os12g03594	Phloem	DIFF	DIFF	NOT	NOT	DIFF
LOC_Os12g03740	Phloem	NOT	NOT	DIFF	DIFF	NOT
LOC_Os12g30180	Phloem	NOT	NOT	DIFF	DIFF	DIFF
LOC_Os01g67054	Calreticulin	NOT	DIFF	NOT	NOT	DIFF
LOC_Os04g32950	Calreticulin	NOT	NOT	DIFF	NOT	DIFF
LOC_Os07g14270	Calreticulin	NOT	NOT	DIFF	DIFF	NOT
LOC_Os01g01450	EUL	NOT	NOT	DIFF	NOT	NOT
LOC_Os07g48490	EUL	DIFF	NOT	NOT	DIFF	DIFF
LOC_Os07g48500	EUL	DIFF	DIFF	DIFF	DIFF	NOT
LOC_Os02g09960	LysM	DIFF	NOT	NOT	NOT	NOT
LOC_Os03g04110	LysM	NOT	DIFF	NOT	NOT	NOT
LOC_Os10g38040	LysM	DIFF	DIFF	NOT	NOT	DIFF
* "NOT" indicates no significant difference in gene expression under a biotic or abiotic stress. "DIFF" indicates significant difference in gene expression under a biotic or abiotic stress.
