# Supplementary material for: Evolutionary history and stress regulation of the lectin superfamily in higher plants
Source: BMC Evol Biol. 2010 Mar 18;10:79. doi: 10.1186/1471-2148-10-79 (PMC2846932; doi:10.1186/1471-2148-10-79)
Supplement: Additional file 7 — Regulated lectin genes under various biotic and abiotic stresses in Arabidopsis. This file lists the lectin genes with up/down-regulated expression patterns under various biotic and abiotic stresses in Arabidopsis. [file 1471-2148-10-79-S7.XLS]

## Sheet: Sheet1
Additional file 7. Regulated lectin genes under various biotic and abiotic stresses in Arabidopsis
Locus	Family	Biotic stress		Abiotic stress
		Botrytis cinerea	Erysiphe orontii	Cold2h	cold10h	Dry2h	Dry10h	NaCl2h	NaCl10h
At1g11280	B-lectin	NOT*	NOT	NOT	DIFF*	NOT	DIFF	NOT	DIFF
At1g11330	B-lectin	NOT	NOT	NOT	DIFF	NOT	NOT	NOT	NOT
At1g11350	B-lectin	NOT	NOT	NOT	NOT	NOT	DIFF	NOT	NOT
At1g11410	B-lectin	NOT	NOT	NOT	DIFF	NOT	NOT	NOT	NOT
At1g61360	B-lectin	DIFF	NOT	DIFF	NOT	DIFF	DIFF	DIFF	NOT
At1g61370	B-lectin	DIFF	DIFF	NOT	NOT	DIFF	NOT	NOT	NOT
At1g61380	B-lectin	NOT	NOT	NOT	DIFF	NOT	NOT	NOT	NOT
At1g61420	B-lectin	NOT	DIFF	NOT	NOT	NOT	NOT	NOT	DIFF
At1g61430	B-lectin	NOT	NOT	NOT	NOT	NOT	NOT	NOT	DIFF
At1g61490	B-lectin	NOT	DIFF	NOT	NOT	NOT	NOT	NOT	NOT
At1g61500	B-lectin	NOT	DIFF	NOT	NOT	NOT	NOT	NOT	NOT
At1g61550	B-lectin	DIFF	DIFF	NOT	NOT	NOT	NOT	NOT	NOT
At1g61610	B-lectin	NOT	DIFF	NOT	NOT	NOT	NOT	NOT	NOT
At1g78820	B-lectin	NOT	NOT	NOT	NOT	NOT	DIFF	NOT	DIFF
At1g78830	B-lectin	NOT	NOT	NOT	NOT	NOT	NOT	DIFF	NOT
At1g78850	B-lectin	NOT	NOT	DIFF	DIFF	DIFF	DIFF	NOT	NOT
At1g78860	B-lectin	NOT	DIFF	NOT	NOT	NOT	NOT	NOT	NOT
At2g19130	B-lectin	NOT	NOT	DIFF	NOT	DIFF	DIFF	DIFF	NOT
At4g03230	B-lectin	NOT	DIFF	NOT	NOT	NOT	NOT	NOT	NOT
At4g21390	B-lectin	DIFF	NOT	DIFF	NOT	DIFF	DIFF	DIFF	DIFF
At4g27290	B-lectin	NOT	DIFF	NOT	NOT	NOT	NOT	NOT	NOT
At4g32300	B-lectin	NOT	NOT	DIFF	DIFF	DIFF	DIFF	DIFF	DIFF
At5g60900	B-lectin	NOT	DIFF	NOT	NOT	DIFF	NOT	DIFF	NOT
At2g43570	Chitin_bind_1	DIFF	DIFF	NOT	NOT	NOT	DIFF	NOT	DIFF
At2g43580	Chitin_bind_1	DIFF	NOT	NOT	NOT	NOT	NOT	NOT	NOT
At2g43590	Chitin_bind_1	DIFF	DIFF	NOT	NOT	NOT	NOT	NOT	NOT
At2g43610	Chitin_bind_1	NOT	DIFF	NOT	NOT	NOT	DIFF	NOT	DIFF
At2g43620	Chitin_bind_1	DIFF	DIFF	NOT	DIFF	DIFF	DIFF	DIFF	DIFF
At3g04720	Chitin_bind_1	DIFF	DIFF	NOT	NOT	NOT	NOT	NOT	NOT
At3g12500	Chitin_bind_1	DIFF	NOT	NOT	NOT	NOT	NOT	NOT	DIFF
At3g54420	Chitin_bind_1	DIFF	DIFF	NOT	DIFF	DIFF	NOT	NOT	NOT
At1g27120	Gal_binding_lectin	NOT	NOT	NOT	DIFF	NOT	DIFF	NOT	NOT
At1g74800	Gal_binding_lectin	NOT	NOT	NOT	NOT	NOT	NOT	NOT	DIFF
At5g62620	Gal_binding_lectin	NOT	NOT	NOT	NOT	NOT	DIFF	NOT	DIFF
At2g16730	Gal_lectin	NOT	DIFF	NOT	NOT	NOT	NOT	NOT	NOT
At2g28470	Gal_lectin	NOT	DIFF	NOT	DIFF	NOT	DIFF	DIFF	DIFF
At3g13750	Gal_lectin	DIFF	NOT	NOT	NOT	DIFF	DIFF	DIFF	DIFF
At4g36360	Gal_lectin	NOT	DIFF	NOT	NOT	NOT	DIFF	DIFF	DIFF
At1g19715	Jacalin	NOT	NOT	NOT	NOT	NOT	NOT	NOT	DIFF
At1g33790	Jacalin	NOT	NOT	NOT	DIFF	NOT	NOT	NOT	NOT
At1g52000	Jacalin	NOT	DIFF	NOT	DIFF	NOT	DIFF	NOT	NOT
At1g52040	Jacalin	DIFF	DIFF	NOT	NOT	NOT	NOT	NOT	NOT
At1g52050	Jacalin	NOT	NOT	NOT	NOT	NOT	DIFF	NOT	DIFF
At1g52060	Jacalin	NOT	NOT	NOT	NOT	NOT	DIFF	NOT	DIFF
At1g52070	Jacalin	NOT	DIFF	NOT	NOT	NOT	DIFF	NOT	DIFF
At1g52100	Jacalin	NOT	NOT	NOT	DIFF	NOT	NOT	NOT	NOT
At1g58160	Jacalin	NOT	NOT	NOT	NOT	NOT	NOT	DIFF	NOT
At1g73040	Jacalin	NOT	DIFF	NOT	NOT	NOT	NOT	NOT	NOT
At2g25980	Jacalin	NOT	DIFF	NOT	NOT	NOT	DIFF	NOT	DIFF
At2g39310	Jacalin	NOT	NOT	NOT	NOT	NOT	DIFF	NOT	NOT
At2g39330	Jacalin	DIFF	DIFF	NOT	DIFF	DIFF	DIFF	DIFF	DIFF
At3g16390	Jacalin	DIFF	NOT	NOT	NOT	NOT	NOT	NOT	NOT
At3g16430	Jacalin	NOT	NOT	NOT	NOT	NOT	NOT	NOT	DIFF
At3g16440	Jacalin	NOT	DIFF	NOT	NOT	NOT	DIFF	NOT	DIFF
At3g16450	Jacalin	NOT	NOT	NOT	NOT	NOT	DIFF	NOT	DIFF
At3g16460	Jacalin	NOT	NOT	NOT	NOT	NOT	DIFF	NOT	NOT
At3g16470	Jacalin	DIFF	NOT	NOT	NOT	NOT	NOT	NOT	NOT
At5g28520	Jacalin	NOT	NOT	NOT	NOT	NOT	NOT	NOT	DIFF
At5g35940	Jacalin	NOT	DIFF	NOT	DIFF	NOT	NOT	NOT	DIFF
At5g49850	Jacalin	NOT	NOT	NOT	DIFF	NOT	NOT	NOT	DIFF
At1g53070	Lectin_legB	NOT	NOT	NOT	NOT	NOT	NOT	NOT	DIFF
At1g70130	Lectin_legB	DIFF	NOT	NOT	NOT	DIFF	DIFF	DIFF	NOT
At2g29250	Lectin_legB	DIFF	DIFF	NOT	NOT	NOT	NOT	NOT	NOT
At2g37710	Lectin_legB	NOT	NOT	NOT	NOT	NOT	DIFF	NOT	DIFF
At3g15356	Lectin_legB	NOT	NOT	DIFF	NOT	DIFF	DIFF	DIFF	DIFF
At3g16530	Lectin_legB	DIFF	DIFF	NOT	NOT	NOT	NOT	DIFF	NOT
At3g45330	Lectin_legB	NOT	DIFF	NOT	NOT	NOT	NOT	NOT	NOT
At3g45410	Lectin_legB	NOT	DIFF	NOT	NOT	NOT	DIFF	NOT	DIFF
At3g53810	Lectin_legB	NOT	NOT	DIFF	DIFF	DIFF	DIFF	DIFF	DIFF
At3g55550	Lectin_legB	NOT	DIFF	NOT	NOT	NOT	NOT	NOT	NOT
At4g02410	Lectin_legB	NOT	NOT	NOT	NOT	DIFF	DIFF	DIFF	NOT
At4g02420	Lectin_legB	NOT	NOT	NOT	NOT	NOT	NOT	NOT	DIFF
At4g04960	Lectin_legB	DIFF	NOT	DIFF	NOT	DIFF	DIFF	DIFF	DIFF
At4g28350	Lectin_legB	NOT	DIFF	NOT	NOT	NOT	NOT	NOT	NOT
At4g29050	Lectin_legB	NOT	NOT	NOT	DIFF	DIFF	NOT	DIFF	NOT
At5g01090	Lectin_legB	NOT	NOT	NOT	NOT	NOT	DIFF	NOT	NOT
At5g01540	Lectin_legB	NOT	DIFF	NOT	NOT	DIFF	DIFF	DIFF	NOT
At5g01550	Lectin_legB	NOT	DIFF	NOT	NOT	DIFF	DIFF	DIFF	DIFF
At5g03140	Lectin_legB	NOT	NOT	NOT	NOT	NOT	DIFF	DIFF	DIFF
At5g06740	Lectin_legB	NOT	NOT	NOT	NOT	NOT	DIFF	NOT	DIFF
At5g60270	Lectin_legB	NOT	NOT	DIFF	DIFF	NOT	NOT	DIFF	DIFF
At5g60280	Lectin_legB	NOT	DIFF	NOT	NOT	NOT	NOT	NOT	DIFF
At5g60300	Lectin_legB	DIFF	NOT	NOT	NOT	NOT	DIFF	NOT	NOT
At5g60310	Lectin_legB	NOT	DIFF	NOT	NOT	NOT	NOT	NOT	NOT
At5g60320	Lectin_legB	NOT	DIFF	NOT	NOT	NOT	NOT	NOT	NOT
At5g65600	Lectin_legB	DIFF	DIFF	NOT	NOT	DIFF	DIFF	DIFF	NOT
At1g09155	Phloem	NOT	DIFF	NOT	NOT	NOT	NOT	NOT	NOT
At1g10150	Phloem	NOT	NOT	NOT	NOT	DIFF	DIFF	DIFF	DIFF
At1g12710	Phloem	NOT	NOT	DIFF	DIFF	DIFF	NOT	NOT	DIFF
At1g33920	Phloem	NOT	DIFF	NOT	NOT	NOT	NOT	NOT	NOT
At1g56240	Phloem	NOT	NOT	DIFF	NOT	DIFF	DIFF	DIFF	NOT
At1g56250	Phloem	NOT	NOT	DIFF	NOT	DIFF	DIFF	NOT	NOT
At1g65390	Phloem	NOT	DIFF	DIFF	DIFF	DIFF	DIFF	DIFF	NOT
At1g80110	Phloem	NOT	NOT	NOT	NOT	DIFF	DIFF	DIFF	DIFF
At2g02230	Phloem	NOT	NOT	NOT	NOT	NOT	NOT	DIFF	DIFF
At3g53000	Phloem	NOT	NOT	NOT	NOT	NOT	DIFF	NOT	NOT
At3g61060	Phloem	DIFF	NOT	DIFF	DIFF	DIFF	DIFF	DIFF	DIFF
At4g19850	Phloem	NOT	DIFF	NOT	NOT	NOT	NOT	NOT	NOT
At5g45070	Phloem	NOT	NOT	NOT	DIFF	NOT	DIFF	DIFF	DIFF
At5g45080	Phloem	NOT	NOT	NOT	NOT	NOT	DIFF	NOT	NOT
At5g45090	Phloem	NOT	DIFF	NOT	NOT	NOT	NOT	NOT	NOT
At5g52120	Phloem	NOT	DIFF	NOT	NOT	NOT	DIFF	NOT	NOT
At2g39050	Ricin_B_lectin	DIFF	NOT	NOT	NOT	NOT	DIFF	NOT	DIFF
At1g08450	Calreticulin	NOT	DIFF	NOT	NOT	NOT	NOT	NOT	NOT
At1g09210	Calreticulin	NOT	DIFF	NOT	NOT	NOT	DIFF	NOT	NOT
At1g56340	Calreticulin	NOT	DIFF	NOT	NOT	NOT	DIFF	NOT	DIFF
At5g07340	Calreticulin	NOT	NOT	NOT	NOT	NOT	DIFF	NOT	DIFF
At5g61790	Calreticulin	NOT	DIFF	NOT	NOT	DIFF	DIFF	DIFF	DIFF
At1g21880	LysM	NOT	NOT	NOT	NOT	NOT	DIFF	NOT	DIFF
At1g51940	LysM	NOT	NOT	NOT	NOT	NOT	DIFF	NOT	DIFF
At1g55000	LysM	NOT	NOT	NOT	NOT	NOT	NOT	NOT	DIFF
At1g77630	LysM	NOT	DIFF	NOT	NOT	NOT	DIFF	NOT	DIFF
At2g17120	LysM	NOT	NOT	NOT	NOT	NOT	NOT	NOT	DIFF
At2g33580	LysM	NOT	NOT	NOT	NOT	DIFF	DIFF	NOT	NOT
At3g52790	LysM	NOT	NOT	NOT	NOT	NOT	NOT	NOT	DIFF
At5g23130	LysM	NOT	NOT	NOT	NOT	NOT	DIFF	DIFF	NOT
* "NOT" indicates no significant difference in gene expression under a biotic or abiotic stress. "DIFF" indicates significant difference in gene expression under a biotic or abiotic stress.
