# Supplementary material for: Evolutionary history and stress regulation of the lectin superfamily in higher plants
Source: BMC Evol Biol. 2010 Mar 18;10:79. doi: 10.1186/1471-2148-10-79 (PMC2846932; doi:10.1186/1471-2148-10-79)
Supplement: Additional file 8 — Lectin genes with tissue-specific expression patterns in rice. This file lists the lectin genes with tissue-specific expression patterns in rice. [file 1471-2148-10-79-S8.XLS]

## Sheet: Sheet1
Additional file 8 . Lectin genes with tissue-specific expression patterns in rice
Lectin family*	locus	Callus**	Germinating seed (3 days)**	Germinating seedlings grown in dark (10 days)**	Immature panicle (90 days)**	Mature leaf (60 days)**	Mature pollen**	Mature root (60 days)**	Merismatic tissue**	Ovary and mature stigma**	Rice developing seed (6 days)**	Stem (60 days)**	Young leaf (14 days)**	Young root (14 days)**
B_lectin	LOC_Os01g47900					+							+
B_lectin	LOC_Os01g57490			+
B_lectin	LOC_Os01g72810		+
B_lectin	LOC_Os04g01310												+
B_lectin	LOC_Os04g28780			+					+
B_lectin	LOC_Os09g37790									+
B_lectin	LOC_Os12g07800									+
Chitin_bind_1	LOC_Os05g33140								+
Chitin_bind_1	LOC_Os05g33150									+
Chitin_bind_1	LOC_Os06g51050		+
Chitin_bind_1	LOC_Os06g51060		+
EEA	LOC_Os07g48460							+
Gal_Lectin	LOC_Os01g34920						+
Gal_Lectin	LOC_Os01g65460									+
Gal_Lectin	LOC_Os05g35360				+
Gal_Lectin	LOC_Os08g43570						+
Gal_Lectin	LOC_Os10g19960										+
Jacalin	LOC_Os01g24710		+					.			.
Jacalin	LOC_Os01g25280							+						+
Jacalin	LOC_Os01g51050				+
Jacalin	LOC_Os05g05170											+
Jacalin	LOC_Os06g12180							+						+
Jacalin	LOC_Os12g09700	+
Lectin_legB	LOC_Os01g57100					+							+
Lectin_legB	LOC_Os07g01100				+
Lectin_legB	LOC_Os10g30540									+
Phloem	LOC_Os04g21130	+
Phloem	LOC_Os12g30180													+
* The percentages of tissue-specific genes are 8.0%, 40.0%, 14.3%, 41.7%, 21.4%, 4.3% and 10.0% in the B-lectin, Chitin_binding_1, EEA, Gal_Lectin, Jacalin, Lectin_legB and Phloem families, respectively.
** The markers "+" indicate preferentially expressed genes in these tissues.
