# Supplementary material for: Evolutionary history and stress regulation of the lectin superfamily in higher plants
Source: BMC Evol Biol. 2010 Mar 18;10:79. doi: 10.1186/1471-2148-10-79 (PMC2846932; doi:10.1186/1471-2148-10-79)
Supplement: Additional file 9 — Lectin genes with tissue-specific expression patterns in Arabidopsis. This file lists the lectin genes with tissue-specific expression patterns in Arabidopsis. [file 1471-2148-10-79-S9.XLS]

## Sheet: Sheet1
Additional file 9. Lectin genes with tissue-specific expression patterns in Arabidopsis
Lectin family*	Locus	Callus**	Germinating seedlings**	Infloresence (mixed stages)**	Leaves (21 day)**	Root (21 day)**	Silique (24-48 h post-fertilization)**
B-lectin	At1g11410			+			+
B-lectin	At1g31200					+	+
B-lectin	At1g52030			+			+
B-lectin	At1g52100		+
B-lectin	At1g52120	+
B-lectin	At1g61390	+
B-lectin	At1g78820		+
B-lectin	At2g02300					+
B-lectin	At2g25980					+
Jacalin	At3g16390					+
Lectin_legB	At3g16530				+
Lectin_legB	At3g45330					+
Lectin_legB	At3g52790					+
Lectin_legB	At4g35010			+
Phloem	At5g20710			+			+
Phloem	At5g35940	+				+
Phloem	At5g45070					+
Phloem	At5g45080					+
Phloem	At5g49850	+
* The percentages of tissue-specific genes are 23.7%, 2.2%, 9.8% and 16.7% in the B-lectin, Jacalin, Lectin_legB and Phloem families, respectively.
** The markers "+" indicate preferentially expressed genes in these tissues.

## Sheet: Sheet2
INF	AP1	AP3	AGM	INS	SAP	LEF	LES	ROF	ROS	SIF	SIS	CAF	CAS
infloresence	infloresence	infloresence	infloresence	infloresence	infloresence	leaves (21 days)	leaves (21 days)	root (21 days)	Root (21 days)	Silique	Silique	Callus	Callus
0	3	7	3	13	9	0	6	4	6	0	9	23	8
0	6	0	0	4	0	11	0	6	2	0	0	7	10
231	17	21	33	52	66	52	29	11	8	97	8	289	309
0	0	0	0	0	0	8	0	0	0	0	0	0	0
26	5	7	0	1	15	28	11	12	1	12	42	0	20
123	9	15	63	48	83	6	4	0	5	109	10	6	0
0	0	0	0	0	10	0	0	0	0	0	0	0	0
0	0	0	0	0	0	0	0	0	0	0	0	0	0
0	0	1	0	0	0	0	0	6	0	2	0	32	0
52	4	40	4	35	0	60	12	14	0	40	0	30	0
2	0	0	0	0	0	0	0	4	0	3	0	48	8
0	1	4	0	0	0	3	3	0	0	12	0	0	0
6	0	0	0	0	5	8	5	4	0	4	0	14	10
19	1	2	0	0	0	4	0	0	2	6	0	0	3
0	0	0	0	0	0	0	0	0	0	0	0	0	0
0	0	0	0	0	0	0	0	0	0	0	0	0	0
0	0	0	0	0	0	0	0	0	18	6	0	0	0
0	0	0	0	0	0	0	0	0	0	0	0	0	0
0	0	0	0	0	0	0	0	5	0	0	0	31	0
0	0	0	0	4	0	0	0	0	0	0	0	0	0
0	0	0	0	0	0	0	0	0	0	0	0	4	0
4	0	6	0	2	0	91	10	0	0	0	0	0	0
0	4	0	2	2	3	0	1	0	0	0	5	0	0
1	4	7	0	0	0	0	17	0	7	0	0	0	3
24	6	12	5	10	0	341	545	444	1446	3	2	1377	3460
2	2	4	2	0	0	3	0	49	134	0	0	32	12
0	0	0	0	0	0	0	0	0	0	0	0	0	0
0	0	4	0	0	4	0	0	0	0	0	0	0	0
152	17	29	54	40	16	85	66	42	18	224	8	341	70
5	3	9	8	40	12	8	7	6	9	0	5	22	52
0	0	0	0	0	0	3	6	0	0	0	5	0	0
0	0	4	0	0	0	0	0	0	0	0	0	0	0
4	8	15	7	7	8	6	3	0	0	0	0	0	0
0	0	0	2	0	0	0	2	55	32	4	15	7	0
0	0	0	0	0	0	0	0	0	0	0	0	0	0
57	3	6	6	4	3	65	55	51	11	10	0	93	22
0	0	0	0	0	0	0	0	0	0	0	0	0	0
0	0	0	7	0	0	13	0	1	0	3	53	11	0
0	0	26	0	0	0	34	0	232	110	164	0	254	168
0	0	0	0	0	0	0	0	0	0	0	0	0	0
0	1	1	0	0	17	6	4	9	64	0	0	0	0
84	21	119	0	37	13	4	0	474	646	11	0	345	497
0	10	11	2	6	0	39	15	4	11	7	26	0	0
4	0	0	0	0	0	1236	331	1070	156	28	0	942	356
0	1	6	0	0	0	40	10	814	1454	25	0	1936	2330
0	0	6	3	0	0	14	6	88	7	8	0	0	0
7	0	2	0	4	0	0	2	1	0	0	13	0	0
4	13	4	0	1	2	4	0	0	0	22	0	0	0
174	4	12	0	8	0	28	2	34	0	126	26	34	0
4	22	25	6	19	6	0	5	1	29	4	0	0	0
0	0	0	0	0	14	0	8	0	15	69	39	0	32
0	0	5	0	4	0	0	14	0	0	0	0	0	0
0	0	0	0	0	0	0	0	0	0	0	0	0	0
0	4	0	0	20	0	0	0	0	0	0	0	0	0
415	147	205	351	426	118	55	34	24	51	154	48	1	0
0	54	11	4	5	31	0	15	0	5	0	0	0	0
139	347	600	420	540	493	235	1864	24	211	123	482	226	791
0	0	0	0	0	0	0	0	0	0	0	0	0	0
0	0	0	0	0	0	0	0	0	0	0	0	0	0
72	137	0	0	125	54	0	7	0	0	11	9	6	0
618	271	270	556	446	165	159	129	402	209	654	410	36	24
0	4	0	0	0	0	0	0	0	13	0	0	0	4
80	16	0	0	22	130	0	0	0	0	124	8	0	0
2	0	1	2	1	0	19	20	13	14	3	0	5	0
0	0	0	0	0	0	0	0	0	0	0	0	0	0
41	9	43	36	25	7	58	55	9	3	20	9	9	0
0	6	10	0	6	0	14	12	13	30	0	0	129	267
4	0	3	4	1	0	0	0	0	0	0	0	0	0
1600	41	85	280	247	435	6	0	0	0	846	1	0	0
368	430	184	517	429	418	107	29	0	0	184	140	0	0
0	0	0	0	0	0	0	0	64	9	0	0	0	0
0	0	0	0	0	0	3	0	14	69	0	0	0	0
0	0	0	0	0	0	0	0	0	176	0	0	0	3
0	0	0	0	0	0	36	4	0	0	0	0	0	0
0	0	0	0	0	2	4	0	20	6	0	0	200	214
0	0	0	0	0	0	0	0	0	0	0	0	5	71
0	0	0	0	0	0	0	0	0	0	0	0	0	0
0	0	0	0	1	0	1	0	7	8	1	0	5	0
0	0	0	0	0	0	0	0	0	0	0	0	0	0
0	0	0	0	0	0	0	0	0	0	0	0	0	0
0	0	0	0	0	0	0	0	0	0	0	0	0	0
6	2	8	2	5	1	2	9	16	38	59	19	0	5
0	0	0	0	0	2	0	0	764	9	0	0	14	0
0	0	0	0	0	0	0	0	8	0	0	0	0	0
0	0	0	0	0	0	0	3	0	12	0	0	0	58
131	224	46	65	98	100	8	25	0	0	61	215	0	0
0	0	0	0	0	0	0	0	0	0	0	0	0	0
0	0	0	0	0	0	0	0	390	98	0	0	0	0
170	114	56	24	70	90	687	418	3476	2465	40	26	2408	1610
0	0	0	0	0	0	0	0	0	0	0	0	0	0
2	0	0	0	0	0	2350	66	10142	805	20	0	14137	1868
0	0	0	0	0	0	2	0	0	5	0	0	0	0
0	0	0	0	0	0	0	0	0	0	0	0	0	0
0	0	0	0	0	0	262	12	2224	366	0	0	6116	1259
4	0	0	0	0	0	486	5	7231	83	0	0	8427	214
73	369	212	122	404	311	115	396	124	353	5	105	106	299
0	0	0	0	0	0	0	0	0	0	0	0	0	0
0	0	0	0	0	0	0	0	0	0	0	0	0	0
0	0	0	0	0	0	0	0	0	0	11	0	0	0
0	0	0	0	0	0	0	0	0	0	0	0	0	0
0	0	0	0	0	0	0	0	0	0	0	0	0	0
0	0	0	0	0	0	2	0	78	86	0	0	47	32
0	0	0	0	0	0	0	0	0	0	0	0	0	0
0	0	0	0	0	0	0	0	14	3	0	0	0	0
0	0	0	0	0	0	0	0	0	0	0	0	0	0
0	0	0	0	0	0	0	0	0	0	0	0	0	0
0	0	0	0	0	0	0	0	0	0	0	0	272	45
0	0	0	0	0	0	0	0	0	0	0	0	0	0
0	0	0	0	0	0	0	0	0	0	0	0	0	0
51	50	40	39	68	12	29	11	19	32	53	57	125	86
8	1	2	0	4	4	3	1	20	0	27	27	52	11
0	0	3	0	0	0	0	3	0	3	0	0	0	6
170	72	126	222	160	16	16	44	114	14	118	8	154	122
0	0	0	0	0	0	0	0	0	0	0	0	0	0
0	0	4	0	0	0	0	0	0	0	0	0	0	0
0	0	0	0	7	0	0	2	0	0	0	0	0	0
0	0	0	0	0	0	0	0	0	0	0	0	0	0
0	0	0	0	0	0	0	0	0	0	0	0	0	0
71	62	24	37	66	118	127	40	59	28	106	65	79	62
0	0	0	0	0	0	0	0	0	0	0	0	0	0
0	0	0	12	0	0	161	206	0	10	0	9	0	3
0	1	3	0	0	1	286	339	9	5	1	0	0	0
0	0	0	0	0	0	0	0	0	17	0	0	0	0
0	0	2	0	0	0	0	0	4	0	0	0	0	0
0	0	0	0	0	0	8	0	46	0	0	0	6	0
4	0	8	0	2	0	0	0	0	0	2	0	0	0
0	0	0	0	3	0	0	0	0	8	1	0	0	0
116	49	71	22	63	59	19	28	10	81	25	46	16	7
26	0	6	8	0	0	8	0	24	0	34	0	36	0
132	81	100	57	116	51	55	30	51	81	52	96	77	100
0	0	0	0	0	9	0	0	0	0	0	0	6	0
15	11	2	3	3	0	53	2	11	20	0	9	7	8
19	6	34	4	17	28	25	6	0	0	158	18	0	0
7	11	13	18	0	12	11	5	11	15	5	0	25	88
0	0	0	0	0	0	0	2	0	16	0	0	5	9
0	10	12	6	7	2	0	4	0	1	0	0	0	0
104	28	21	55	18	19	26	41	35	40	71	38	4	42
0	3	3	0	2	11	1	7	5	15	0	0	0	0
0	0	0	0	0	0	0	0	0	0	0	0	0	0
0	0	0	0	1	0	0	0	0	0	0	21	0	0
19	8	6	11	9	30	52	16	32	0	73	64	23	0
0	0	0	0	0	0	0	1	15	35	0	0	6	21
0	0	11	2	4	0	0	0	0	33	16	3	0	6
0	0	0	0	0	0	0	0	0	0	0	0	0	0
3	7	8	0	4	24	0	0	2	0	0	0	0	14
0	0	0	0	0	0	1	0	10	0	0	0	6	0
0	0	0	0	0	0	24	24	3	3	0	0	14	32
0	0	0	0	0	0	0	0	1	0	0	0	16	1
41	10	3	10	13	32	28	34	174	76	7	15	57	77
0	0	0	0	0	0	0	0	0	11	0	0	0	8
0	0	0	0	0	0	0	0	0	0	0	0	0	0
0	0	0	0	0	0	0	0	0	0	0	0	0	0
0	0	0	0	0	0	2	0	7	15	0	0	0	0
0	2	0	4	0	2	4	8	0	0	0	0	8	0
20	14	74	38	16	84	56	30	2	28	40	84	0	0
0	0	0	0	0	0	0	0	19	0	11	0	0	0
0	0	0	0	0	0	0	0	0	0	0	0	0	0
38	0	0	0	0	0	20	0	10	0	0	0	0	0
0	3	0	4	0	0	0	3	0	0	0	0	5	0
8	23	15	4	8	7	20	70	0	12	0	18	25	126
0	0	6	3	0	0	5	2	0	0	0	0	0	0
0	0	0	0	0	0	0	0	0	0	0	0	0	8
0	2	0	2	4	0	0	0	0	10	0	3	0	0
0	0	0	0	0	0	0	0	0	0	0	0	0	0
0	0	0	0	0	0	0	0	0	0	0	0	0	0
0	0	0	0	0	0	0	0	0	0	0	0	0	0
0	0	0	0	0	0	0	0	0	10	0	0	0	0
0	0	0	0	0	0	0	0	0	0	0	0	0	0
0	0	0	0	0	0	0	0	0	0	0	0	0	0
0	0	0	0	0	0	0	0	0	0	0	0	0	0
0	0	0	0	0	0	5	0	8	0	0	12	18	21
0	0	0	0	0	0	0	0	0	0	0	0	0	0
0	0	0	0	0	0	0	0	14	0	0	0	0	0
26	10	22	0	24	16	8	42	90	100	4	0	4	70
24	30	72	52	18	25	208	262	432	176	6	4	14	0
175	2	36	34	24	14	353	85	143	29	170	85	8	9
0	6	0	1	3	0	0	0	0	6	0	0	0	0
0	0	0	0	0	0	0	0	0	0	0	0	0	0
0	0	0	0	0	0	0	0	150	20	0	0	8	0
0	0	0	0	0	0	0	0	32	22	0	0	0	0
0	0	0	0	0	0	2	0	4	0	0	0	0	0
0	0	0	0	0	0	28	12	14	5	3	0	0	0
8	1	2	0	4	4	3	1	20	0	27	27	52	11
54	129	62	49	74	35	97	156	48	82	39	62	59	270
401	2661	1074	1040	1771	2104	204	239	489	942	284	620	367	639
0	28	34	10	24	35	1	2	0	19	0	24	0	12
108	23	61	64	59	22	58	21	103	57	101	25	118	39
336	464	499	758	820	561	139	272	125	575	126	418	334	964
27	10	11	9	8	1	9	3	7	13	11	26	21	31
202	22	80	114	32	19	118	91	46	28	28	0	12	0
198	14	83	47	36	26	251	47	134	4	146	72	80	8
18	22	39	9	30	10	10	9	4	21	14	15	8	0
4	58	31	14	26	56	17	25	0	54	8	45	2	16
0	0	0	0	0	0	7	17	4	20	0	0	3	3
25	4	18	12	0	0	2	4	0	0	0	6	30	24
0	0	0	0	0	0	3	0	42	57	3	0	5	0
132	5	0	4	14	3	6	4	6	1	5	34	7	4
